# Supplementary material for: Detection of Mycobacterium tuberculosis Peptides in the Exosomes of Patients with Active and Latent M. tuberculosis Infection Using MRM-MS
Source: PLoS One. 2014 Jul 31;9(7):e103811. doi: 10.1371/journal.pone.0103811 (PMC4117584; doi:10.1371/journal.pone.0103811)
Supplement: Document S1 — Scaffold Output for shotgun LC-MS/MS discovery in eight patients with active pulmonary tuberculosis. (XLSX) [file pone.0103811.s005.xlsx]

## Sheet: patient #1
Human_exosome_121_091511, Peptide report created on 09/23/2013
Experiment: Human_exosome_121_091511
	Peak List Generator: Bioworks Browser
		Version: 3.3.1 SP1
		Charge States Calculated: True
		Deisotoped: False
		Textual Annotation: unknown
	Database Set: 2 Databases
		Database Name: the TBv3_human_rev_111510 database
			Version: 111510
			Taxonomy: All Entries
			Number of Proteins: 186822
		Database Name: the TBv3_reverse_042110 database
			Version: 042110
			Taxonomy: All Entries
			Number of Proteins: 181470
		Does database contain common contaminants?: Yes
	Search Engine Set: 2 Search Engines
		Search Engine: Mascot
			Version: Mascot
			Samples: 121-1.RAW (F006856), 121-10.RAW (F006850), 121-10_110614070253.RAW (F006983), 121-10_110618072905.RAW (F007041), 121-1_110616213955.RAW (F007022), 121-1_110618174104.RAW (F007049), 121-2.RAW (F006857), 121-2_110614111608.RAW (F007023), 121-2_110614194311.RAW (F007025), 121-3.RAW (F006827), 121-3_110618052202.RAW (F007038), 121-3_110619041506.RAW (F007050), 121-4.RAW (F006845), 121-4_1106…
			Fragment Tolerance: 1.5 Da (Monoisotopic)
			Parent Tolerance: 2.5 Da (Monoisotopic)
			Fixed Modifications:
			Variable Modifications: +16 on M (Oxidation), +57 on C (Carbamidomethyl)
			Database: the TBv3_reverse_042110 database (042110, 181470 entries)
			Digestion Enzyme: Trypsin
			Max Missed Cleavages: 1
		Search Engine: Sequest
			Version: v.27, rev. 11
			Samples: 121-1, 121-10, 121-10_110614070253, 121-10_110618072905, 121-1_110616213955, 121-1_110618174104, 121-2, 121-2_110614111608, 121-2_110614194311, 121-3, 121-3_110618052202, 121-3_110619041506, 121-4, 121-4_110614152939, 121-4_110615121445, 121-5, 121-5_110614004259, 121-5_110616112831, 121-6, 121-6_110612110218, 121-6_110617015432, 121-7, 121-7_110612130931, 121-7_110619103504, 121-8, 121-…
			Fragment Tolerance: 1.00 Da (Monoisotopic)
			Parent Tolerance: 1.5 Da (Monoisotopic)
			Fixed Modifications:
			Variable Modifications: +16 on M (Oxidation), +57 on C (Carbamidomethyl)
			Database: the TBv3_human_rev_111510 database (111510, 186822 entries)
			Digestion Enzyme: Trypsin
			Max Missed Cleavages: 2
	Scaffold Version: Scaffold_3.6.5
		Peptide Thresholds: 90.0% minimum
		Protein Thresholds: 90.0% minimum and 1 peptides minimum
Experiment name	Biological sample category	Biological sample name	MS/MS sample name	Protein name	Protein accession numbers	Database sources	Protein molecular weight (Da)	Protein identification probability	Number of unique peptides	Number of unique spectra	Number of total spectra	Percentage of total spectra	Percentage sequence coverage	Peptide sequence	Previous amino acid	Next amino acid	Best Peptide identification probability	Best SEQUEST XCorr score	Best SEQUEST DCn score	Best Mascot Ion score	Best Mascot Identity score	Best Mascot Delta Ion score	Number of identified +1H spectra	Number of identified +2H spectra	Number of identified +3H spectra	Number of identified +4H spectra	Number of enzymatic termini	Calculated +1H Peptide Mass (AMU)	Peptide start index	Peptide stop index	Assigned	Other Proteins
Human_exosome_121_091511	in-gel - LTQ - 3 reps	human exosomes - #121	121-1	IPI00021304	IPI00021304		0	1	3	3	7	0.00109	0	AQYEEIAQR	K	S	0.95	3.34	0.103	0	0	0	0	2	0	0	2	1107.54	0	0	TRUE	IPI00293665,IPI00300725
Human_exosome_121_091511	in-gel - LTQ - 3 reps	human exosomes - #121	121-1	IPI00021304	IPI00021304		0	1	3	3	7	0.00109	0	FLEQQNQVLQTK	R	W	0.95	4.02	0.169	0	0	0	0	3	0	0	2	1475.79	0	0	FALSE	IPI00376379,IPI00220327
Human_exosome_121_091511	in-gel - LTQ - 3 reps	human exosomes - #121	121-1	IPI00021304	IPI00021304		0	1	3	3	7	0.00109	0	GFSSGSAVVSGGSR	R	R	0.95	4.69	0.496	0	0	0	0	2	0	0	2	1254.61	0	0	TRUE
Human_exosome_121_091511	in-gel - LTQ - 3 reps	human exosomes - #121	121-1	IPI00021304	IPI00021304		0	1	3	3	7	0.00109	0	NLDLDSIIAEVK	R	A	0.95	3.87	0.457	0	0	0	0	3	0	0	2	1329.73	0	0	TRUE	IPI00293665,IPI00300725,IPI00939892
Human_exosome_121_091511	in-gel - LTQ - 3 reps	human exosomes - #121	121-1	IPI00220327	IPI00220327		0	1	6	6	10	0.00156	0	AQYEDIAQK	K	S	0.95	3.03	0.393	0	0	0	0	3	0	0	2	1065.52	0	0	TRUE
Human_exosome_121_091511	in-gel - LTQ - 3 reps	human exosomes - #121	121-1	IPI00220327	IPI00220327		0	1	6	6	10	0.00156	0	FLEQQNQVLQTK	R	W	0.95	4.02	0.169	0	0	0	0	3	0	0	2	1475.79	0	0	TRUE	IPI00376379,IPI00021304
Human_exosome_121_091511	in-gel - LTQ - 3 reps	human exosomes - #121	121-1	IPI00220327	IPI00220327		0	1	6	6	10	0.00156	0	NKYEDEINKR	K	T	0.95	2.53	0.186	0	0	0	0	0	1	0	2	1308.65	0	0	TRUE	IPI00293665,IPI00300725
Human_exosome_121_091511	in-gel - LTQ - 3 reps	human exosomes - #121	121-1	IPI00220327	IPI00220327		0	1	6	6	10	0.00156	0	SLDLDSIIAEVK	R	A	0.95	3.49	0.422	0	0	0	0	1	0	0	2	1302.72	0	0	TRUE
Human_exosome_121_091511	in-gel - LTQ - 3 reps	human exosomes - #121	121-1	IPI00220327	IPI00220327		0	1	6	6	10	0.00156	0	TNAENEFVTIKK	R	D	0.95	2.68	0.194	0	0	0	0	0	1	0	2	1393.73	0	0	TRUE
Human_exosome_121_091511	in-gel - LTQ - 3 reps	human exosomes - #121	121-1	IPI00220327	IPI00220327		0	1	6	6	10	0.00156	0	WELLQQVDTSTR	K	T	0.95	3.49	0.466	0	0	0	0	1	0	0	2	1475.75	0	0	TRUE
Human_exosome_121_091511	in-gel - LTQ - 3 reps	human exosomes - #121	121-1	RANDOM_IPI:IPI00014845.10|SWISS-PROT:Q96JB1-1|ENSEMBL:ENSP00000352312|REFSEQ:NP_	RANDOM_IPI:IPI00014845.10|SWISS-PROT:Q96JB1-1|ENSEMBL:ENSP00000352312|REFSEQ:NP_		0	0.937	1	1	1	0.000156	0	FQDIGMYMLTIPQEQKVK	K	K	0.95	3.08	0.165	0	0	0	0	0	1	0	2	2169.11	0	0	TRUE
Human_exosome_121_091511	in-gel - LTQ - 3 reps	human exosomes - #121	121-1	Tax_Id=9606 Gene_Symbol=ADAM18 Isoform 1 of Disintegrin and metalloproteinase domain-containing protein 18	IPI00003365,IPI00479446		0	0.937	1	1	1	0.000156	0	NANKSDAQSTVYSYIQDHVCVSIATGSSMR	K	S	0.95	2.7	0.192	0	0	0	0	0	1	0	2	3248.49	0	0	TRUE
Human_exosome_121_091511	in-gel - LTQ - 3 reps	human exosomes - #121	121-1	RANDOM_IPI:IPI00793830.1|VEGA:OTTHUMP00000168331-R	RANDOM_IPI:IPI00793830.1|VEGA:OTTHUMP00000168331-R		0	0.937	1	1	1	0.000156	0	GYGLKAIRLTHIELK	K	S	0.95	2.12	0.189	0	0	0	0	0	1	0	2	1712.02	0	0	TRUE
Human_exosome_121_091511	in-gel - LTQ - 3 reps	human exosomes - #121	121-1	IPI00418163	IPI00418163,IPI00887154,IPI00892604		0	0.937	1	1	1	0.000156	0	LGQYASPTAK	K	R	0.95	2.92	0.378	0	0	0	0	1	0	0	2	1035.55	0	0	TRUE	IPI00843913,IPI00643525
Human_exosome_121_091511	in-gel - LTQ - 3 reps	human exosomes - #121	121-1	RANDOM_IPI:IPI00844373.1|TREMBL:Q6H2G5;Q7L8K3;Q8NHK2|REFSEQ:NP_055328-R	RANDOM_IPI:IPI00844373.1|TREMBL:Q6H2G5;Q7L8K3;Q8NHK2|REFSEQ:NP_055328-R		0	0.937	1	1	1	0.000156	0	GYKSSVLGRLMCSHESR	R	D	0.95	1.57	0.318	0	0	0	0	0	1	0	2	1925.93	0	0	TRUE
Human_exosome_121_091511	in-gel - LTQ - 3 reps	human exosomes - #121	121-1	RANDOM_IPI:IPI00002939.3|SWISS-PROT:P28360|TREMBL:A0SZU5;A8K3M1|ENSEMBL:ENSP0000	RANDOM_IPI:IPI00002939.3|SWISS-PROT:P28360|TREMBL:A0SZU5;A8K3M1|ENSEMBL:ENSP0000		0	0.937	1	1	1	0.000156	0	ALTGTPRASDELR	R	R	0.95	2.14	0.222	0	0	0	0	0	1	0	2	1386.73	0	0	TRUE
Human_exosome_121_091511	in-gel - LTQ - 3 reps	human exosomes - #121	121-1	RANDOM_IPI:IPI00386906.3|SWISS-PROT:Q9BVQ7-3|ENSEMBL:ENSP00000379892-R	RANDOM_IPI:IPI00386906.3|SWISS-PROT:Q9BVQ7-3|ENSEMBL:ENSP00000379892-R		0	0.937	1	1	1	0.000156	0	GAHSGLR	R	S	0.95	0.777	0.286	0	0	0	1	0	0	0	2	697.374	0	0	TRUE
Human_exosome_121_091511	in-gel - LTQ - 3 reps	human exosomes - #121	121-1	RANDOM_IPI:IPI00384184.2|TREMBL:Q5T993|ENSEMBL:ENSP00000358077;ENSP00000401200|V	RANDOM_IPI:IPI00384184.2|TREMBL:Q5T993|ENSEMBL:ENSP00000358077;ENSP00000401200|V		0	0.916	1	1	1	0.000156	0	KLLSMEKDK	K	H	0.933	2.4	0.162	0	0	0	0	1	0	0	2	1107.61	0	0	TRUE
Human_exosome_121_091511	in-gel - LTQ - 3 reps	human exosomes - #121	121-1	RANDOM_IPI:IPI00166414.1|SWISS-PROT:Q2M329|ENSEMBL:ENSP00000309285|REFSEQ:NP_699	RANDOM_IPI:IPI00166414.1|SWISS-PROT:Q2M329|ENSEMBL:ENSP00000309285|REFSEQ:NP_699		0	0.937	1	1	1	0.000156	0	VQIGRTRAEELEAESWEQAVPR	K	T	0.95	2.6	0.196	0	0	0	0	0	1	0	2	2554.3	0	0	TRUE
Human_exosome_121_091511	in-gel - LTQ - 3 reps	human exosomes - #121	121-1	RANDOM_IPI:IPI00411656.4|SWISS-PROT:Q9Y6V0-1-R	RANDOM_IPI:IPI00411656.4|SWISS-PROT:Q9Y6V0-1-R		0	0.937	1	1	1	0.000156	0	TAAQAGSK	R	Y	0.95	0.889	0.292	0	0	0	1	0	0	0	2	733.384	0	0	TRUE
Human_exosome_121_091511	in-gel - LTQ - 3 reps	human exosomes - #121	121-1	RANDOM_IPI:IPI00376215.2|SWISS-PROT:P78527-2|TREMBL:B4DL41|ENSEMBL:ENSP000003451	RANDOM_IPI:IPI00376215.2|SWISS-PROT:P78527-2|TREMBL:B4DL41|ENSEMBL:ENSP000003451		0	0.937	1	1	2	0.000313	0	NFKLQSFFRPLEMDSFR	K	A	0.95	2.62	0.175	0	0	0	0	2	0	0	2	2178.08	0	0	TRUE
Human_exosome_121_091511	in-gel - LTQ - 3 reps	human exosomes - #121	121-1	RANDOM_IPI:IPI00027380.1|SWISS-PROT:O75912|ENSEMBL:ENSP00000288490|REFSEQ:NP_004	RANDOM_IPI:IPI00027380.1|SWISS-PROT:O75912|ENSEMBL:ENSP00000288490|REFSEQ:NP_004		0	0.937	1	1	1	0.000156	0	HKDEGSK	K	D	0.95	0.979	0.239	0	0	0	1	0	0	0	2	800.39	0	0	TRUE
Human_exosome_121_091511	in-gel - LTQ - 3 reps	human exosomes - #121	121-1	RANDOM_IPI:IPI00246994.6|TREMBL:Q5TDG2|ENSEMBL:ENSP00000235547|H-INV:HIT00029227	RANDOM_IPI:IPI00246994.6|TREMBL:Q5TDG2|ENSEMBL:ENSP00000235547|H-INV:HIT00029227		0	0.937	1	1	1	0.000156	0	AKHNLSLPLSFTIK	R	G	0.95	1.91	0.18	0	0	0	0	0	1	0	2	1568.92	0	0	TRUE
Human_exosome_121_091511	in-gel - LTQ - 3 reps	human exosomes - #121	121-1	IPI00479217	IPI00479217,IPI00644079,IPI00644224,IPI00883857		0	0.888	1	1	1	0.000156	0	KAVVVCPKDEDYK	R	Q	0.91	2.2	0.178	0	0	0	0	1	0	0	2	1493.77	0	0	TRUE
Human_exosome_121_091511	in-gel - LTQ - 3 reps	human exosomes - #121	121-1	IPI00009865	IPI00009865		0	1	4	4	6	0.000938	0	LASYLDKVR	R	A	0.95	2.92	0.162	0	0	0	0	2	0	0	2	1064.61	0	0	TRUE	IPI00217963,IPI00290077
Human_exosome_121_091511	in-gel - LTQ - 3 reps	human exosomes - #121	121-1	IPI00009865	IPI00009865		0	1	4	4	6	0.000938	0	LENEIQTYR	R	S	0.95	3.12	0.124	0	0	0	0	1	0	0	2	1165.58	0	0	TRUE
Human_exosome_121_091511	in-gel - LTQ - 3 reps	human exosomes - #121	121-1	IPI00009865	IPI00009865		0	1	4	4	6	0.000938	0	NVSTGDVNVEMNAAPGVDLTQLLNNMR	R	S	0.95	4.85	0.431	0	0	0	0	0	2	0	2	2904.38	0	0	TRUE
Human_exosome_121_091511	in-gel - LTQ - 3 reps	human exosomes - #121	121-1	IPI00009865	IPI00009865		0	1	4	4	6	0.000938	0	SLLEGEGSSGGGGR	R	G	0.95	3.59	0.355	0	0	0	0	1	0	0	2	1262.6	0	0	TRUE
Human_exosome_121_091511	in-gel - LTQ - 3 reps	human exosomes - #121	121-1	RANDOM_IPI:IPI00554824.1|SWISS-PROT:Q5FBB7-1|ENSEMBL:ENSP00000263753;ENSP0000041	RANDOM_IPI:IPI00554824.1|SWISS-PROT:Q5FBB7-1|ENSEMBL:ENSP00000263753;ENSP0000041		0	0.937	1	1	1	0.000156	0	ELKPASSMSSDDKPKETELNDK	K	V	0.95	2.12	0.293	0	0	0	0	0	1	0	2	2465.17	0	0	TRUE
Human_exosome_121_091511	in-gel - LTQ - 3 reps	human exosomes - #121	121-1	RANDOM_IPI:IPI00219095.1|SWISS-PROT:P16471-2|ENSEMBL:ENSP00000339213;ENSP0000042	RANDOM_IPI:IPI00219095.1|SWISS-PROT:P16471-2|ENSEMBL:ENSP00000339213;ENSP0000042		0	0.937	1	1	1	0.000156	0	STPGSTH	K	-	0.95	1.19	0.151	0	0	0	1	0	0	0	2	686.31	0	0	TRUE
Human_exosome_121_091511	in-gel - LTQ - 3 reps	human exosomes - #121	121-1	IPI00375604	IPI00375604,IPI00377170,IPI00396104,IPI00641297,IPI00854805,IPI00946860		0	0.937	1	1	1	0.000156	0	HHHVMP	R	-	0.95	1.34	0.219	0	0	0	1	0	0	0	2	757.356	0	0	TRUE
Human_exosome_121_091511	in-gel - LTQ - 3 reps	human exosomes - #121	121-1	RANDOM_IPI:IPI00872269.2|SWISS-PROT:Q8IVL1-4|REFSEQ:NP_001104488-R	RANDOM_IPI:IPI00872269.2|SWISS-PROT:Q8IVL1-4|REFSEQ:NP_001104488-R		0	0.936	1	1	2	0.000313	0	FAEPSSTKGSTGSPDSR	K	R	0.949	2.22	0.186	0	0	0	0	0	2	0	2	1710.79	0	0	TRUE
Human_exosome_121_091511	in-gel - LTQ - 3 reps	human exosomes - #121	121-1	RANDOM_IPI:IPI00295339.4|SWISS-PROT:P16109|TREMBL:B2R785;Q6NUL9|ENSEMBL:ENSP0000	RANDOM_IPI:IPI00295339.4|SWISS-PROT:P16109|TREMBL:B2R785;Q6NUL9|ENSEMBL:ENSP0000		0	0.937	1	1	1	0.000156	0	RLTSIVV	R	-	0.95	1.1	0.28	0	0	0	1	0	0	0	2	787.504	0	0	TRUE
Human_exosome_121_091511	in-gel - LTQ - 3 reps	human exosomes - #121	121-1	IPI00021842	IPI00021842		0	0.937	1	2	3	0.000469	0	AKLEEQAQQIR	R	L	0.95	3.84	0.243	0	0	0	0	1	2	0	2	1313.72	0	0	TRUE
Human_exosome_121_091511	in-gel - LTQ - 3 reps	human exosomes - #121	121-1	RANDOM_IPI:IPI00017800.2|SWISS-PROT:Q99758|TREMBL:A7MBM9|ENSEMBL:ENSP00000301732	RANDOM_IPI:IPI00017800.2|SWISS-PROT:Q99758|TREMBL:A7MBM9|ENSEMBL:ENSP00000301732		0	0.937	1	1	1	0.000156	0	LGSGALLKHAFLATVMVTR	R	T	0.95	2.22	0.308	0	0	0	0	0	1	0	2	2001.13	0	0	TRUE
Human_exosome_121_091511	in-gel - LTQ - 3 reps	human exosomes - #121	121-1	IPI00021854	IPI00021854		0	1	3	4	8	0.00125	0	SKEQLTPLIK	K	K	0.95	2.9	0.131	0	0	0	0	0	1	0	2	1156.69	0	0	TRUE
Human_exosome_121_091511	in-gel - LTQ - 3 reps	human exosomes - #121	121-1	IPI00021854	IPI00021854		0	1	3	4	8	0.00125	0	SKEQLTPLIKK	K	A	0.95	2.94	0.139	0	0	0	0	0	1	0	2	1284.79	0	0	TRUE
Human_exosome_121_091511	in-gel - LTQ - 3 reps	human exosomes - #121	121-1	IPI00021854	IPI00021854		0	1	3	4	8	0.00125	0	VKSPELQAEAK	K	S	0.95	3.73	0.22	0	0	0	0	3	3	0	2	1199.66	0	0	TRUE
Human_exosome_121_091511	in-gel - LTQ - 3 reps	human exosomes - #121	121-1	RANDOM_IPI:IPI00152012.8|SWISS-PROT:Q6IB77-2|ENSEMBL:ENSP00000278400|REFSEQ:NP_0	RANDOM_IPI:IPI00152012.8|SWISS-PROT:Q6IB77-2|ENSEMBL:ENSP00000278400|REFSEQ:NP_0		0	0.902	1	1	1	0.000156	0	NMEDFLQSEQAMFCQPQK	K	M	0.922	3.97	0.107	0	0	0	0	0	1	0	2	2189.93	0	0	TRUE
Human_exosome_121_091511	in-gel - LTQ - 3 reps	human exosomes - #121	121-1	RANDOM_IPI:IPI00878210.1|VEGA:OTTHUMP00000024535-R	RANDOM_IPI:IPI00878210.1|VEGA:OTTHUMP00000024535-R		0	0.875	1	1	1	0.000156	0	MQNCSIIFPFCQSKLIMLK	K	D	0.899	3.4	0.103	0	0	0	0	0	1	0	2	2317.16	0	0	TRUE
Human_exosome_121_091511	in-gel - LTQ - 3 reps	human exosomes - #121	121-1	RANDOM_IPI:IPI00396341.1|SWISS-PROT:A0AUZ9-1|ENSEMBL:ENSP00000281772|REFSEQ:NP_6	RANDOM_IPI:IPI00396341.1|SWISS-PROT:A0AUZ9-1|ENSEMBL:ENSP00000281772|REFSEQ:NP_6		0	0.928	1	1	1	0.000156	0	ELCLPWPVK	R	M	0.943	2.22	0	0	0	0	1	0	0	0	2	1084.59	0	0	TRUE
Human_exosome_121_091511	in-gel - LTQ - 3 reps	human exosomes - #121	121-1	IPI00021841	IPI00021841		0	1	3	4	7	0.00109	0	ATEHLSTLSEK	K	A	0.95	2.58	0.34	0	0	0	0	3	1	0	2	1215.62	0	0	TRUE
Human_exosome_121_091511	in-gel - LTQ - 3 reps	human exosomes - #121	121-1	IPI00021841	IPI00021841		0	1	3	4	7	0.00109	0	DSGRDYVSQFEGSALGK	K	Q	0.95	2.52	0.184	0	0	0	0	0	1	0	2	1815.85	0	0	TRUE
Human_exosome_121_091511	in-gel - LTQ - 3 reps	human exosomes - #121	121-1	IPI00021841	IPI00021841		0	1	3	4	7	0.00109	0	THLAPYSDELR	R	Q	0.95	2.8	0.431	0	0	0	0	2	0	0	2	1301.65	0	0	TRUE
Human_exosome_121_091511	in-gel - LTQ - 3 reps	human exosomes - #121	121-1	IPI00894492	IPI00894492		0	0.937	1	1	1	0.000156	0	HQFNSNAVTDINLDNVCK	K	K	0.95	2.11	0.222	0	0	0	0	0	1	0	2	2088.98	0	0	TRUE
Human_exosome_121_091511	in-gel - LTQ - 3 reps	human exosomes - #121	121-1	RANDOM_IPI:IPI00930504.1|SWISS-PROT:P35556-2-R	RANDOM_IPI:IPI00930504.1|SWISS-PROT:P35556-2-R		0	0.937	1	1	1	0.000156	0	TCGGENTCCMCLCHLIYPIK	R	Q	0.95	3.02	0.151	0	0	0	0	0	1	0	2	2274.95	0	0	TRUE
Human_exosome_121_091511	in-gel - LTQ - 3 reps	human exosomes - #121	121-1	RANDOM_IPI:IPI00107531.1|SWISS-PROT:Q92878-3|ENSEMBL:ENSP00000368087;ENSP0000036	RANDOM_IPI:IPI00107531.1|SWISS-PROT:Q92878-3|ENSEMBL:ENSP00000368087;ENSP0000036		0	0.873	1	1	1	0.000156	0	EIFDMFLK	K	E	0.898	2.1	0.121	0	0	0	0	1	0	0	2	1042.53	0	0	TRUE
Human_exosome_121_091511	in-gel - LTQ - 3 reps	human exosomes - #121	121-1	IPI00020258	IPI00020258,IPI00784270		0	0.937	1	1	2	0.000313	0	DHYDLLQRLGGGTYGEVFK	R	A	0.95	3.56	0.166	0	0	0	0	2	0	0	2	2168.08	0	0	TRUE
Human_exosome_121_091511	in-gel - LTQ - 3 reps	human exosomes - #121	121-1	IPI00220080	IPI00220080,IPI00220081,IPI00220082,IPI00936481		0	0.937	1	1	1	0.000156	0	GHSSLTNSPLDSSCK	R	E	0.95	2.2	0.279	0	0	0	0	0	1	0	2	1532.7	0	0	TRUE
Human_exosome_121_091511	in-gel - LTQ - 3 reps	human exosomes - #121	121-1	IPI00375559	IPI00375559		0	0.937	1	1	1	0.000156	0	QKSSY	R	-	0.95	1.05	0.207	0	0	0	1	0	0	0	2	612.299	0	0	TRUE
Human_exosome_121_091511	in-gel - LTQ - 3 reps	human exosomes - #121	121-1	RANDOM_IPI:IPI00260501.2|TREMBL:Q8NH88|ENSEMBL:ENSP00000322944|H-INV:HIT00038319	RANDOM_IPI:IPI00260501.2|TREMBL:Q8NH88|ENSEMBL:ENSP00000322944|H-INV:HIT00038319		0	0.921	1	1	1	0.000156	0	MSGCGSPTDGMPIQLR	K	D	0.937	1.79	0.214	0	0	0	0	1	0	0	2	1722.76	0	0	TRUE
Human_exosome_121_091511	in-gel - LTQ - 3 reps	human exosomes - #121	121-1	IPI00007248	IPI00007248,IPI00477104		0	0.937	1	1	1	0.000156	0	SVPQAVR	K	H	0.95	1.46	-0.0342	0	0	0	1	0	0	0	2	756.436	0	0	TRUE
Human_exosome_121_091511	in-gel - LTQ - 3 reps	human exosomes - #121	121-1	RANDOM_IPI:IPI00375452.3|SWISS-PROT:P41440|TREMBL:A2VCN1;B7Z8C3;D3DSM6|ENSEMBL:E	RANDOM_IPI:IPI00375452.3|SWISS-PROT:P41440|TREMBL:A2VCN1;B7Z8C3;D3DSM6|ENSEMBL:E		0	0.937	1	1	1	0.000156	0	VTPRPHVGEAYFGYTPPDQQARTLLSKPMR	K	C	0.95	2.75	0.17	0	0	0	0	0	1	0	2	3412.76	0	0	TRUE
Human_exosome_121_091511	in-gel - LTQ - 3 reps	human exosomes - #121	121-1	RANDOM_IPI:IPI00299881.2|SWISS-PROT:Q13939|TREMBL:Q8WWB2;Q8WX35|ENSEMBL:ENSP0000	RANDOM_IPI:IPI00299881.2|SWISS-PROT:Q13939|TREMBL:Q8WWB2;Q8WX35|ENSEMBL:ENSP0000		0	0.937	1	1	6	0.000938	0	LLITEVIVKISVVEVYPYN	R	-	0.95	3.62	0.183	0	0	0	0	6	0	0	2	2191.26	0	0	TRUE
Human_exosome_121_091511	in-gel - LTQ - 3 reps	human exosomes - #121	121-1	RANDOM_IPI:IPI00740275.4|SWISS-PROT:A6NCL2|ENSEMBL:ENSP00000365793|REFSEQ:XP_933	RANDOM_IPI:IPI00740275.4|SWISS-PROT:A6NCL2|ENSEMBL:ENSP00000365793|REFSEQ:XP_933		0	0.937	1	1	1	0.000156	0	VNDCPLSGTNPPGSSCLRILCRHSCCILCK	-	C	0.95	2.82	0.194	0	0	0	0	0	1	0	2	3246.51	0	0	TRUE
Human_exosome_121_091511	in-gel - LTQ - 3 reps	human exosomes - #121	121-1	RANDOM_IPI:IPI00893757.3|SWISS-PROT:A6NJI9|ENSEMBL:ENSP00000384971|VEGA:OTTHUMP0	RANDOM_IPI:IPI00893757.3|SWISS-PROT:A6NJI9|ENSEMBL:ENSP00000384971|VEGA:OTTHUMP0		0	0.937	1	1	4	0.000625	0	TPPVVPTMLIQDVDHRACR	R	C	0.95	2.76	0.156	0	0	0	0	4	0	0	2	2164.1	0	0	TRUE
Human_exosome_121_091511	in-gel - LTQ - 3 reps	human exosomes - #121	121-1	RANDOM_IPI:IPI00794773.1|TREMBL:B7Z4W2|VEGA:OTTHUMP00000176044-R	RANDOM_IPI:IPI00794773.1|TREMBL:B7Z4W2|VEGA:OTTHUMP00000176044-R		0	0.937	1	1	1	0.000156	0	LPVLFAYQGMSDANGRAFCSR	K	Q	0.95	2.18	0.183	0	0	0	0	0	1	0	2	2303.11	0	0	TRUE
Human_exosome_121_091511	in-gel - LTQ - 3 reps	human exosomes - #121	121-1	RANDOM_IPI:IPI00218629.3|SWISS-PROT:P08514-3|TREMBL:B4DLU2;Q0MVN7;Q59FA8|ENSEMBL	RANDOM_IPI:IPI00218629.3|SWISS-PROT:P08514-3|TREMBL:B4DLU2;Q0MVN7;Q59FA8|ENSEMBL		0	0.897	1	1	1	0.000156	0	GAKSAGLR	K	L	0.917	0.878	0.128	0	0	0	1	0	0	0	2	759.447	0	0	TRUE
Human_exosome_121_091511	in-gel - LTQ - 3 reps	human exosomes - #121	121-1	IPI00032179	IPI00032179		0	0.993	1	1	5	0.000782	0	EVPLNTIIFMGR	R	V	0.95	3.5	0.521	0	0	0	0	5	0	0	2	1405.75	0	0	TRUE
Human_exosome_121_091511	in-gel - LTQ - 3 reps	human exosomes - #121	121-1	RANDOM_IPI:IPI00917851.1|SWISS-PROT:P23560-4|ENSEMBL:ENSP00000414303|REFSEQ:NP_0	RANDOM_IPI:IPI00917851.1|SWISS-PROT:P23560-4|ENSEMBL:ENSP00000414303|REFSEQ:NP_0		0	0.937	1	1	2	0.000313	0	EFGCWKLDSMDTMVLYQVK	K	F	0.95	3.86	0.168	0	0	0	0	2	0	0	2	2293.07	0	0	TRUE
Human_exosome_121_091511	in-gel - LTQ - 3 reps	human exosomes - #121	121-1	RANDOM_IPI:IPI00024802.1|SWISS-PROT:O14981|TREMBL:B4E0W6;Q05C17;Q2M1V9;Q59HB6;Q6	RANDOM_IPI:IPI00024802.1|SWISS-PROT:O14981|TREMBL:B4E0W6;Q05C17;Q2M1V9;Q59HB6;Q6		0	0.937	1	1	1	0.000156	0	GVVQELVLQGQTTLNR	K	H	0.95	2.34	0.266	0	0	0	0	0	1	0	2	1754.98	0	0	TRUE
Human_exosome_121_091511	in-gel - LTQ - 3 reps	human exosomes - #121	121-1	RANDOM_gi|15610764|ref|NP_218145.1|-R	RANDOM_gi|15610764|ref|NP_218145.1|-R		0	0.937	1	1	1	0.000156	0	MLAYGAAPAIKGAK	R	L	0.95	2.32	0.215	0	0	0	0	0	1	0	2	1377.76	0	0	TRUE
Human_exosome_121_091511	in-gel - LTQ - 3 reps	human exosomes - #121	121-1	RANDOM_IPI:IPI00848328.1|H-INV:HIT000332638-R	RANDOM_IPI:IPI00848328.1|H-INV:HIT000332638-R		0	0.911	1	1	1	0.000156	0	SLVTSGIR	K	L	0.929	2.27	0.104	0	0	0	0	1	0	0	2	832.489	0	0	TRUE
Human_exosome_121_091511	in-gel - LTQ - 3 reps	human exosomes - #121	121-1	IPI00003057	IPI00003057,IPI00217622,IPI00410369,IPI00410371,IPI00894435		0	0.937	1	1	1	0.000156	0	GPTPSLVLSKDSSK	R	E	0.95	1.82	0.207	0	0	0	0	0	1	0	2	1415.77	0	0	TRUE
Human_exosome_121_091511	in-gel - LTQ - 3 reps	human exosomes - #121	121-1	RANDOM_IPI:IPI00412344.6|SWISS-PROT:Q96SB4-2|ENSEMBL:ENSP00000362931|REFSEQ:NP_0	RANDOM_IPI:IPI00412344.6|SWISS-PROT:Q96SB4-2|ENSEMBL:ENSP00000362931|REFSEQ:NP_0		0	0.937	1	1	2	0.000313	0	KLGLVMGPFDRSK	R	H	0.95	2.67	0.178	0	0	0	0	2	0	0	2	1463.8	0	0	TRUE
Human_exosome_121_091511	in-gel - LTQ - 3 reps	human exosomes - #121	121-1	RANDOM_IPI:IPI00179357.2|SWISS-PROT:Q8WZ42-7-R	RANDOM_IPI:IPI00179357.2|SWISS-PROT:Q8WZ42-7-R		0	0.912	1	1	2	0.000313	0	CTAAANFCNK	K	N	0.93	2.73	0.0974	0	0	0	0	2	0	0	2	1156.49	0	0	TRUE
Human_exosome_121_091511	in-gel - LTQ - 3 reps	human exosomes - #121	121-1	IPI00910222	IPI00910222		0	0.937	1	1	1	0.000156	0	EASLSPG	R	-	0.95	1.21	0.248	0	0	0	1	0	0	0	2	660.32	0	0	TRUE
Human_exosome_121_091511	in-gel - LTQ - 3 reps	human exosomes - #121	121-1	RANDOM_IPI:IPI00874093.1|ENSEMBL:ENSP00000375713-R	RANDOM_IPI:IPI00874093.1|ENSEMBL:ENSP00000375713-R		0	0.937	1	1	1	0.000156	0	ENSEKIPRSSEK	-	V	0.95	1.72	0.294	0	0	0	0	0	1	0	2	1403.71	0	0	TRUE
Human_exosome_121_091511	in-gel - LTQ - 3 reps	human exosomes - #121	121-1	IPI00011694	IPI00011694,IPI00945846		0	0.937	1	2	6	0.000938	0	TLNNDIMLIK	K	L	0.95	3.12	0.336	0	0	0	0	6	0	0	2	1190.65	0	0	TRUE
Human_exosome_121_091511	in-gel - LTQ - 3 reps	human exosomes - #121	121-1	RANDOM_IPI:IPI00289334.2|SWISS-PROT:O75369-1|ENSEMBL:ENSP00000295956|REFSEQ:NP_0	RANDOM_IPI:IPI00289334.2|SWISS-PROT:O75369-1|ENSEMBL:ENSP00000295956|REFSEQ:NP_0		0	0.937	1	1	1	0.000156	0	IKDNIYMGGSDPMGEMSGASLSK	K	V	0.95	3.77	0.0907	0	0	0	0	0	1	0	2	2404.08	0	0	TRUE
Human_exosome_121_091511	in-gel - LTQ - 3 reps	human exosomes - #121	121-1	RANDOM_IPI:IPI00943070.1|TREMBL:C9JEI1|ENSEMBL:ENSP00000415311-R	RANDOM_IPI:IPI00943070.1|TREMBL:C9JEI1|ENSEMBL:ENSP00000415311-R		0	0.937	1	1	1	0.000156	0	DKLYILAASLCSPEIAFLMTYK	R	R	0.95	3.69	0.277	0	0	0	0	0	1	0	2	2506.3	0	0	TRUE
Human_exosome_121_091511	in-gel - LTQ - 3 reps	human exosomes - #121	121-1	RANDOM_IPI:IPI00966805.1|TREMBL:B3KP41|ENSEMBL:ENSP00000424078-R	RANDOM_IPI:IPI00966805.1|TREMBL:B3KP41|ENSEMBL:ENSP00000424078-R		0	0.937	1	1	1	0.000156	0	ESSAEKLGALCHIITMVQQEK	K	T	0.95	2.48	0.153	0	0	0	0	0	1	0	2	2315.17	0	0	TRUE
Human_exosome_121_091511	in-gel - LTQ - 3 reps	human exosomes - #121	121-1	RANDOM_IPI:IPI00929264.2|REFSEQ:XP_002347238|H-INV:HIT000067381-R	RANDOM_IPI:IPI00929264.2|REFSEQ:XP_002347238|H-INV:HIT000067381-R		0	0.937	1	1	1	0.000156	0	TVKAFHQICQRCLLK	R	V	0.95	2.41	0.227	0	0	0	0	0	1	0	2	1787.98	0	0	TRUE
Human_exosome_121_091511	in-gel - LTQ - 3 reps	human exosomes - #121	121-1	IPI00019568	IPI00019568		0	0.937	1	1	1	0.000156	0	ELLESYIDGR	R	I	0.95	2.75	0.38	0	0	0	0	1	0	0	2	1194.6	0	0	TRUE
Human_exosome_121_091511	in-gel - LTQ - 3 reps	human exosomes - #121	121-1	RANDOM_IPI:IPI00887887.2|TREMBL:B3KNR7-R	RANDOM_IPI:IPI00887887.2|TREMBL:B3KNR7-R		0	0.937	1	1	1	0.000156	0	VPSYDAWLK	K	V	0.95	2.3	0.142	0	0	0	0	1	0	0	2	1078.56	0	0	TRUE
Human_exosome_121_091511	in-gel - LTQ - 3 reps	human exosomes - #121	121-1	RANDOM_IPI:IPI00745227.4|SWISS-PROT:Q86VF7-1|TREMBL:A0AVL2;Q05D68|ENSEMBL:ENSP00	RANDOM_IPI:IPI00745227.4|SWISS-PROT:Q86VF7-1|TREMBL:A0AVL2;Q05D68|ENSEMBL:ENSP00		0	0.885	1	1	1	0.000156	0	YPDKLVMIRLK	K	Q	0.908	2.32	0.113	0	0	0	0	1	0	0	2	1375.81	0	0	TRUE
Human_exosome_121_091511	in-gel - LTQ - 3 reps	human exosomes - #121	121-1	IPI00457114	IPI00457114,IPI00760711,IPI00797572,IPI00926575,IPI00926946,IPI00941736		0	0.937	1	1	1	0.000156	0	APSSDF	R	-	0.95	0.829	0.436	0	0	0	1	0	0	0	2	623.267	0	0	TRUE
Human_exosome_121_091511	in-gel - LTQ - 3 reps	human exosomes - #121	121-1	RANDOM_IPI:IPI00946464.1|TREMBL:C9JNC2|ENSEMBL:ENSP00000420449-R	RANDOM_IPI:IPI00946464.1|TREMBL:C9JNC2|ENSEMBL:ENSP00000420449-R		0	0.937	1	1	1	0.000156	0	MENDISGSAFTYAAMAVNPK	R	F	0.95	2.18	0.178	0	0	0	0	0	1	0	2	2132.96	0	0	TRUE
Human_exosome_121_091511	in-gel - LTQ - 3 reps	human exosomes - #121	121-1	IPI00658130	IPI00658130		0	0.937	1	1	2	0.000313	0	YAASSYLSLTPEQWK	K	S	0.95	2.83	0.465	0	0	0	0	2	0	0	2	1743.86	0	0	TRUE	IPI00887169,IPI00154742,IPI00827875,IPI00829640
Human_exosome_121_091511	in-gel - LTQ - 3 reps	human exosomes - #121	121-1	RANDOM_IPI:IPI00642984.2|TREMBL:B3KQ79;C9J0M4;Q53G72;Q53HT6|ENSEMBL:ENSP00000392	RANDOM_IPI:IPI00642984.2|TREMBL:B3KQ79;C9J0M4;Q53G72;Q53HT6|ENSEMBL:ENSP00000392		0	0.937	1	1	1	0.000156	0	FIVLNSLCIK	R	G	0.95	2.53	0.109	0	0	0	0	1	0	0	2	1206.69	0	0	TRUE
Human_exosome_121_091511	in-gel - LTQ - 3 reps	human exosomes - #121	121-1	IPI00935389	IPI00935389		0	0.937	1	1	1	0.000156	0	CRLCEQFRNTANS	K	-	0.95	1.74	0.255	0	0	0	0	1	0	0	2	1598.72	0	0	TRUE
Human_exosome_121_091511	in-gel - LTQ - 3 reps	human exosomes - #121	121-1	IPI00040779	IPI00040779,IPI00101355,IPI00291924,IPI00640687,IPI00791654,IPI00893609,IPI00893623,IPI00893988,IPI00894356,IPI00894479,IPI00939275		0	0.937	1	1	1	0.000156	0	KPCSGD	R	-	0.95	0.822	0.242	0	0	0	1	0	0	0	2	606.255	0	0	TRUE
Human_exosome_121_091511	in-gel - LTQ - 3 reps	human exosomes - #121	121-1	RANDOM_IPI:IPI00936576.1|TREMBL:B5MDY0|ENSEMBL:ENSP00000362580|VEGA:OTTHUMP00000	RANDOM_IPI:IPI00936576.1|TREMBL:B5MDY0|ENSEMBL:ENSP00000362580|VEGA:OTTHUMP00000		0	0.937	1	1	6	0.000938	0	APSGPEGVKLKMPVHNSPMR	R	R	0.95	2.79	0.156	0	0	0	0	6	0	0	2	2164.1	0	0	TRUE
Human_exosome_121_091511	in-gel - LTQ - 3 reps	human exosomes - #121	121-1	RANDOM_IPI:IPI00792636.1|TREMBL:B2RAE0|VEGA:OTTHUMP00000077564-R	RANDOM_IPI:IPI00792636.1|TREMBL:B2RAE0|VEGA:OTTHUMP00000077564-R		0	0.91	1	1	1	0.000156	0	GGGGNPVSPVIK	R	Y	0.928	1.73	0	0	0	0	1	0	0	0	2	1081.6	0	0	TRUE
Human_exosome_121_091511	in-gel - LTQ - 3 reps	human exosomes - #121	121-1	IPI00783987	IPI00783987		0	0.937	1	1	1	0.000156	0	SEETKENEGFTVTAEGK	R	G	0.95	3.99	0.374	0	0	0	0	0	1	0	2	1855.86	0	0	TRUE
Human_exosome_121_091511	in-gel - LTQ - 3 reps	human exosomes - #121	121-1	RANDOM_IPI:IPI00303933.4|TREMBL:Q96CA6|ENSEMBL:ENSP00000301810|REFSEQ:NP_0011238	RANDOM_IPI:IPI00303933.4|TREMBL:Q96CA6|ENSEMBL:ENSP00000301810|REFSEQ:NP_0011238		0	0.937	1	1	1	0.000156	0	VLCTLQGQDSDVLNNDRFAK	K	S	0.95	2.97	0.106	0	0	0	0	1	0	0	2	2293.12	0	0	TRUE
Human_exosome_121_091511	in-gel - LTQ - 3 reps	human exosomes - #121	121-1	IPI00876888	IPI00876888		0	0.937	1	1	6	0.000938	0	TTPPVLDSDGSFFLYSK	K	L	0.95	2.78	0.409	0	0	0	0	6	0	0	2	1873.92	0	0	TRUE	IPI00785084,IPI00784842,IPI00384938,IPI00645363,IPI00423463,IPI00930124
Human_exosome_121_091511	in-gel - LTQ - 3 reps	human exosomes - #121	121-1	IPI00019359	IPI00019359		0	1	4	4	7	0.00109	0	DIENQYETQITQIEHEVSSSGQEVQSSAK	K	E	0.95	5.19	0.491	0	0	0	0	0	2	0	2	3264.51	0	0	TRUE
Human_exosome_121_091511	in-gel - LTQ - 3 reps	human exosomes - #121	121-1	IPI00019359	IPI00019359		0	1	4	4	7	0.00109	0	IKFEMEQNLR	R	Q	0.95	2.95	0.224	0	0	0	0	0	2	0	2	1323.67	0	0	TRUE
Human_exosome_121_091511	in-gel - LTQ - 3 reps	human exosomes - #121	121-1	IPI00019359	IPI00019359		0	1	4	4	7	0.00109	0	MTLDDFR	R	I	0.95	2.02	0.202	0	0	0	0	2	0	0	2	913.409	0	0	TRUE
Human_exosome_121_091511	in-gel - LTQ - 3 reps	human exosomes - #121	121-1	IPI00019359	IPI00019359		0	1	4	4	7	0.00109	0	TLLDIDNTR	K	M	0.95	2.77	0.227	0	0	0	0	1	0	0	2	1060.56	0	0	TRUE
Human_exosome_121_091511	in-gel - LTQ - 3 reps	human exosomes - #121	121-1	RANDOM_IPI:IPI00790503.3|SWISS-PROT:P35580-3|TREMBL:B2RWP9;Q4LE45|ENSEMBL:ENSP00	RANDOM_IPI:IPI00790503.3|SWISS-PROT:P35580-3|TREMBL:B2RWP9;Q4LE45|ENSEMBL:ENSP00		0	0.937	1	1	1	0.000156	0	KDAMARGDFMK	R	E	0.95	1.87	0.182	0	0	0	0	0	1	0	2	1285.6	0	0	TRUE
Human_exosome_121_091511	in-gel - LTQ - 3 reps	human exosomes - #121	121-1	RANDOM_IPI:IPI00941213.1|TREMBL:C9JR69|ENSEMBL:ENSP00000388729-R	RANDOM_IPI:IPI00941213.1|TREMBL:C9JR69|ENSEMBL:ENSP00000388729-R		0	0.937	1	1	1	0.000156	0	LKQRLFNDSVLEVMTGSLIK	R	G	0.95	3.23	0.104	0	0	0	0	0	1	0	2	2291.28	0	0	TRUE
Human_exosome_121_091511	in-gel - LTQ - 3 reps	human exosomes - #121	121-1	RANDOM_IPI:IPI00916074.1|ENSEMBL:ENSP00000400997|REFSEQ:NP_001136049-R	RANDOM_IPI:IPI00916074.1|ENSEMBL:ENSP00000400997|REFSEQ:NP_001136049-R		0	0.937	1	1	1	0.000156	0	ACYHTFIMWVEKKLGHAK	K	L	0.95	2.89	0.125	0	0	0	0	1	0	0	2	2219.13	0	0	TRUE
Human_exosome_121_091511	in-gel - LTQ - 3 reps	human exosomes - #121	121-1	RANDOM_IPI:IPI00791487.1|VEGA:OTTHUMP00000168451-R	RANDOM_IPI:IPI00791487.1|VEGA:OTTHUMP00000168451-R		0	0.935	1	1	1	0.000156	0	SKRSLMLSESTLYGAMAIFDIAK	K	V	0.949	2.37	0.226	0	0	0	0	0	1	0	2	2548.32	0	0	TRUE
Human_exosome_121_091511	in-gel - LTQ - 3 reps	human exosomes - #121	121-1	RANDOM_IPI:IPI00893063.2|TREMBL:B3KNM2|ENSEMBL:ENSP00000403851|VEGA:OTTHUMP00000	RANDOM_IPI:IPI00893063.2|TREMBL:B3KNM2|ENSEMBL:ENSP00000403851|VEGA:OTTHUMP00000		0	0.937	1	1	1	0.000156	0	VPIGNVAVQKPATFK	R	E	0.95	2.16	0.258	0	0	0	0	0	1	0	2	1568.92	0	0	TRUE
Human_exosome_121_091511	in-gel - LTQ - 3 reps	human exosomes - #121	121-1	IPI00852749	IPI00852749		0	0.9	1	1	1	0.000156	0	KGSAAGAK	R	G	0.92	0.969	0.136	0	0	0	1	0	0	0	2	689.394	0	0	TRUE
Human_exosome_121_091511	in-gel - LTQ - 3 reps	human exosomes - #121	121-1	IPI00745872	IPI00745872		0	1	4	4	6	0.000938	0	FKDLGEENFK	R	A	0.95	3.08	0.264	0	0	0	0	0	3	0	2	1226.61	0	0	TRUE	IPI00908876
Human_exosome_121_091511	in-gel - LTQ - 3 reps	human exosomes - #121	121-1	IPI00745872	IPI00745872		0	1	4	4	6	0.000938	0	KVPQVSTPTLVEVSR	K	N	0.95	3.31	0.326	0	0	0	0	0	1	0	2	1639.94	0	0	TRUE	IPI00908876
Human_exosome_121_091511	in-gel - LTQ - 3 reps	human exosomes - #121	121-1	IPI00745872	IPI00745872		0	1	4	4	6	0.000938	0	LVAASQAALGL	K	-	0.95	2.58	0.34	0	0	0	0	1	0	0	2	1013.6	0	0	TRUE	IPI00908876
Human_exosome_121_091511	in-gel - LTQ - 3 reps	human exosomes - #121	121-1	IPI00745872	IPI00745872		0	1	4	4	6	0.000938	0	LVNEVTEFAK	K	T	0.95	3.19	0.297	0	0	0	0	1	0	0	2	1149.62	0	0	TRUE
Human_exosome_121_091511	in-gel - LTQ - 3 reps	human exosomes - #121	121-1	IPI00784985	IPI00784985		0	1	4	4	14	0.00219	0	DSTYSLSSTLTLSK	K	A	0.95	4.19	0.415	0	0	0	0	3	0	0	2	1502.76	0	0	TRUE	IPI00942387,IPI00939805,IPI00889156,IPI00940952,IPI00909649,IPI00550731,IPI00941650,IPI00969456,IPI00940069,IPI00784865
Human_exosome_121_091511	in-gel - LTQ - 3 reps	human exosomes - #121	121-1	IPI00784985	IPI00784985		0	1	4	4	14	0.00219	0	TVAAPSVFIFPPSDEQLK	R	S	0.95	4.06	0.55	0	0	0	0	7	0	0	2	1946.03	0	0	TRUE	IPI00942387,IPI00939805,IPI00889156,IPI00940952,IPI00909649,IPI00550731,IPI00941650,IPI00969456,IPI00940069,IPI00556287,IPI00784865
Human_exosome_121_091511	in-gel - LTQ - 3 reps	human exosomes - #121	121-1	IPI00784985	IPI00784985		0	1	4	4	14	0.00219	0	VDNALQSGNSQESVTEQDSK	K	D	0.95	5.64	0.592	0	0	0	0	1	0	0	2	2135.97	0	0	TRUE	IPI00942387,IPI00939805,IPI00889156,IPI00940952,IPI00909649,IPI00550731,IPI00941650,IPI00969456,IPI00940069,IPI00784865
Human_exosome_121_091511	in-gel - LTQ - 3 reps	human exosomes - #121	121-1	IPI00784985	IPI00784985		0	1	4	4	14	0.00219	0	VDNALQSGNSQESVTEQDSKDSTYSLSSTLTLSK	K	A	0.95	4.73	0.473	0	0	0	0	0	3	0	2	3619.71	0	0	TRUE	IPI00942387,IPI00939805,IPI00889156,IPI00940952,IPI00909649,IPI00550731,IPI00941650,IPI00969456,IPI00940069,IPI00784865
Human_exosome_121_091511	in-gel - LTQ - 3 reps	human exosomes - #121	121-1	RANDOM_IPI:IPI00170770.2|SWISS-PROT:Q92576-1|TREMBL:A8K376;B4DQ09|ENSEMBL:ENSP00	RANDOM_IPI:IPI00170770.2|SWISS-PROT:Q92576-1|TREMBL:A8K376;B4DQ09|ENSEMBL:ENSP00		0	0.937	1	1	1	0.000156	0	HDDNSSQPSHKVDSR	K	G	0.95	2.57	0.216	0	0	0	0	0	1	0	2	1708.76	0	0	TRUE
Human_exosome_121_091511	in-gel - LTQ - 3 reps	human exosomes - #121	121-1	IPI00291440	IPI00291440		0	0.937	1	1	1	0.000156	0	NCKSTLMTLNVGGYLYITQK	K	Q	0.95	2.6	0.206	0	0	0	0	0	1	0	2	2247.15	0	0	TRUE
Human_exosome_121_091511	in-gel - LTQ - 3 reps	human exosomes - #121	121-1	RANDOM_IPI:IPI00307549.2|TREMBL:A8K9L7;B3KVD2;B7Z3W0;B7Z628|ENSEMBL:ENSP00000369	RANDOM_IPI:IPI00307549.2|TREMBL:A8K9L7;B3KVD2;B7Z3W0;B7Z628|ENSEMBL:ENSP00000369		0	0.937	1	1	1	0.000156	0	TLIPWLSPNMQSPLR	R	S	0.95	2.71	0.165	0	0	0	0	0	1	0	2	1752.95	0	0	TRUE
Human_exosome_121_091511	in-gel - LTQ - 3 reps	human exosomes - #121	121-1	IPI00166237	IPI00166237,IPI00439926,IPI00737401,IPI00738911		0	0.937	1	1	1	0.000156	0	LNSTQNHTFHVRVYR	R	G	0.95	2.25	0.253	0	0	0	0	0	1	0	2	1871.96	0	0	TRUE
Human_exosome_121_091511	in-gel - LTQ - 3 reps	human exosomes - #121	121-1	RANDOM_IPI:IPI00020950.3|SWISS-PROT:P35813-1|ENSEMBL:ENSP00000378514|REFSEQ:NP_0	RANDOM_IPI:IPI00020950.3|SWISS-PROT:P35813-1|ENSEMBL:ENSP00000378514|REFSEQ:NP_0		0	0.937	1	1	1	0.000156	0	LAFLSYSIKDCTESMCAQEIATR	K	E	0.95	2.24	0.18	0	0	0	0	0	1	0	2	2580.21	0	0	TRUE
Human_exosome_121_091511	in-gel - LTQ - 3 reps	human exosomes - #121	121-1	RANDOM_IPI:IPI00384981.4|SWISS-PROT:Q7Z3E1|TREMBL:A8K5E6;D3DNK6;Q05BQ2|ENSEMBL:E	RANDOM_IPI:IPI00384981.4|SWISS-PROT:Q7Z3E1|TREMBL:A8K5E6;D3DNK6;Q05BQ2|ENSEMBL:E		0	0.907	1	1	1	0.000156	0	LPRTVVLIIK	R	L	0.926	2.05	0.171	0	0	0	0	0	1	0	2	1151.79	0	0	TRUE
Human_exosome_121_091511	in-gel - LTQ - 3 reps	human exosomes - #121	121-1	IPI00394825	IPI00394825		0	0.937	1	1	1	0.000156	0	YPCRLCGGLLCHACSMDYKK	R	R	0.95	3.87	0.113	0	0	0	0	0	1	0	2	2277.01	0	0	TRUE
Human_exosome_121_091511	in-gel - LTQ - 3 reps	human exosomes - #121	121-1	RANDOM_IPI:IPI00008091.2|SWISS-PROT:Q9ULG1|TREMBL:A8K2V6;Q9NUK2|ENSEMBL:ENSP0000	RANDOM_IPI:IPI00008091.2|SWISS-PROT:Q9ULG1|TREMBL:A8K2V6;Q9NUK2|ENSEMBL:ENSP0000		0	0.937	1	1	1	0.000156	0	CNASIIK	K	E	0.95	1.09	0.11	0	0	0	1	0	0	0	2	748.402	0	0	TRUE
Human_exosome_121_091511	in-gel - LTQ - 3 reps	human exosomes - #121	121-1	IPI00895784	IPI00895784		0	0.937	1	1	1	0.000156	0	YKVDCACLKENPECPVLK	K	R	0.95	2.83	0.182	0	0	0	0	0	1	0	2	2166.04	0	0	TRUE
Human_exosome_121_091511	in-gel - LTQ - 3 reps	human exosomes - #121	121-1	RANDOM_IPI:IPI00894092.1|TREMBL:B0V3M1|VEGA:OTTHUMP00000194721-R	RANDOM_IPI:IPI00894092.1|TREMBL:B0V3M1|VEGA:OTTHUMP00000194721-R		0	0.885	1	1	1	0.000156	0	VCLVDEMLPGAMDGLEILGLK	R	Q	0.908	3.04	0.157	0	0	0	0	0	1	0	2	2289.15	0	0	TRUE
Human_exosome_121_091511	in-gel - LTQ - 3 reps	human exosomes - #121	121-1	RANDOM_IPI:IPI00401148.1|TREMBL:Q6ZUU7|H-INV:HIT000045181-R	RANDOM_IPI:IPI00401148.1|TREMBL:Q6ZUU7|H-INV:HIT000045181-R		0	0.937	1	1	1	0.000156	0	QALGAILTCGGRLPGSGPLR	R	S	0.95	2.37	0.29	0	0	0	0	0	1	0	2	1937.08	0	0	TRUE
Human_exosome_121_091511	in-gel - LTQ - 3 reps	human exosomes - #121	121-1	RANDOM_IPI:IPI00793677.1|ENSEMBL:ENSP00000400044|VEGA:OTTHUMP00000109522-R	RANDOM_IPI:IPI00793677.1|ENSEMBL:ENSP00000400044|VEGA:OTTHUMP00000109522-R		0	0.937	1	1	2	0.000313	0	EVPDAINVVK	R	Q	0.95	2.03	0.289	0	0	0	2	0	0	0	2	1083.6	0	0	TRUE
Human_exosome_121_091511	in-gel - LTQ - 3 reps	human exosomes - #121	121-1	IPI00293015	IPI00293015		0	0.937	1	1	1	0.000156	0	QLGGHT	R	-	0.95	0.954	0.212	0	0	0	1	0	0	0	2	612.31	0	0	TRUE
Human_exosome_121_091511	in-gel - LTQ - 3 reps	human exosomes - #121	121-1	RANDOM_IPI:IPI00926352.1|ENSEMBL:ENSP00000351834|VEGA:OTTHUMP00000211402-R	RANDOM_IPI:IPI00926352.1|ENSEMBL:ENSP00000351834|VEGA:OTTHUMP00000211402-R		0	0.937	1	1	1	0.000156	0	ARTNSTANYPER	R	H	0.95	2.04	0.24	0	0	0	0	0	1	0	2	1379.67	0	0	TRUE
Human_exosome_121_091511	in-gel - LTQ - 3 reps	human exosomes - #121	121-1	RANDOM_IPI:IPI00256684.2|SWISS-PROT:O95782-2|ENSEMBL:ENSP00000346246|REFSEQ:NP_5	RANDOM_IPI:IPI00256684.2|SWISS-PROT:O95782-2|ENSEMBL:ENSP00000346246|REFSEQ:NP_5		0	0.921	1	1	1	0.000156	0	LGASAAENWK	K	E	0.937	2	0.225	0	0	0	0	1	0	0	2	1046.53	0	0	TRUE
Human_exosome_121_091511	in-gel - LTQ - 3 reps	human exosomes - #121	121-1	IPI00641737	IPI00641737		0	0.937	1	1	1	0.000156	0	VTSIQDWVQK	K	T	0.95	3.16	0.273	0	0	0	0	1	0	0	2	1203.64	0	0	TRUE
Human_exosome_121_091511	in-gel - LTQ - 3 reps	human exosomes - #121	121-1	Tax_Id=9606 Gene_Symbol=SHC3 Isoform p64 of SHC-transforming protein 3	IPI00409679		0	0.937	1	1	1	0.000156	0	SAPSAPR	R	F	0.95	1.15	0.164	0	0	0	1	0	0	0	2	685.363	0	0	TRUE
Human_exosome_121_091511	in-gel - LTQ - 3 reps	human exosomes - #121	121-1	Tax_Id=9606 Gene_Symbol=KL Isoform 2 of Klotho	IPI00170818,IPI00295265		0	0.937	1	1	2	0.000313	0	RPRPPPPSLSLLLVLLGLGGR	R	R	0.95	3.44	0.203	0	0	0	0	2	0	0	2	2208.37	0	0	TRUE
Human_exosome_121_091511	in-gel - LTQ - 3 reps	human exosomes - #121	121-1	Tax_Id=9606 Gene_Symbol=MYO15A Putative uncharacterized protein DKFZp434O1119	IPI00745826		0	0.937	1	1	1	0.000156	0	GEPAQCP	R	-	0.95	1.01	0.243	0	0	0	1	0	0	0	2	758.314	0	0	TRUE
Human_exosome_121_091511	in-gel - LTQ - 3 reps	human exosomes - #121	121-1	Tax_Id=9606 Gene_Symbol=SLC26A9 solute carrier family 26, member 9 isoform b	IPI00645872		0	0.937	1	1	1	0.000156	0	YMHKIR	R	F	0.95	1.41	0.0942	0	0	0	1	0	0	0	2	847.461	0	0	TRUE
Human_exosome_121_091511	in-gel - LTQ - 3 reps	human exosomes - #121	121-1.RAW (F006856)	Tax_Id=9606 Gene_Symbol=- Putative uncharacterized protein ENSP00000392404 (Fragment)	REVERSE_IPI00942103-R		0	0.99	1	1	1	0.000102	0	GGGGGDGGGGGSSGGGGGDGGGGR	-	-	0.907	0	0	46.2	45.3	0	0	0	1	0	2	1662.65	0	0	TRUE
Human_exosome_121_091511	in-gel - LTQ - 3 reps	human exosomes - #121	121-1.RAW (F006856)	IPI00021854	IPI00021854		0	0.945	1	2	5	0.000512	0	VKSPELQAEAK	-	-	0.95	0	0	64.9	46.2	0	0	3	2	0	2	1199.66	0	0	TRUE
Human_exosome_121_091511	in-gel - LTQ - 3 reps	human exosomes - #121	121-1.RAW (F006856)	IPI00641737	IPI00641737		0	0.945	1	1	1	0.000102	0	VTSIQDWVQK	-	-	0.95	0	0	64.5	46.2	0	0	1	0	0	2	1203.64	0	0	TRUE
Human_exosome_121_091511	in-gel - LTQ - 3 reps	human exosomes - #121	121-1.RAW (F006856)	IPI00021304	IPI00021304		0	1	3	3	8	0.000819	0	AQYEEIAQR	-	-	0.95	0	0	61.7	46.1	0	0	3	0	0	2	1107.54	0	0	TRUE	IPI00293665,IPI00300725
Human_exosome_121_091511	in-gel - LTQ - 3 reps	human exosomes - #121	121-1.RAW (F006856)	IPI00021304	IPI00021304		0	1	3	3	8	0.000819	0	FLEQQNQVLQTK	-	-	0.95	0	0	83.6	45.6	0	0	2	0	0	2	1475.79	0	0	FALSE	IPI00376379,IPI00220327
Human_exosome_121_091511	in-gel - LTQ - 3 reps	human exosomes - #121	121-1.RAW (F006856)	IPI00021304	IPI00021304		0	1	3	3	8	0.000819	0	GFSSGSAVVSGGSR	-	-	0.95	0	0	103	45.9	0	0	2	0	0	2	1254.61	0	0	TRUE
Human_exosome_121_091511	in-gel - LTQ - 3 reps	human exosomes - #121	121-1.RAW (F006856)	IPI00021304	IPI00021304		0	1	3	3	8	0.000819	0	NLDLDSIIAEVK	-	-	0.95	0	0	89.1	45.9	0	0	3	0	0	2	1329.73	0	0	TRUE	IPI00293665,IPI00300725,IPI00939892
Human_exosome_121_091511	in-gel - LTQ - 3 reps	human exosomes - #121	121-1.RAW (F006856)	Tax_Id=9606 Gene_Symbol=ANKS1A Ankyrin repeat and SAM domain-containing protein 1A	REVERSE_IPI00395663-R		0	0.945	1	1	1	0.000102	0	WMSLLSSLPHSSSGLGGGGGGSGGGGGGSGGGGGGGFGSSLRK	-	-	0.95	0	0	52.5	41.5	0	0	0	1	0	2	3650.7	0	0	TRUE
Human_exosome_121_091511	in-gel - LTQ - 3 reps	human exosomes - #121	121-1.RAW (F006856)	Tax_Id=9606 Gene_Symbol=KDM3B Isoform 1 of Lysine-specific demethylase 3B	IPI00298935		0	0.896	1	1	1	0.000102	0	AGTVRAMSGAVPQDLAIFVEFDGCNWK	-	-	0.904	0	0	43.4	42.8	0	0	0	1	0	2	2955.41	0	0	TRUE
Human_exosome_121_091511	in-gel - LTQ - 3 reps	human exosomes - #121	121-1.RAW (F006856)	Tax_Id=9606 Gene_Symbol=- Protein of unknown function DUF1725 domain containing protein	IPI00884035		0	0.917	1	1	2	0.000205	0	KCSLSLAIR	-	-	0.924	0	0	49.9	46.6	0	0	0	2	0	2	1047.6	0	0	TRUE
Human_exosome_121_091511	in-gel - LTQ - 3 reps	human exosomes - #121	121-1.RAW (F006856)	Tax_Id=9606 Gene_Symbol=ZBTB47 zinc finger protein 651	REVERSE_IPI00444845-R,REVERSE_IPI00926100-R		0	0.891	1	1	1	0.000102	0	FFPQAPGITAPVTGGATGAGDEVR	-	-	0.9	0	0	43.9	43.9	0	0	0	1	0	2	2316.16	0	0	TRUE
Human_exosome_121_091511	in-gel - LTQ - 3 reps	human exosomes - #121	121-1.RAW (F006856)	Tax_Id=9606 Gene_Symbol=FAM120AOS Family with sequence similarity 120A opposite strand	REVERSE_IPI00514734-R		0	0.945	1	1	1	0.000102	0	GLEPGGGGGGGGPAGLRY	-	-	0.95	0	0	55	45.4	0	0	0	1	0	2	1528.75	0	0	TRUE
Human_exosome_121_091511	in-gel - LTQ - 3 reps	human exosomes - #121	121-1.RAW (F006856)	Tax_Id=9606 Gene_Symbol=LOC100291765;LOC100289433;LOC100291509 hypothetical protein XP_002342317	IPI00935875		0	0.911	1	1	1	0.000102	0	LAQEMEGSGKLQELAR	-	-	0.918	0	0	47.7	45.2	0	0	0	1	0	2	1775.9	0	0	TRUE
Human_exosome_121_091511	in-gel - LTQ - 3 reps	human exosomes - #121	121-1.RAW (F006856)	Tax_Id=9606 Gene_Symbol=MMP16 Isoform Long of Matrix metalloproteinase-16	IPI00019243,IPI00221078		0	0.945	1	1	4	0.000409	0	MILLTFSTGR	-	-	0.95	0	0	51.7	46	0	0	4	0	0	2	1154.62	0	0	TRUE
Human_exosome_121_091511	in-gel - LTQ - 3 reps	human exosomes - #121	121-1.RAW (F006856)	Tax_Id=9606 Gene_Symbol=CPB1 8 kDa protein	REVERSE_IPI00794669-R,REVERSE_IPI00797836-R		0	0.945	1	1	5	0.000512	0	TMLGTTLAGLLLISQQLERAM	-	-	0.95	0	0	53.6	44	0	0	0	5	0	2	2292.23	0	0	TRUE
Human_exosome_121_091511	in-gel - LTQ - 3 reps	human exosomes - #121	121-1.RAW (F006856)	Tax_Id=9606 Gene_Symbol=PRPF39 cDNA FLJ20666 fis, clone KAIA608	IPI00383823		0	0.906	1	1	1	0.000102	0	ENTKLYLNLLEMEYSGDLK	-	-	0.914	0	0	45.9	44	0	0	0	1	0	2	2289.13	0	0	TRUE
Human_exosome_121_091511	in-gel - LTQ - 3 reps	human exosomes - #121	121-1.RAW (F006856)	Tax_Id=9606 Gene_Symbol=SH3BP4 Isoform 1 of SH3 domain-binding protein 4	REVERSE_IPI00005030-R,REVERSE_IPI00383564-R,REVERSE_IPI00916103-R,REVERSE_IPI00916309-R,REVERSE_IPI00917570-R,REVERSE_IPI00952831-R		0	0.9	1	1	1	0.000102	0	IDNFSTESFGESLDILTGESK	-	-	0.908	0	0	45.1	44	0	0	0	1	0	2	2289.08	0	0	TRUE
Human_exosome_121_091511	in-gel - LTQ - 3 reps	human exosomes - #121	121-1.RAW (F006856)	Tax_Id=9606 Gene_Symbol=IGFBPL1 Insulin-like growth factor-binding protein-like 1	IPI00291987		0	0.898	1	1	1	0.000102	0	CGPGLVCASQAAGAAPEGTGLCVCAQRGTVCGSDGR	-	-	0.906	0	0	42.8	42	0	0	0	1	0	2	3436.53	0	0	TRUE
Human_exosome_121_091511	in-gel - LTQ - 3 reps	human exosomes - #121	121-1.RAW (F006856)	POSSIBLE ACYL-CoA DEHYDROGENASE FADE19 (MMGC) [Mycobacterium tuberculosis H37Rv] [MASS=41916]	gi|15609637|ref|NP_217016.1|	TB_ver3_reverse.fasta	41917.4	0.906	1	1	1	0.000102	0.0558	VDQSVAITLEAAVGLGAMPIYR	K	F	0.913	0	0	45.8	44	0	0	0	1	0	2	2290.21	87	108	TRUE
Human_exosome_121_091511	in-gel - LTQ - 3 reps	human exosomes - #121	121-1.RAW (F006856)	Tax_Id=9606 Gene_Symbol=BRE Isoform 2 of BRCA1-A complex subunit BRE	IPI00164724		0	0.909	1	1	2	0.000205	0	AYFKTFVPQFQEAAFANGK	-	-	0.916	0	0	46.6	44.4	0	0	0	2	0	2	2164.09	0	0	TRUE
Human_exosome_121_091511	in-gel - LTQ - 3 reps	human exosomes - #121	121-1.RAW (F006856)	Tax_Id=9606 Gene_Symbol=NFATC1 Isoform C-alpha of Nuclear factor of activated T-cells, cytoplasmic 1	REVERSE_IPI00032069-R,REVERSE_IPI00221155-R,REVERSE_IPI00221156-R,REVERSE_IPI00221157-R,REVERSE_IPI00221158-R,REVERSE_IPI00336007-R,REVERSE_IPI00395394-R,REVERSE_IPI00759774-R,REVERSE_IPI00759791-R		0	0.919	1	1	1	0.000102	0	DDATGIFLQLMLPENELYGHLQVIPHGGASAKVAGR	-	-	0.926	0	0	44.8	41.1	0	0	0	1	0	2	3833.96	0	0	TRUE
Human_exosome_121_091511	in-gel - LTQ - 3 reps	human exosomes - #121	121-1.RAW (F006856)	Tax_Id=9606 Gene_Symbol=CHRNB1 Acetylcholine receptor subunit beta	REVERSE_IPI00298986-R		0	0.895	1	1	1	0.000102	0	DALLLLFVTLTLLAFISLGMK	-	-	0.903	0	0	44.5	44	0	0	0	1	0	2	2292.37	0	0	TRUE
Human_exosome_121_091511	in-gel - LTQ - 3 reps	human exosomes - #121	121-1.RAW (F006856)	Tax_Id=9606 Gene_Symbol=FGD4 FGD4 protein	REVERSE_IPI00554726-R		0	0.925	1	1	1	0.000102	0	GKGGLADTGESLHPK	-	-	0.931	0	0	48.6	45.5	0	0	1	0	0	2	1466.76	0	0	TRUE
Human_exosome_121_091511	in-gel - LTQ - 3 reps	human exosomes - #121	121-1.RAW (F006856)	Tax_Id=9606 Gene_Symbol=CLCA4 Putative uncharacterized protein CLCA4	IPI00298082,IPI00938121		0	0.938	1	1	1	0.000102	0	CSAGISGR	-	-	0.943	0	0	51.3	46.9	0	0	1	0	0	2	807.378	0	0	TRUE
Human_exosome_121_091511	in-gel - LTQ - 3 reps	human exosomes - #121	121-1.RAW (F006856)	Tax_Id=9606 Gene_Symbol=TRAPPC9 Putative uncharacterized protein TRAPPC9	IPI00181881,IPI00783996		0	0.94	1	1	1	0.000102	0	EAVAACQVGDPVR	-	-	0.945	0	0	53.3	45.8	0	0	0	1	0	2	1314.65	0	0	TRUE
Human_exosome_121_091511	in-gel - LTQ - 3 reps	human exosomes - #121	121-1.RAW (F006856)	Tax_Id=9606 Gene_Symbol=PFKFB4 6-phosphofructo-2-kinase/fructose-2,6-biphosphatase 4	REVERSE_IPI00220070-R,REVERSE_IPI00478618-R,REVERSE_IPI00922340-R,REVERSE_IPI00927537-R		0	0.94	1	1	2	0.000205	0	GRAPLGVMVILTPCNTMCVGR	-	-	0.945	0	0	48.7	44.2	0	0	2	0	0	2	2188.12	0	0	TRUE
Human_exosome_121_091511	in-gel - LTQ - 3 reps	human exosomes - #121	121-1.RAW (F006856)	PROBABLE ANION TRANSPORTER ATPASE [Mycobacterium tuberculosis H37Rv] [MASS=41404]	gi|15610816|ref|NP_218197.1|	TB_ver3_reverse.fasta	41405.5	0.905	1	1	1	0.000102	0.0803	ALSTVLGSQMLADAAAFVQSLDATFGGFREK	K	A	0.912	0	0	44.1	42.4	0	0	0	1	0	2	3217.62	204	234	TRUE
Human_exosome_121_091511	in-gel - LTQ - 3 reps	human exosomes - #121	121-1.RAW (F006856)	Tax_Id=9606 Gene_Symbol=DCBLD1 discoidin, CUB and LCCL domain containing 1	IPI00872383		0	0.945	1	1	1	0.000102	0	EMTQKLDLITSDMAG	-	-	0.95	0	0	53.3	45.2	0	0	1	0	0	2	1668.78	0	0	TRUE
Human_exosome_121_091511	in-gel - LTQ - 3 reps	human exosomes - #121	121-1.RAW (F006856)	Tax_Id=9606 Gene_Symbol=LOC100288164;LOC100293494 hypothetical protein XP_002342313	IPI00935595		0	0.9	1	1	1	0.000102	0	TAQSSLCSLLLPVGIPLKPTLAGGSR	-	-	0.908	0	0	44.5	43.4	0	0	0	1	0	2	2636.48	0	0	TRUE
Human_exosome_121_091511	in-gel - LTQ - 3 reps	human exosomes - #121	121-1.RAW (F006856)	Tax_Id=9606 Gene_Symbol=ZNF234 Zinc finger protein 234	REVERSE_IPI00063760-R		0	0.901	1	1	1	0.000102	0	GCVKCVYPK	-	-	0.909	0	0	47.5	46.1	0	0	1	0	0	2	1053.52	0	0	TRUE
Human_exosome_121_091511	in-gel - LTQ - 3 reps	human exosomes - #121	121-1.RAW (F006856)	Tax_Id=9606 Gene_Symbol=FRMPD3 FERM and PDZ domain containing 3	IPI00887257		0	0.903	1	1	1	0.000102	0	LQSSHGPSQSGKPGSSR	-	-	0.911	0	0	46.8	45.3	0	0	0	1	0	2	1696.84	0	0	TRUE
Human_exosome_121_091511	in-gel - LTQ - 3 reps	human exosomes - #121	121-1.RAW (F006856)	Tax_Id=9606 Gene_Symbol=- Conserved hypothetical protein	IPI00848361		0	0.919	1	1	1	0.000102	0	MSGPRTTACNLGSSETPASMDK	-	-	0.925	0	0	47.4	43.8	0	0	0	1	0	2	2330.01	0	0	TRUE
Human_exosome_121_091511	in-gel - LTQ - 3 reps	human exosomes - #121	121-1.RAW (F006856)	Tax_Id=9606 Gene_Symbol=MMP20 Matrix metalloproteinase-20	REVERSE_IPI00032404-R		0	0.945	1	1	2	0.000205	0	VDDKPLHFGYPNK	-	-	0.95	0	0	62.7	45.3	0	0	2	0	0	2	1529.77	0	0	TRUE
Human_exosome_121_091511	in-gel - LTQ - 3 reps	human exosomes - #121	121-1.RAW (F006856)	Tax_Id=9606 Gene_Symbol=FEZF2 Isoform 1 of Fez family zinc finger protein 2	REVERSE_IPI00154618-R,REVERSE_IPI00794958-R		0	0.959	1	1	1	0.000102	0	CLGSAGCVPAGGGGGGGGGGGGGGGGARLSSK	-	-	0.903	0	0	44.1	43.7	0	0	0	1	0	2	2489.14	0	0	TRUE
Human_exosome_121_091511	in-gel - LTQ - 3 reps	human exosomes - #121	121-1.RAW (F006856)	Tax_Id=9606 Gene_Symbol=KRT18 Keratin, type I cytoskeletal 18	IPI00554788,IPI00794267		0	0.895	1	1	1	0.000102	0	GGMGSGGLATGIAGGLAGMGGIQNEK	-	-	0.903	0	0	44.4	44	0	0	0	1	0	2	2293.09	0	0	TRUE
Human_exosome_121_091511	in-gel - LTQ - 3 reps	human exosomes - #121	121-1.RAW (F006856)	Tax_Id=9606 Gene_Symbol=- Putative uncharacterized protein ENSP00000404946	REVERSE_IPI00942312-R		0	0.912	1	1	1	0.000102	0	ISFMASAKVDYWDK	-	-	0.919	0	0	48	45.4	0	0	0	1	0	2	1676.8	0	0	TRUE
Human_exosome_121_091511	in-gel - LTQ - 3 reps	human exosomes - #121	121-1.RAW (F006856)	Tax_Id=9606 Gene_Symbol=TDRD3 Isoform 1 of Tudor domain-containing protein 3	IPI00006571,IPI00924692,IPI00929228		0	0.911	1	1	1	0.000102	0	SNLNMNAAGNR	-	-	0.918	0	0	48.7	46.3	0	0	0	1	0	2	1177.54	0	0	TRUE
Human_exosome_121_091511	in-gel - LTQ - 3 reps	human exosomes - #121	121-1.RAW (F006856)	IPI00009865	IPI00009865		0	1	4	4	6	0.000614	0	LASYLDKVR	-	-	0.95	0	0	59.7	46.2	0	0	2	0	0	2	1064.61	0	0	TRUE	IPI00217963,IPI00290077
Human_exosome_121_091511	in-gel - LTQ - 3 reps	human exosomes - #121	121-1.RAW (F006856)	IPI00009865	IPI00009865		0	1	4	4	6	0.000614	0	LENEIQTYR	-	-	0.95	0	0	65.9	46	0	0	1	0	0	2	1165.58	0	0	TRUE
Human_exosome_121_091511	in-gel - LTQ - 3 reps	human exosomes - #121	121-1.RAW (F006856)	IPI00009865	IPI00009865		0	1	4	4	6	0.000614	0	NVSTGDVNVEMNAAPGVDLTQLLNNMR	-	-	0.95	0	0	100	42.8	0	0	0	2	0	2	2904.38	0	0	TRUE
Human_exosome_121_091511	in-gel - LTQ - 3 reps	human exosomes - #121	121-1.RAW (F006856)	IPI00009865	IPI00009865		0	1	4	4	6	0.000614	0	SLLEGEGSSGGGGR	-	-	0.95	0	0	91.4	46	0	0	1	0	0	2	1262.6	0	0	TRUE
Human_exosome_121_091511	in-gel - LTQ - 3 reps	human exosomes - #121	121-1.RAW (F006856)	IPI00745872	IPI00745872		0	1	2	2	2	0.000205	0	LVAASQAALGL	-	-	0.95	0	0	69.6	46.1	0	0	1	0	0	2	1013.6	0	0	TRUE	IPI00908876
Human_exosome_121_091511	in-gel - LTQ - 3 reps	human exosomes - #121	121-1.RAW (F006856)	IPI00745872	IPI00745872		0	1	2	2	2	0.000205	0	LVNEVTEFAK	-	-	0.95	0	0	57.6	46.1	0	0	1	0	0	2	1149.62	0	0	TRUE
Human_exosome_121_091511	in-gel - LTQ - 3 reps	human exosomes - #121	121-1.RAW (F006856)	IPI00019359	IPI00019359		0	1	2	2	3	0.000307	0	DIENQYETQITQIEHEVSSSGQEVQSSAK	-	-	0.95	0	0	114	42.2	0	0	0	2	0	2	3264.51	0	0	TRUE
Human_exosome_121_091511	in-gel - LTQ - 3 reps	human exosomes - #121	121-1.RAW (F006856)	IPI00019359	IPI00019359		0	1	2	2	3	0.000307	0	TLLDIDNTR	-	-	0.95	0	0	57.5	46.5	0	0	1	0	0	2	1060.56	0	0	TRUE
Human_exosome_121_091511	in-gel - LTQ - 3 reps	human exosomes - #121	121-1.RAW (F006856)	IPI00876888	IPI00876888		0	1	3	3	15	0.00154	0	FNWYVDGVEVHNAK	-	-	0.95	0	0	60.8	45.4	0	0	0	8	0	2	1677.8	0	0	TRUE	IPI00785084,IPI00784842,IPI00384938,IPI00736860,IPI00645363,IPI00423463,IPI00930124,IPI00399007
Human_exosome_121_091511	in-gel - LTQ - 3 reps	human exosomes - #121	121-1.RAW (F006856)	IPI00876888	IPI00876888		0	1	3	3	15	0.00154	0	GPSVFPLAPSSK	-	-	0.95	0	0	66.8	46.2	0	0	3	0	0	2	1186.65	0	0	TRUE	IPI00785084,IPI00784842,IPI00384938,IPI00645363,IPI00423463,IPI00930124
Human_exosome_121_091511	in-gel - LTQ - 3 reps	human exosomes - #121	121-1.RAW (F006856)	IPI00876888	IPI00876888		0	1	3	3	15	0.00154	0	TTPPVLDSDGSFFLYSK	-	-	0.95	0	0	80	44.8	0	0	4	0	0	2	1873.92	0	0	TRUE	IPI00785084,IPI00784842,IPI00384938,IPI00645363,IPI00423463,IPI00930124
Human_exosome_121_091511	in-gel - LTQ - 3 reps	human exosomes - #121	121-1.RAW (F006856)	IPI00011694	IPI00011694,IPI00945846		0	0.945	1	2	7	0.000717	0	TLNNDIMLIK	-	-	0.95	0	0	72.1	46.2	0	0	7	0	0	2	1190.65	0	0	TRUE
Human_exosome_121_091511	in-gel - LTQ - 3 reps	human exosomes - #121	121-1.RAW (F006856)	IPI00021842	IPI00021842		0	0.945	1	1	1	0.000102	0	AKLEEQAQQIR	-	-	0.95	0	0	71	45.8	0	0	1	0	0	2	1313.72	0	0	TRUE
Human_exosome_121_091511	in-gel - LTQ - 3 reps	human exosomes - #121	121-1.RAW (F006856)	IPI00300725	IPI00300725		0	0.945	1	1	3	0.000307	0	AQYEEIAQR	-	-	0.95	0	0	61.7	46.1	0	0	3	0	0	2	1107.54	0	0	FALSE	IPI00293665,IPI00021304
Human_exosome_121_091511	in-gel - LTQ - 3 reps	human exosomes - #121	121-1.RAW (F006856)	IPI00300725	IPI00300725		0	0.945	1	1	3	0.000307	0	FLEQQNKVLETK	-	-	0.95	0	0	83.6	45.6	0	0	3	0	0	2	1476.81	0	0	TRUE	IPI00477227,IPI00939892
Human_exosome_121_091511	in-gel - LTQ - 3 reps	human exosomes - #121	121-1.RAW (F006856)	IPI00300725	IPI00300725		0	0.945	1	1	3	0.000307	0	NLDLDSIIAEVK	-	-	0.95	0	0	89.1	45.9	0	0	3	0	0	2	1329.73	0	0	FALSE	IPI00293665,IPI00939892,IPI00021304
Human_exosome_121_091511	in-gel - LTQ - 3 reps	human exosomes - #121	121-1.RAW (F006856)	IPI00019568	IPI00019568		0	0.89	1	1	1	0.000102	0	ELLESYIDGR	-	-	0.899	0	0	46.5	45.8	0	0	1	0	0	2	1194.6	0	0	TRUE
Human_exosome_121_091511	in-gel - LTQ - 3 reps	human exosomes - #121	121-1.RAW (F006856)	IPI00783987	IPI00783987		0	0.945	1	1	1	0.000102	0	SEETKENEGFTVTAEGK	-	-	0.95	0	0	59.6	44.9	0	0	0	1	0	2	1855.86	0	0	TRUE
Human_exosome_121_091511	in-gel - LTQ - 3 reps	human exosomes - #121	121-1.RAW (F006856)	IPI00021841	IPI00021841		0	0.999	1	1	2	0.000205	0	ATEHLSTLSEK	-	-	0.95	0	0	52.5	46.1	0	0	2	0	0	2	1215.62	0	0	TRUE
Human_exosome_121_091511	in-gel - LTQ - 3 reps	human exosomes - #121	121-1.RAW (F006856)	IPI00658130	IPI00658130		0	0.928	1	1	1	0.000102	0	YAASSYLSLTPEQWK	-	-	0.934	0	0	48.3	44.9	0	0	1	0	0	2	1743.86	0	0	TRUE	IPI00887169,IPI00154742,IPI00827875,IPI00829640
Human_exosome_121_091511	in-gel - LTQ - 3 reps	human exosomes - #121	121-1.RAW (F006856)	IPI00032179	IPI00032179		0	0.945	1	1	5	0.000512	0	EVPLNTIIFMGR	-	-	0.95	0	0	87.9	45.6	0	0	5	0	0	2	1405.75	0	0	TRUE
Human_exosome_121_091511	in-gel - LTQ - 3 reps	human exosomes - #121	121-1.RAW (F006856)	IPI00220327	IPI00220327		0	1	5	5	7	0.000717	0	AQYEDIAQK	-	-	0.95	0	0	61.3	46.1	0	0	2	0	0	2	1065.52	0	0	TRUE
Human_exosome_121_091511	in-gel - LTQ - 3 reps	human exosomes - #121	121-1.RAW (F006856)	IPI00220327	IPI00220327		0	1	5	5	7	0.000717	0	FLEQQNQVLQTK	-	-	0.95	0	0	83.6	45.6	0	0	2	0	0	2	1475.79	0	0	TRUE	IPI00376379,IPI00021304
Human_exosome_121_091511	in-gel - LTQ - 3 reps	human exosomes - #121	121-1.RAW (F006856)	IPI00220327	IPI00220327		0	1	5	5	7	0.000717	0	SLDLDSIIAEVK	-	-	0.95	0	0	104	45.9	0	0	1	0	0	2	1302.72	0	0	TRUE
Human_exosome_121_091511	in-gel - LTQ - 3 reps	human exosomes - #121	121-1.RAW (F006856)	IPI00220327	IPI00220327		0	1	5	5	7	0.000717	0	TNAENEFVTIKK	-	-	0.914	0	0	47.4	45.6	0	0	0	1	0	2	1393.73	0	0	TRUE
Human_exosome_121_091511	in-gel - LTQ - 3 reps	human exosomes - #121	121-1.RAW (F006856)	IPI00220327	IPI00220327		0	1	5	5	7	0.000717	0	WELLQQVDTSTR	-	-	0.95	0	0	63.7	45.6	0	0	1	0	0	2	1475.75	0	0	TRUE
Human_exosome_121_091511	in-gel - LTQ - 3 reps	human exosomes - #121	121-1.RAW (F006856)	IPI00784985	IPI00784985		0	1	4	4	13	0.00133	0	DSTYSLSSTLTLSK	-	-	0.95	0	0	75.3	45.6	0	0	3	0	0	2	1502.76	0	0	TRUE	IPI00942387,IPI00939805,IPI00889156,IPI00940952,IPI00909649,IPI00550731,IPI00941650,IPI00969456,IPI00940069,IPI00784865
Human_exosome_121_091511	in-gel - LTQ - 3 reps	human exosomes - #121	121-1.RAW (F006856)	IPI00784985	IPI00784985		0	1	4	4	13	0.00133	0	TVAAPSVFIFPPSDEQLK	-	-	0.95	0	0	77.6	44.6	0	0	7	0	0	2	1946.03	0	0	TRUE	IPI00942387,IPI00939805,IPI00889156,IPI00940952,IPI00909649,IPI00550731,IPI00941650,IPI00969456,IPI00940069,IPI00556287,IPI00784865
Human_exosome_121_091511	in-gel - LTQ - 3 reps	human exosomes - #121	121-1.RAW (F006856)	IPI00784985	IPI00784985		0	1	4	4	13	0.00133	0	VDNALQSGNSQESVTEQDSK	-	-	0.95	0	0	116	44.5	0	0	1	0	0	2	2135.97	0	0	TRUE	IPI00942387,IPI00939805,IPI00889156,IPI00940952,IPI00909649,IPI00550731,IPI00941650,IPI00969456,IPI00940069,IPI00784865
Human_exosome_121_091511	in-gel - LTQ - 3 reps	human exosomes - #121	121-1.RAW (F006856)	IPI00784985	IPI00784985		0	1	4	4	13	0.00133	0	VDNALQSGNSQESVTEQDSKDSTYSLSSTLTLSK	-	-	0.95	0	0	140	41.6	0	0	0	2	0	2	3619.71	0	0	TRUE	IPI00942387,IPI00939805,IPI00889156,IPI00940952,IPI00909649,IPI00550731,IPI00941650,IPI00969456,IPI00940069,IPI00784865
Human_exosome_121_091511	in-gel - LTQ - 3 reps	human exosomes - #121	121-10	IPI00029739	IPI00029739		0	0.914	1	2	4	0.000156	0	SSNLIILEEHLK	K	N	0.95	3.69	0.368	0	0	0	0	2	2	0	2	1395.78	0	0	TRUE
Human_exosome_121_091511	in-gel - LTQ - 3 reps	human exosomes - #121	121-10	RANDOM_IPI:IPI00795037.1|VEGA:OTTHUMP00000171745-R	RANDOM_IPI:IPI00795037.1|VEGA:OTTHUMP00000171745-R		0	0.914	1	1	1	3.89e-05	0	HNECEELESLRNAKESEGDALLITTK	K	Y	0.95	2.81	0.117	0	0	0	0	0	1	0	2	2986.44	0	0	TRUE
Human_exosome_121_091511	in-gel - LTQ - 3 reps	human exosomes - #121	121-10	IPI00023673	IPI00023673		0	0.914	1	1	1	3.89e-05	0	IYTSPTWSAFVTDSSWSAR	R	K	0.95	3.83	0.467	0	0	0	0	1	0	0	2	2162.02	0	0	TRUE
Human_exosome_121_091511	in-gel - LTQ - 3 reps	human exosomes - #121	121-10	IPI00292950	IPI00292950,IPI00879573		0	0.914	1	1	3	0.000117	0	TLEAQLTPR	K	V	0.95	2.87	0.307	0	0	0	0	3	0	0	2	1028.57	0	0	TRUE
Human_exosome_121_091511	in-gel - LTQ - 3 reps	human exosomes - #121	121-10	Tax_Id=9606 Gene_Symbol=ERBB4 Isoform JM-B of Receptor tyrosine-protein kinase erbB-4	IPI00215722		0	0.914	1	1	1	3.89e-05	0	IRPIVAENPEYLSEFSLKPGTVLPPPPYRHR	R	N	0.95	2.99	0.24	0	0	0	0	0	1	0	2	3572.94	0	0	TRUE
Human_exosome_121_091511	in-gel - LTQ - 3 reps	human exosomes - #121	121-10	Tax_Id=9606 Gene_Symbol=IGHV4-31;LOC100294459;IGHG1;LOC100290320 Putative uncharacterized protein DKFZp686C11235	IPI00930124		0	0.914	1	2	12	0.000467	0	EPQVYTLPPSREEMTK	R	N	0.95	3.85	0.512	0	0	0	0	12	0	0	2	1920.94	0	0	TRUE	IPI00930072,IPI00827754,IPI00418153,IPI00426051,IPI00399007
Human_exosome_121_091511	in-gel - LTQ - 3 reps	human exosomes - #121	121-10	IPI00001344	IPI00001344,IPI00743996		0	0.914	1	1	1	3.89e-05	0	MHTEEAPYQCKDCGKAFSGK	R	G	0.95	2.06	0.262	0	0	0	0	0	1	0	2	2302.99	0	0	TRUE
Human_exosome_121_091511	in-gel - LTQ - 3 reps	human exosomes - #121	121-10	Tax_Id=9606 Gene_Symbol=SEPT9 Putative uncharacterized protein SBBI23	IPI00030173		0	0.914	1	1	1	3.89e-05	0	KEGEMTPTPSSPSFEK	K	V	0.95	1.99	0.22	0	0	0	0	0	1	0	2	1751.82	0	0	TRUE
Human_exosome_121_091511	in-gel - LTQ - 3 reps	human exosomes - #121	121-10	RANDOM_IPI:IPI00944960.1|TREMBL:B2RMS9;B7ZKJ8|ENSEMBL:ENSP00000417824-R	RANDOM_IPI:IPI00944960.1|TREMBL:B2RMS9;B7ZKJ8|ENSEMBL:ENSP00000417824-R		0	0.914	1	1	1	3.89e-05	0	VVMFHGASGNELFYPR	K	F	0.95	2.93	0.231	0	0	0	0	1	0	0	2	1839.88	0	0	TRUE
Human_exosome_121_091511	in-gel - LTQ - 3 reps	human exosomes - #121	121-10	Tax_Id=9606 Gene_Symbol=ALMS1 Alstrom syndrome 1	IPI00178743		0	0.914	1	1	1	3.89e-05	0	EVDFHSSSQMPSPEPMK	K	K	0.95	2.87	0.197	0	0	0	0	1	0	0	2	1948.84	0	0	TRUE
Human_exosome_121_091511	in-gel - LTQ - 3 reps	human exosomes - #121	121-10	Tax_Id=9606 Gene_Symbol=IGHG4 Putative uncharacterized protein DKFZp686M24218	IPI00930442		0	1	2	2	8	0.000311	0	TTPPVLDSDGSFFLYSR	K	L	0.95	3.53	0.494	0	0	0	0	3	0	0	2	1901.93	0	0	TRUE
Human_exosome_121_091511	in-gel - LTQ - 3 reps	human exosomes - #121	121-10	Tax_Id=9606 Gene_Symbol=IGHG4 Putative uncharacterized protein DKFZp686M24218	IPI00930442		0	1	2	2	8	0.000311	0	VVSVLTVVHQDWLNGK	R	E	0.95	2.38	0.286	0	0	0	0	3	1	0	2	1793.99	0	0	FALSE	IPI00930072,IPI00426051,IPI00399007
Human_exosome_121_091511	in-gel - LTQ - 3 reps	human exosomes - #121	121-10	Tax_Id=9606 Gene_Symbol=IGHG4 Putative uncharacterized protein DKFZp686M24218	IPI00930442		0	1	2	2	8	0.000311	0	VVSVLTVVHQDWLNGKEYK	R	C	0.95	3.03	0.412	0	0	0	0	3	2	0	2	2214.19	0	0	FALSE	IPI00930072,IPI00426051,IPI00399007
Human_exosome_121_091511	in-gel - LTQ - 3 reps	human exosomes - #121	121-10	Tax_Id=9606 Gene_Symbol=IGHG4 Putative uncharacterized protein DKFZp686M24218	IPI00930442		0	1	2	2	8	0.000311	0	YGPPCPSCPAPEFLGGPSVFLFPPKPK	K	D	0.95	4.37	0.388	0	0	0	0	0	5	0	2	2829.41	0	0	TRUE
Human_exosome_121_091511	in-gel - LTQ - 3 reps	human exosomes - #121	121-10	Tax_Id=9606 Gene_Symbol=- Conserved hypothetical protein	IPI00445543		0	0.904	1	1	1	3.89e-05	0	SSVSPQWEGGGQGPGELGR	R	K	0.944	2.7	0.179	0	0	0	0	1	0	0	2	1884.88	0	0	TRUE
Human_exosome_121_091511	in-gel - LTQ - 3 reps	human exosomes - #121	121-10	Tax_Id=9606 Gene_Symbol=C5 Complement C5	IPI00032291		0	1	3	4	4	0.000156	0	ALVEGVDQLFTDYQIK	K	D	0.95	4.3	0.458	0	0	0	0	1	0	0	2	1838.95	0	0	TRUE
Human_exosome_121_091511	in-gel - LTQ - 3 reps	human exosomes - #121	121-10	Tax_Id=9606 Gene_Symbol=C5 Complement C5	IPI00032291		0	1	3	4	4	0.000156	0	LNLVATPLFLKPGIPYPIK	K	V	0.95	2.8	0.338	0	0	0	0	1	1	0	2	2094.27	0	0	TRUE
Human_exosome_121_091511	in-gel - LTQ - 3 reps	human exosomes - #121	121-10	Tax_Id=9606 Gene_Symbol=C5 Complement C5	IPI00032291		0	1	3	4	4	0.000156	0	YGGGFYSTQDTINAIEGLTEYSLLVK	R	Q	0.95	3.47	0.34	0	0	0	0	0	1	0	2	2839.4	0	0	TRUE
Human_exosome_121_091511	in-gel - LTQ - 3 reps	human exosomes - #121	121-10	RANDOM_IPI:IPI00375523.2|SWISS-PROT:Q8IUA7-4|TREMBL:Q6AI35|ENSEMBL:ENSP000003597	RANDOM_IPI:IPI00375523.2|SWISS-PROT:Q8IUA7-4|TREMBL:Q6AI35|ENSEMBL:ENSP000003597		0	0.914	1	1	1	3.89e-05	0	QAMYLFCWMSKVGNLDSSDRLMWR	K	L	0.95	2.69	0.158	0	0	0	0	0	1	0	2	2985.35	0	0	TRUE
Human_exosome_121_091511	in-gel - LTQ - 3 reps	human exosomes - #121	121-10	Tax_Id=9606 Gene_Symbol=C1QA Complement C1q subcomponent subunit A	IPI00022392		0	0.914	1	1	1	3.89e-05	0	KGHIYQGSEADSVFSGFLIFPSA	K	-	0.95	2.69	0.16	0	0	0	0	0	1	0	2	2457.21	0	0	TRUE
Human_exosome_121_091511	in-gel - LTQ - 3 reps	human exosomes - #121	121-10	IPI00017601	IPI00017601		0	1	14	17	39	0.00152	0	AETGDKVYVHLK	K	N	0.95	2.69	0.33	0	0	0	0	0	1	0	2	1359.73	0	0	TRUE
Human_exosome_121_091511	in-gel - LTQ - 3 reps	human exosomes - #121	121-10	IPI00017601	IPI00017601		0	1	14	17	39	0.00152	0	ALYLQYTDETFR	K	T	0.95	4.29	0.498	0	0	0	0	3	0	0	2	1519.74	0	0	TRUE
Human_exosome_121_091511	in-gel - LTQ - 3 reps	human exosomes - #121	121-10	IPI00017601	IPI00017601		0	1	14	17	39	0.00152	0	DVDKEFYLFPTVFDENESLLLEDNIR	K	M	0.95	4.33	0.321	0	0	0	0	0	3	0	2	3160.54	0	0	TRUE
Human_exosome_121_091511	in-gel - LTQ - 3 reps	human exosomes - #121	121-10	IPI00017601	IPI00017601		0	1	14	17	39	0.00152	0	ERGPEEEHLGILGPVIWAEVGDTIR	K	V	0.95	2.96	0.25	0	0	0	0	0	1	0	2	2772.43	0	0	TRUE
Human_exosome_121_091511	in-gel - LTQ - 3 reps	human exosomes - #121	121-10	IPI00017601	IPI00017601		0	1	14	17	39	0.00152	0	GAYPLSIEPIGVR	K	F	0.95	3.45	0.402	0	0	0	0	2	0	0	2	1371.76	0	0	TRUE
Human_exosome_121_091511	in-gel - LTQ - 3 reps	human exosomes - #121	121-10	IPI00017601	IPI00017601		0	1	14	17	39	0.00152	0	GPEEEHLGILGPVIWAEVGDTIR	R	V	0.95	3.88	0.397	0	0	0	0	0	2	0	2	2487.29	0	0	TRUE
Human_exosome_121_091511	in-gel - LTQ - 3 reps	human exosomes - #121	121-10	IPI00017601	IPI00017601		0	1	14	17	39	0.00152	0	GVYSSDVFDIFPGTYQTLEMFPR	R	T	0.95	3.52	0.454	0	0	0	0	6	3	0	2	2685.25	0	0	TRUE
Human_exosome_121_091511	in-gel - LTQ - 3 reps	human exosomes - #121	121-10	IPI00017601	IPI00017601		0	1	14	17	39	0.00152	0	HYYIGIIETTWDYASDHGEKK	K	L	0.95	3.59	0.317	0	0	0	0	0	1	0	2	2526.19	0	0	TRUE
Human_exosome_121_091511	in-gel - LTQ - 3 reps	human exosomes - #121	121-10	IPI00017601	IPI00017601		0	1	14	17	39	0.00152	0	KAEEEHLGILGPQLHADVGDKVK	R	I	0.95	5.62	0.446	0	0	0	0	0	1	0	2	2483.33	0	0	TRUE
Human_exosome_121_091511	in-gel - LTQ - 3 reps	human exosomes - #121	121-10	IPI00017601	IPI00017601		0	1	14	17	39	0.00152	0	MFTTAPDQVDKEDEDFQESNK	R	M	0.95	3.33	0.375	0	0	0	0	0	2	0	2	2490.06	0	0	TRUE
Human_exosome_121_091511	in-gel - LTQ - 3 reps	human exosomes - #121	121-10	IPI00017601	IPI00017601		0	1	14	17	39	0.00152	0	MYYSAVDPTKDIFTGLIGPMK	K	I	0.95	4.43	0.456	0	0	0	0	3	5	0	2	2379.16	0	0	TRUE
Human_exosome_121_091511	in-gel - LTQ - 3 reps	human exosomes - #121	121-10	IPI00017601	IPI00017601		0	1	14	17	39	0.00152	0	QKDVDKEFYLFPTVFDENESLLLEDNIR	R	M	0.95	3.42	0.336	0	0	0	0	0	3	0	2	3416.69	0	0	TRUE
Human_exosome_121_091511	in-gel - LTQ - 3 reps	human exosomes - #121	121-10	IPI00017601	IPI00017601		0	1	14	17	39	0.00152	0	TTIEKPVWLGFLGPIIK	R	A	0.95	3.3	0.482	0	0	0	0	2	0	0	2	1912.13	0	0	TRUE
Human_exosome_121_091511	in-gel - LTQ - 3 reps	human exosomes - #121	121-10	IPI00017601	IPI00017601		0	1	14	17	39	0.00152	0	TYSDHPEKVNKDDEEFIESNK	K	M	0.95	4.53	0.508	0	0	0	0	0	1	0	2	2524.15	0	0	TRUE
Human_exosome_121_091511	in-gel - LTQ - 3 reps	human exosomes - #121	121-10	Tax_Id=9606 Gene_Symbol=ITIH2 Inter-alpha (Globulin) inhibitor H2, isoform CRA_a	IPI00305461,IPI00645038		0	1	8	9	12	0.000467	0	AHVSFKPTVAQQR	K	I	0.95	2	0.41	0	0	0	0	0	1	0	2	1468.8	0	0	TRUE
Human_exosome_121_091511	in-gel - LTQ - 3 reps	human exosomes - #121	121-10	Tax_Id=9606 Gene_Symbol=ITIH2 Inter-alpha (Globulin) inhibitor H2, isoform CRA_a	IPI00305461,IPI00645038		0	1	8	9	12	0.000467	0	FLHVPDTFEGHFDGVPVISK	R	G	0.95	3.03	0.42	0	0	0	0	1	0	0	2	2241.13	0	0	TRUE
Human_exosome_121_091511	in-gel - LTQ - 3 reps	human exosomes - #121	121-10	Tax_Id=9606 Gene_Symbol=ITIH2 Inter-alpha (Globulin) inhibitor H2, isoform CRA_a	IPI00305461,IPI00645038		0	1	8	9	12	0.000467	0	HLEVDVWVIEPQGLR	K	F	0.95	3.26	0.436	0	0	0	0	1	0	0	2	1789.96	0	0	TRUE
Human_exosome_121_091511	in-gel - LTQ - 3 reps	human exosomes - #121	121-10	Tax_Id=9606 Gene_Symbol=ITIH2 Inter-alpha (Globulin) inhibitor H2, isoform CRA_a	IPI00305461,IPI00645038		0	1	8	9	12	0.000467	0	IQPSGGTNINEALLR	K	A	0.95	3.08	0.428	0	0	0	0	1	0	0	2	1582.85	0	0	TRUE
Human_exosome_121_091511	in-gel - LTQ - 3 reps	human exosomes - #121	121-10	Tax_Id=9606 Gene_Symbol=ITIH2 Inter-alpha (Globulin) inhibitor H2, isoform CRA_a	IPI00305461,IPI00645038		0	1	8	9	12	0.000467	0	IYGNQDTSSQLK	R	K	0.917	2.64	0.0972	0	0	0	0	1	0	0	2	1353.66	0	0	TRUE
Human_exosome_121_091511	in-gel - LTQ - 3 reps	human exosomes - #121	121-10	Tax_Id=9606 Gene_Symbol=ITIH2 Inter-alpha (Globulin) inhibitor H2, isoform CRA_a	IPI00305461,IPI00645038		0	1	8	9	12	0.000467	0	KLWAYLTINQLLAER	R	S	0.95	4.15	0.369	0	0	0	0	1	0	0	2	1832.04	0	0	TRUE
Human_exosome_121_091511	in-gel - LTQ - 3 reps	human exosomes - #121	121-10	Tax_Id=9606 Gene_Symbol=ITIH2 Inter-alpha (Globulin) inhibitor H2, isoform CRA_a	IPI00305461,IPI00645038		0	1	8	9	12	0.000467	0	SILQMSLDHHIVTPLTSLVIENEAGDER	R	M	0.95	6.3	0.518	0	0	0	0	0	5	0	2	3133.58	0	0	TRUE
Human_exosome_121_091511	in-gel - LTQ - 3 reps	human exosomes - #121	121-10	Tax_Id=9606 Gene_Symbol=ITIH2 Inter-alpha (Globulin) inhibitor H2, isoform CRA_a	IPI00305461,IPI00645038		0	1	8	9	12	0.000467	0	TILDDLRAEDHFSVIDFNQNIR	K	T	0.95	4.55	0.349	0	0	0	0	0	1	0	2	2631.32	0	0	TRUE
Human_exosome_121_091511	in-gel - LTQ - 3 reps	human exosomes - #121	121-10	RANDOM_IPI:IPI00910777.2|TREMBL:B4DZH4|ENSEMBL:ENSP00000396210-R	RANDOM_IPI:IPI00910777.2|TREMBL:B4DZH4|ENSEMBL:ENSP00000396210-R		0	0.914	1	1	1	3.89e-05	0	LDLVNCNDIGCAK	R	E	0.95	2.31	0.241	0	0	0	0	0	1	0	2	1377.65	0	0	TRUE
Human_exosome_121_091511	in-gel - LTQ - 3 reps	human exosomes - #121	121-10	IPI00418163	IPI00418163,IPI00887154,IPI00892604		0	1	29	39	109	0.00424	0	AEFQDALEK	K	L	0.912	1.89	0.205	0	0	0	0	1	0	0	2	1050.51	0	0	TRUE	IPI00843913,IPI00643525
Human_exosome_121_091511	in-gel - LTQ - 3 reps	human exosomes - #121	121-10	IPI00418163	IPI00418163,IPI00887154,IPI00892604		0	1	29	39	109	0.00424	0	AEFQDALEKLNMGITDLQGLR	K	L	0.95	5.2	0.434	0	0	0	0	0	7	0	2	2362.21	0	0	TRUE	IPI00843913,IPI00643525
Human_exosome_121_091511	in-gel - LTQ - 3 reps	human exosomes - #121	121-10	IPI00418163	IPI00418163,IPI00887154,IPI00892604		0	1	29	39	109	0.00424	0	ALEILQEEDLIDEDDIPVR	R	S	0.95	4.84	0.52	0	0	0	0	3	0	0	2	2225.12	0	0	TRUE	IPI00843913,IPI00643525
Human_exosome_121_091511	in-gel - LTQ - 3 reps	human exosomes - #121	121-10	IPI00418163	IPI00418163,IPI00887154,IPI00892604		0	1	29	39	109	0.00424	0	ASAGLLGAHAAAITAYALTLTK	K	A	0.95	4.94	0.586	0	0	0	0	1	1	0	2	2085.17	0	0	TRUE	IPI00922744,IPI00843913,IPI00643525
Human_exosome_121_091511	in-gel - LTQ - 3 reps	human exosomes - #121	121-10	IPI00418163	IPI00418163,IPI00887154,IPI00892604		0	1	29	39	109	0.00424	0	DFALLSLQVPLKDAK	R	S	0.95	3.82	0.399	0	0	0	0	2	2	0	2	1657.95	0	0	TRUE	IPI00843913,IPI00643525
Human_exosome_121_091511	in-gel - LTQ - 3 reps	human exosomes - #121	121-10	IPI00418163	IPI00418163,IPI00887154,IPI00892604		0	1	29	39	109	0.00424	0	EMSGSPASGIPVK	R	V	0.95	2.38	0.272	0	0	0	0	2	0	0	2	1275.63	0	0	TRUE	IPI00843913,IPI00643525
Human_exosome_121_091511	in-gel - LTQ - 3 reps	human exosomes - #121	121-10	IPI00418163	IPI00418163,IPI00887154,IPI00892604		0	1	29	39	109	0.00424	0	EVYMPSSIFQDDFVIPDISEPGTWK	K	I	0.95	3.85	0.453	0	0	0	0	4	1	0	2	2916.37	0	0	TRUE	IPI00843913,IPI00643525
Human_exosome_121_091511	in-gel - LTQ - 3 reps	human exosomes - #121	121-10	IPI00418163	IPI00418163,IPI00887154,IPI00892604		0	1	29	39	109	0.00424	0	FGLLDEDGKK	R	T	0.95	3.06	0.32	0	0	0	0	3	0	0	2	1121.58	0	0	TRUE	IPI00843913,IPI00643525
Human_exosome_121_091511	in-gel - LTQ - 3 reps	human exosomes - #121	121-10	IPI00418163	IPI00418163,IPI00887154,IPI00892604		0	1	29	39	109	0.00424	0	GPEVQLVAHSPWLK	R	D	0.95	4.12	0.472	0	0	0	0	2	2	0	2	1560.85	0	0	TRUE	IPI00843913,IPI00643525
Human_exosome_121_091511	in-gel - LTQ - 3 reps	human exosomes - #121	121-10	IPI00418163	IPI00418163,IPI00887154,IPI00892604		0	1	29	39	109	0.00424	0	GPEVQLVAHSPWLKDSLSR	R	T	0.95	2.89	0.426	0	0	0	0	0	1	0	2	2119.13	0	0	TRUE	IPI00843913,IPI00643525
Human_exosome_121_091511	in-gel - LTQ - 3 reps	human exosomes - #121	121-10	IPI00418163	IPI00418163,IPI00887154,IPI00892604		0	1	29	39	109	0.00424	0	GSFEFPVGDAVSK	R	V	0.95	3.65	0.373	0	0	0	0	3	0	0	2	1339.65	0	0	TRUE	IPI00843913,IPI00643525
Human_exosome_121_091511	in-gel - LTQ - 3 reps	human exosomes - #121	121-10	IPI00418163	IPI00418163,IPI00887154,IPI00892604		0	1	29	39	109	0.00424	0	HLVPGAPFLLQALVR	R	E	0.95	4.11	0.394	0	0	0	0	1	5	0	2	1630.98	0	0	TRUE	IPI00843913,IPI00643525
Human_exosome_121_091511	in-gel - LTQ - 3 reps	human exosomes - #121	121-10	IPI00418163	IPI00418163,IPI00887154,IPI00892604		0	1	29	39	109	0.00424	0	ITPGKPYILTVPGHLDEMQLDIQAR	K	Y	0.95	4.75	0.412	0	0	0	0	0	4	0	2	2821.49	0	0	TRUE	IPI00843913,IPI00643525
Human_exosome_121_091511	in-gel - LTQ - 3 reps	human exosomes - #121	121-10	IPI00418163	IPI00418163,IPI00887154,IPI00892604		0	1	29	39	109	0.00424	0	KYVLPNFEVK	K	I	0.95	3.07	0.155	0	0	0	0	0	2	0	2	1236.7	0	0	TRUE	IPI00843913,IPI00643525
Human_exosome_121_091511	in-gel - LTQ - 3 reps	human exosomes - #121	121-10	IPI00418163	IPI00418163,IPI00887154,IPI00892604		0	1	29	39	109	0.00424	0	LHLETDSLALVALGALDTALYAAGSK	K	S	0.95	5.27	0.631	0	0	0	0	4	20	0	2	2613.41	0	0	TRUE	IPI00843913,IPI00643525
Human_exosome_121_091511	in-gel - LTQ - 3 reps	human exosomes - #121	121-10	IPI00418163	IPI00418163,IPI00887154,IPI00892604		0	1	29	39	109	0.00424	0	LLLFSPSVVHLGVPLSVGVQLQDVPR	R	G	0.95	5.57	0.569	0	0	0	0	0	5	0	2	2769.6	0	0	TRUE	IPI00843913,IPI00643525
Human_exosome_121_091511	in-gel - LTQ - 3 reps	human exosomes - #121	121-10	IPI00418163	IPI00418163,IPI00887154,IPI00892604		0	1	29	39	109	0.00424	0	LNMGITDLQGLR	K	L	0.95	3.79	0.431	0	0	0	0	4	0	0	2	1346.71	0	0	TRUE	IPI00843913,IPI00643525
Human_exosome_121_091511	in-gel - LTQ - 3 reps	human exosomes - #121	121-10	IPI00418163	IPI00418163,IPI00887154,IPI00892604		0	1	29	39	109	0.00424	0	LQETSNWLLSQQQADGSFQDLSPVIHR	K	S	0.95	4.96	0.56	0	0	0	0	0	4	0	2	3097.53	0	0	TRUE	IPI00922744
Human_exosome_121_091511	in-gel - LTQ - 3 reps	human exosomes - #121	121-10	IPI00418163	IPI00418163,IPI00887154,IPI00892604		0	1	29	39	109	0.00424	0	LTVAAPPSGGPGFLSIERPDSRPPR	R	V	0.95	2.69	0.252	0	0	0	0	0	1	0	2	2574.38	0	0	TRUE	IPI00843913,IPI00643525
Human_exosome_121_091511	in-gel - LTQ - 3 reps	human exosomes - #121	121-10	IPI00418163	IPI00418163,IPI00887154,IPI00892604		0	1	29	39	109	0.00424	0	LVNGQSHISLSK	K	A	0.95	2.68	0.301	0	0	0	0	1	0	0	2	1282.71	0	0	TRUE	IPI00843913,IPI00643525
Human_exosome_121_091511	in-gel - LTQ - 3 reps	human exosomes - #121	121-10	IPI00418163	IPI00418163,IPI00887154,IPI00892604		0	1	29	39	109	0.00424	0	MRPSTDTITVMVENSHGLR	K	V	0.95	5.19	0.501	0	0	0	0	0	5	0	2	2176.05	0	0	TRUE	IPI00843913,IPI00643525
Human_exosome_121_091511	in-gel - LTQ - 3 reps	human exosomes - #121	121-10	IPI00418163	IPI00418163,IPI00887154,IPI00892604		0	1	29	39	109	0.00424	0	STQDTVIALDALSAYWIASHTTEER	R	G	0.95	3.61	0.308	0	0	0	0	0	1	0	2	2778.36	0	0	TRUE	IPI00843913,IPI00643525
Human_exosome_121_091511	in-gel - LTQ - 3 reps	human exosomes - #121	121-10	IPI00418163	IPI00418163,IPI00887154,IPI00892604		0	1	29	39	109	0.00424	0	TTNIQGINLLFSSR	R	R	0.95	4.48	0.398	0	0	0	0	3	0	0	2	1563.85	0	0	TRUE	IPI00843913,IPI00643525
Human_exosome_121_091511	in-gel - LTQ - 3 reps	human exosomes - #121	121-10	IPI00418163	IPI00418163,IPI00887154,IPI00892604		0	1	29	39	109	0.00424	0	VDFTLSSERDFALLSLQVPLKDAK	K	S	0.95	3.72	0.292	0	0	0	0	0	2	0	2	2692.46	0	0	TRUE	IPI00843913,IPI00643525
Human_exosome_121_091511	in-gel - LTQ - 3 reps	human exosomes - #121	121-10	IPI00418163	IPI00418163,IPI00887154,IPI00892604		0	1	29	39	109	0.00424	0	VGDTLNLNLR	R	A	0.95	3.47	0.289	0	0	0	0	3	0	0	2	1114.62	0	0	TRUE	IPI00843913,IPI00643525
Human_exosome_121_091511	in-gel - LTQ - 3 reps	human exosomes - #121	121-10	IPI00418163	IPI00418163,IPI00887154,IPI00892604		0	1	29	39	109	0.00424	0	VGLSGMAIADVTLLSGFHALR	K	A	0.95	4.72	0.489	0	0	0	0	0	1	0	2	2144.15	0	0	TRUE	IPI00843913,IPI00643525
Human_exosome_121_091511	in-gel - LTQ - 3 reps	human exosomes - #121	121-10	IPI00418163	IPI00418163,IPI00887154,IPI00892604		0	1	29	39	109	0.00424	0	VTASDPLDTLGSEGALSPGGVASLLR	R	L	0.95	5.83	0.624	0	0	0	0	4	0	0	2	2483.3	0	0	TRUE	IPI00922744,IPI00843913,IPI00643525
Human_exosome_121_091511	in-gel - LTQ - 3 reps	human exosomes - #121	121-10	IPI00418163	IPI00418163,IPI00887154,IPI00892604		0	1	29	39	109	0.00424	0	YIYGKPVQGVAYVR	R	F	0.95	3.73	0.528	0	0	0	0	3	0	0	2	1612.88	0	0	TRUE	IPI00843913,IPI00643525
Human_exosome_121_091511	in-gel - LTQ - 3 reps	human exosomes - #121	121-10	IPI00418163	IPI00418163,IPI00887154,IPI00892604		0	1	29	39	109	0.00424	0	YVLPNFEVK	K	I	0.925	2.23	0.132	0	0	0	0	1	0	0	2	1108.6	0	0	TRUE	IPI00843913,IPI00643525
Human_exosome_121_091511	in-gel - LTQ - 3 reps	human exosomes - #121	121-10	RANDOM_IPI:IPI00873195.1|TREMBL:A8MY97|ENSEMBL:ENSP00000380884-R	RANDOM_IPI:IPI00873195.1|TREMBL:A8MY97|ENSEMBL:ENSP00000380884-R		0	0.914	1	1	2	7.78e-05	0	QGPTLCHVNNNEAKGFEHGMISIEVGGDTGNDCGFLK	R	M	0.95	2.62	0.247	0	0	0	0	0	2	0	2	3904.77	0	0	TRUE
Human_exosome_121_091511	in-gel - LTQ - 3 reps	human exosomes - #121	121-10	Tax_Id=9606 Gene_Symbol=SLC25A18 Mitochondrial glutamate carrier 2	IPI00027826		0	0.914	1	1	1	3.89e-05	0	NLKMEMLAGCGAGMCQVVVTCPMEMLK	R	I	0.95	2.78	0.244	0	0	0	0	0	1	0	2	3017.36	0	0	TRUE
Human_exosome_121_091511	in-gel - LTQ - 3 reps	human exosomes - #121	121-10	IPI00004069	IPI00004069		0	0.914	1	1	4	0.000156	0	SLCQYAHPGLALHTVREIARVK	K	D	0.95	3.14	0.245	0	0	0	0	0	4	0	2	2462.34	0	0	TRUE
Human_exosome_121_091511	in-gel - LTQ - 3 reps	human exosomes - #121	121-10	IPI00816799	IPI00816799		0	0.914	1	1	3	0.000117	0	EIVLTQSPATLSLSPGER	-	A	0.95	4.6	0.478	0	0	0	0	3	0	0	2	1898.02	0	0	FALSE	IPI00854644,IPI00784985,IPI00909649,IPI00890703
Human_exosome_121_091511	in-gel - LTQ - 3 reps	human exosomes - #121	121-10	IPI00816799	IPI00816799		0	0.914	1	1	3	0.000117	0	LLIYDASNR	R	A	0.95	3.25	0.308	0	0	0	0	3	0	0	2	1064.57	0	0	TRUE	IPI00784430
Human_exosome_121_091511	in-gel - LTQ - 3 reps	human exosomes - #121	121-10	IPI00942720	IPI00942720		0	0.914	1	1	1	3.89e-05	0	DILISQTKEVTLEAFR	K	G	0.95	2.65	0.217	0	0	0	0	0	1	0	2	1863.02	0	0	TRUE
Human_exosome_121_091511	in-gel - LTQ - 3 reps	human exosomes - #121	121-10	Tax_Id=9606 Gene_Symbol=IGKV3D-15 Myosin-reactive immunoglobulin light chain variable region	IPI00549330		0	0.914	1	1	4	0.000156	0	EIVMTQSPATLSVSPGER	-	A	0.95	4.82	0.524	0	0	0	0	4	0	0	2	1917.96	0	0	TRUE	IPI00385253
Human_exosome_121_091511	in-gel - LTQ - 3 reps	human exosomes - #121	121-10	Tax_Id=9606 Gene_Symbol=IGKV3D-15 Myosin-reactive immunoglobulin light chain variable region	IPI00549330		0	0.914	1	1	4	0.000156	0	LLIYGASTR	R	A	0.91	2.57	0.0326	0	0	0	0	1	0	0	2	993.573	0	0	FALSE	IPI00387119,IPI00829834,IPI00940069,IPI00385253
Human_exosome_121_091511	in-gel - LTQ - 3 reps	human exosomes - #121	121-10	IPI00966457	IPI00966457		0	0.914	1	1	1	3.89e-05	0	VLGSQARVTMLA	K	-	0.95	1.37	0.153	0	0	0	1	0	0	0	2	1245.7	0	0	TRUE
Human_exosome_121_091511	in-gel - LTQ - 3 reps	human exosomes - #121	121-10	Tax_Id=9606 Gene_Symbol=GALNT10 Isoform 1 of Polypeptide N-acetylgalactosaminyltransferase 10	IPI00375205		0	0.906	1	1	1	3.89e-05	0	QPDGTPGGSGAAVAPAAGQGSHSR	R	Q	0.945	2.54	0.254	0	0	0	0	0	1	0	2	2133.01	0	0	TRUE
Human_exosome_121_091511	in-gel - LTQ - 3 reps	human exosomes - #121	121-10	RANDOM_IPI:IPI00221259.2|SWISS-PROT:Q15746-6-R	RANDOM_IPI:IPI00221259.2|SWISS-PROT:Q15746-6-R		0	0.914	1	1	1	3.89e-05	0	VEFQSKVICVK	K	L	0.95	3.74	0.0882	0	0	0	0	1	0	0	2	1279.71	0	0	TRUE
Human_exosome_121_091511	in-gel - LTQ - 3 reps	human exosomes - #121	121-10	Tax_Id=9606 Gene_Symbol=FN1 Isoform 1 of Fibronectin	IPI00022418,IPI00339223,IPI00339224,IPI00339225,IPI00339227,IPI00339228,IPI00414283,IPI00479723		0	0.914	1	1	2	7.78e-05	0	VTWAPPPSIDLTNFLVR	R	Y	0.95	3.31	0.418	0	0	0	0	2	0	0	2	1926.05	0	0	TRUE
Human_exosome_121_091511	in-gel - LTQ - 3 reps	human exosomes - #121	121-10	RANDOM_IPI:IPI00869120.1|SWISS-PROT:Q86VH2-2|ENSEMBL:ENSP00000401688-R	RANDOM_IPI:IPI00869120.1|SWISS-PROT:Q86VH2-2|ENSEMBL:ENSP00000401688-R		0	0.914	1	1	2	7.78e-05	0	QPELELEEVQRSPK	K	S	0.95	2.58	0.23	0	0	0	0	2	0	0	2	1681.88	0	0	TRUE
Human_exosome_121_091511	in-gel - LTQ - 3 reps	human exosomes - #121	121-10	IPI00889528	IPI00889528		0	0.914	1	1	1	3.89e-05	0	APPLEK	R	L	0.95	1.94	0.181	0	0	0	0	1	0	0	2	654.382	0	0	TRUE
Human_exosome_121_091511	in-gel - LTQ - 3 reps	human exosomes - #121	121-10	IPI00910222	IPI00910222		0	0.914	1	1	3	0.000117	0	EASLSPG	R	-	0.95	1.59	0.295	0	0	0	3	0	0	0	2	660.32	0	0	TRUE
Human_exosome_121_091511	in-gel - LTQ - 3 reps	human exosomes - #121	121-10	IPI00028413	IPI00028413,IPI00873416,IPI00876950,IPI00953573		0	0.998	2	2	4	0.000156	0	FPLYNLGFGNNLNYNFLENMALENHGFAR	K	R	0.95	5.94	0.515	0	0	0	0	0	3	0	2	3405.61	0	0	TRUE
Human_exosome_121_091511	in-gel - LTQ - 3 reps	human exosomes - #121	121-10	IPI00028413	IPI00028413,IPI00873416,IPI00876950,IPI00953573		0	0.998	2	2	4	0.000156	0	ILEDMQEEDYLNFILFSGDVSTWK	R	E	0.95	3.16	0.252	0	0	0	0	0	1	0	2	2908.36	0	0	TRUE
Human_exosome_121_091511	in-gel - LTQ - 3 reps	human exosomes - #121	121-10	Tax_Id=9606 Gene_Symbol=- Kappa light chain variable region (Fragment)	IPI00743194,IPI00829600		0	0.914	1	1	2	7.78e-05	0	FSGSGSGTDFTLK	R	I	0.95	3.37	0.474	0	0	0	0	2	0	0	2	1303.62	0	0	FALSE	IPI00550731,IPI00854709,IPI00827829,IPI00827773,IPI00893819,IPI00829947
Human_exosome_121_091511	in-gel - LTQ - 3 reps	human exosomes - #121	121-10	Tax_Id=9606 Gene_Symbol=- Kappa light chain variable region (Fragment)	IPI00743194,IPI00829600		0	0.914	1	1	2	7.78e-05	0	FSGVPDRFSGSGSGTDFTLK	R	I	0.95	3.54	0.507	0	0	0	0	0	2	0	2	2061.99	0	0	TRUE
Human_exosome_121_091511	in-gel - LTQ - 3 reps	human exosomes - #121	121-10	IPI00002135	IPI00002135		0	0.914	1	1	1	3.89e-05	0	MDDPNFIPFGGDTKSGCSEAQPPESPETR	K	L	0.95	2.43	0.205	0	0	0	0	0	1	0	2	3182.37	0	0	TRUE
Human_exosome_121_091511	in-gel - LTQ - 3 reps	human exosomes - #121	121-10	Tax_Id=9606 Gene_Symbol=ABCA13 Isoform 1 of ATP-binding cassette sub-family A member 13	IPI00328762		0	0.914	1	1	1	3.89e-05	0	DQITALLGTNGAGKTTIISMLTGLHPPTSGTIIINGK	R	N	0.95	2.83	0.266	0	0	0	0	0	1	0	2	3705.03	0	0	TRUE
Human_exosome_121_091511	in-gel - LTQ - 3 reps	human exosomes - #121	121-10	RANDOM_IPI:IPI00719680.1|SWISS-PROT:O14617-5|ENSEMBL:ENSP00000347416|H-INV:HIT00	RANDOM_IPI:IPI00719680.1|SWISS-PROT:O14617-5|ENSEMBL:ENSP00000347416|H-INV:HIT00		0	0.914	1	1	1	3.89e-05	0	ENGSRQDASHCPQGIAR	K	K	0.95	2.23	0.23	0	0	0	0	0	1	0	2	1825.84	0	0	TRUE
Human_exosome_121_091511	in-gel - LTQ - 3 reps	human exosomes - #121	121-10	RANDOM_IPI:IPI00384456.4|SWISS-PROT:P52701-1|TREMBL:B4DF41;B4E3I4;Q1L838|ENSEMBL	RANDOM_IPI:IPI00384456.4|SWISS-PROT:P52701-1|TREMBL:B4DF41;B4E3I4;Q1L838|ENSEMBL		0	0.914	1	1	1	3.89e-05	0	AHLTSTENNQEIPRYFVREK	R	R	0.95	2.4	0.222	0	0	0	0	0	1	0	2	2432.23	0	0	TRUE
Human_exosome_121_091511	in-gel - LTQ - 3 reps	human exosomes - #121	121-10	Tax_Id=9606 Gene_Symbol=DST dystonin isoform 1	IPI00074148		0	0.914	1	1	1	3.89e-05	0	DMQGSAQALAEVVKNTENFLK	K	E	0.95	3.93	0.118	0	0	0	0	0	1	0	2	2293.15	0	0	TRUE
Human_exosome_121_091511	in-gel - LTQ - 3 reps	human exosomes - #121	121-10	Tax_Id=9606 Gene_Symbol=SUCLG1 Putative uncharacterized protein SUCLG1	IPI00916298		0	0.906	1	1	1	3.89e-05	0	IICQGFTGKQELLLLTR	K	H	0.945	2.15	0.191	0	0	0	0	0	1	0	2	1933.09	0	0	TRUE
Human_exosome_121_091511	in-gel - LTQ - 3 reps	human exosomes - #121	121-10	IPI00021304	IPI00021304		0	1	3	3	6	0.000233	0	FLEQQNQVLQTK	R	W	0.95	4.18	0.093	0	0	0	0	3	0	0	2	1475.79	0	0	FALSE	IPI00376379,IPI00220327
Human_exosome_121_091511	in-gel - LTQ - 3 reps	human exosomes - #121	121-10	IPI00021304	IPI00021304		0	1	3	3	6	0.000233	0	NKLNDLEEALQQAKEDLAR	R	L	0.95	3.01	0.17	0	0	0	0	0	1	0	2	2198.14	0	0	TRUE
Human_exosome_121_091511	in-gel - LTQ - 3 reps	human exosomes - #121	121-10	IPI00021304	IPI00021304		0	1	3	3	6	0.000233	0	NLDLDSIIAEVK	R	A	0.95	3.73	0.374	0	0	0	0	2	0	0	2	1329.73	0	0	TRUE	IPI00293665,IPI00300725,IPI00939892
Human_exosome_121_091511	in-gel - LTQ - 3 reps	human exosomes - #121	121-10	IPI00021304	IPI00021304		0	1	3	3	6	0.000233	0	VDLLNQEIEFLK	K	V	0.95	4.18	0.423	0	0	0	0	3	0	0	2	1460.8	0	0	TRUE
Human_exosome_121_091511	in-gel - LTQ - 3 reps	human exosomes - #121	121-10	Tax_Id=9606 Gene_Symbol=VWF von Willebrand factor	IPI00023014,IPI00788786		0	0.998	2	2	6	0.000233	0	IGWPNAPILIQDFETLPR	R	E	0.95	4.39	0.58	0	0	0	0	3	0	0	2	2080.12	0	0	TRUE
Human_exosome_121_091511	in-gel - LTQ - 3 reps	human exosomes - #121	121-10	Tax_Id=9606 Gene_Symbol=VWF von Willebrand factor	IPI00023014,IPI00788786		0	0.998	2	2	6	0.000233	0	RLPGDIQVVPIGVGPNANVQELER	K	I	0.95	6.05	0.551	0	0	0	0	0	3	0	2	2570.41	0	0	TRUE
Human_exosome_121_091511	in-gel - LTQ - 3 reps	human exosomes - #121	121-10	RANDOM_IPI:IPI00791027.1|TREMBL:A8MVY7|ENSEMBL:ENSP00000380130|VEGA:OTTHUMP00000	RANDOM_IPI:IPI00791027.1|TREMBL:A8MVY7|ENSEMBL:ENSP00000380130|VEGA:OTTHUMP00000		0	0.914	1	1	1	3.89e-05	0	ASHVGIDVPSRNCCRQVVSCTLVPK	K	G	0.95	2.92	0.313	0	0	0	0	0	1	0	2	2668.35	0	0	TRUE
Human_exosome_121_091511	in-gel - LTQ - 3 reps	human exosomes - #121	121-10	IPI00938161	IPI00938161		0	0.911	1	1	1	3.89e-05	0	NEYEDIGGCIEGVLK	R	F	0.948	2.25	0.15	0	0	0	0	1	0	0	2	1695.79	0	0	TRUE
Human_exosome_121_091511	in-gel - LTQ - 3 reps	human exosomes - #121	121-10	Tax_Id=9606 Gene_Symbol=MUC5B Mucin 5AC, oligomeric mucus/gel-forming	IPI00918002		0	0.914	1	1	1	3.89e-05	0	EVIYNK	R	G	0.95	1.81	0	0	0	0	1	0	0	0	2	765.414	0	0	TRUE
Human_exosome_121_091511	in-gel - LTQ - 3 reps	human exosomes - #121	121-10	RANDOM_IPI:IPI00479296.2|SWISS-PROT:O94911-1|TREMBL:A1L3U3;B4DJ11;B4E2I2;B4E2N9|	RANDOM_IPI:IPI00479296.2|SWISS-PROT:O94911-1|TREMBL:A1L3U3;B4DJ11;B4E2I2;B4E2N9|		0	0.914	1	1	1	3.89e-05	0	AGTMFQFHFRVGLGCMTAIHQKQNDSWK	K	K	0.95	3.09	0.216	0	0	0	0	0	1	0	2	3295.57	0	0	TRUE
Human_exosome_121_091511	in-gel - LTQ - 3 reps	human exosomes - #121	121-10	IPI00745872	IPI00745872		0	1	18	27	93	0.00362	0	AVMDDFAAFVEK	K	C	0.95	3.84	0.524	0	0	0	0	5	0	0	2	1358.63	0	0	TRUE	IPI00908876
Human_exosome_121_091511	in-gel - LTQ - 3 reps	human exosomes - #121	121-10	IPI00745872	IPI00745872		0	1	18	27	93	0.00362	0	DVFLGMFLYEYAR	K	R	0.95	3.3	0.521	0	0	0	0	10	0	0	2	1639.78	0	0	TRUE	IPI00908876
Human_exosome_121_091511	in-gel - LTQ - 3 reps	human exosomes - #121	121-10	IPI00745872	IPI00745872		0	1	18	27	93	0.00362	0	FKDLGEENFK	R	A	0.95	2.9	0.251	0	0	0	0	4	1	0	2	1226.61	0	0	TRUE	IPI00908876
Human_exosome_121_091511	in-gel - LTQ - 3 reps	human exosomes - #121	121-10	IPI00745872	IPI00745872		0	1	18	27	93	0.00362	0	FQNALLVR	K	Y	0.95	2.72	0.241	0	0	0	0	3	0	0	2	960.562	0	0	TRUE	IPI00908876
Human_exosome_121_091511	in-gel - LTQ - 3 reps	human exosomes - #121	121-10	IPI00745872	IPI00745872		0	1	18	27	93	0.00362	0	HPYFYAPELLFFAK	R	R	0.95	3.94	0.41	0	0	0	0	3	2	0	2	1742.89	0	0	TRUE	IPI00908876
Human_exosome_121_091511	in-gel - LTQ - 3 reps	human exosomes - #121	121-10	IPI00745872	IPI00745872		0	1	18	27	93	0.00362	0	KLVAASQAALGL	K	-	0.95	2.03	0.195	0	0	0	0	1	0	0	2	1141.69	0	0	TRUE	IPI00908876
Human_exosome_121_091511	in-gel - LTQ - 3 reps	human exosomes - #121	121-10	IPI00745872	IPI00745872		0	1	18	27	93	0.00362	0	KQTALVELVK	K	H	0.95	3.78	0.223	0	0	0	0	5	3	0	2	1128.7	0	0	TRUE	IPI00908876
Human_exosome_121_091511	in-gel - LTQ - 3 reps	human exosomes - #121	121-10	IPI00745872	IPI00745872		0	1	18	27	93	0.00362	0	KVPQVSTPTLVEVSR	K	N	0.95	4.04	0.482	0	0	0	0	5	11	0	2	1639.94	0	0	TRUE	IPI00908876
Human_exosome_121_091511	in-gel - LTQ - 3 reps	human exosomes - #121	121-10	IPI00745872	IPI00745872		0	1	18	27	93	0.00362	0	KYLYEIAR	K	R	0.95	3.09	0.289	0	0	0	0	3	0	0	2	1055.59	0	0	TRUE	IPI00908876
Human_exosome_121_091511	in-gel - LTQ - 3 reps	human exosomes - #121	121-10	IPI00745872	IPI00745872		0	1	18	27	93	0.00362	0	LVAASQAALGL	K	-	0.95	3.03	0.461	0	0	0	0	2	0	0	2	1013.6	0	0	TRUE	IPI00908876
Human_exosome_121_091511	in-gel - LTQ - 3 reps	human exosomes - #121	121-10	IPI00745872	IPI00745872		0	1	18	27	93	0.00362	0	LVNEVTEFAK	K	T	0.95	3.61	0.388	0	0	0	0	3	0	0	2	1149.62	0	0	TRUE
Human_exosome_121_091511	in-gel - LTQ - 3 reps	human exosomes - #121	121-10	IPI00745872	IPI00745872		0	1	18	27	93	0.00362	0	QTALVELVK	K	H	0.95	1.93	0.181	0	0	0	0	1	0	0	2	1000.6	0	0	TRUE	IPI00908876
Human_exosome_121_091511	in-gel - LTQ - 3 reps	human exosomes - #121	121-10	IPI00745872	IPI00745872		0	1	18	27	93	0.00362	0	RHPDYSVVLLLR	R	L	0.95	4.51	0.312	0	0	0	0	3	10	0	2	1467.84	0	0	TRUE	IPI00908876
Human_exosome_121_091511	in-gel - LTQ - 3 reps	human exosomes - #121	121-10	IPI00745872	IPI00745872		0	1	18	27	93	0.00362	0	RHPYFYAPELLFFAK	R	R	0.95	5.29	0.469	0	0	0	0	2	3	0	2	1899	0	0	TRUE	IPI00908876
Human_exosome_121_091511	in-gel - LTQ - 3 reps	human exosomes - #121	121-10	IPI00745872	IPI00745872		0	1	18	27	93	0.00362	0	SHCIAEVENDEMPADLPSLAADFVESK	K	D	0.95	3.22	0.204	0	0	0	0	0	1	0	2	2990.34	0	0	TRUE
Human_exosome_121_091511	in-gel - LTQ - 3 reps	human exosomes - #121	121-10	IPI00745872	IPI00745872		0	1	18	27	93	0.00362	0	VFDEFKPLVEEPQNLIK	K	Q	0.95	3.86	0.4	0	0	0	0	1	4	0	2	2045.1	0	0	TRUE	IPI00908876
Human_exosome_121_091511	in-gel - LTQ - 3 reps	human exosomes - #121	121-10	IPI00745872	IPI00745872		0	1	18	27	93	0.00362	0	VPQVSTPTLVEVSR	K	N	0.95	3.18	0.565	0	0	0	0	1	0	0	2	1511.84	0	0	TRUE	IPI00908876
Human_exosome_121_091511	in-gel - LTQ - 3 reps	human exosomes - #121	121-10	IPI00745872	IPI00745872		0	1	18	27	93	0.00362	0	YLYEIAR	K	R	0.95	2.42	0.289	0	0	0	3	3	0	0	2	927.493	0	0	TRUE	IPI00908876
Human_exosome_121_091511	in-gel - LTQ - 3 reps	human exosomes - #121	121-10	RANDOM_IPI:IPI00028828.4|SWISS-PROT:O95125-1|TREMBL:B3KN61|ENSEMBL:ENSP000003377	RANDOM_IPI:IPI00028828.4|SWISS-PROT:O95125-1|TREMBL:B3KN61|ENSEMBL:ENSP000003377		0	0.914	1	1	1	3.89e-05	0	VQESDRQPEDVSCDGSKCELLGEGIYR	R	K	0.95	2.48	0.172	0	0	0	0	0	1	0	2	3069.39	0	0	TRUE
Human_exosome_121_091511	in-gel - LTQ - 3 reps	human exosomes - #121	121-10	IPI00167881	IPI00167881		0	0.914	1	1	1	3.89e-05	0	GNLDGISKPASNSRIRPGSRSSNASLEVLSTEPGSFK	K	V	0.95	2.81	0.224	0	0	0	0	0	1	0	2	3815.96	0	0	TRUE
Human_exosome_121_091511	in-gel - LTQ - 3 reps	human exosomes - #121	121-10	IPI00032311	IPI00032311		0	1	3	3	5	0.000194	0	GLQYAAQEGLLALQSELLR	K	I	0.95	5.12	0.464	0	0	0	0	2	0	0	2	2073.13	0	0	TRUE
Human_exosome_121_091511	in-gel - LTQ - 3 reps	human exosomes - #121	121-10	IPI00032311	IPI00032311		0	1	3	3	5	0.000194	0	ITLPDFTGDLR	R	I	0.95	1.8	0.276	0	0	0	0	2	0	0	2	1247.66	0	0	TRUE
Human_exosome_121_091511	in-gel - LTQ - 3 reps	human exosomes - #121	121-10	IPI00032311	IPI00032311		0	1	3	3	5	0.000194	0	SPVTLLAAVMSLPEEHNK	R	M	0.95	3.56	0.48	0	0	0	0	0	1	0	2	1936.02	0	0	TRUE
Human_exosome_121_091511	in-gel - LTQ - 3 reps	human exosomes - #121	121-10	RANDOM_IPI:IPI00377129.1|SWISS-PROT:Q6V1X1-2|TREMBL:B4DYW8|ENSEMBL:ENSP000003181	RANDOM_IPI:IPI00377129.1|SWISS-PROT:Q6V1X1-2|TREMBL:B4DYW8|ENSEMBL:ENSP000003181		0	0.914	1	1	1	3.89e-05	0	IYLYSRGLLEDTEQPPQSERMSR	K	G	0.95	2.48	0.222	0	0	0	0	0	1	0	2	2784.36	0	0	TRUE
Human_exosome_121_091511	in-gel - LTQ - 3 reps	human exosomes - #121	121-10	IPI00022389	IPI00022389,IPI00218876,IPI00642842		0	1	3	4	7	0.000272	0	AFVFPK	K	E	0.95	2	0.288	0	0	0	1	1	0	0	2	708.408	0	0	TRUE
Human_exosome_121_091511	in-gel - LTQ - 3 reps	human exosomes - #121	121-10	IPI00022389	IPI00022389,IPI00218876,IPI00642842		0	1	3	4	7	0.000272	0	ALKYEVQGEVFTKPQLWP	R	-	0.95	3.15	0.388	0	0	0	0	2	0	0	2	2133.14	0	0	TRUE
Human_exosome_121_091511	in-gel - LTQ - 3 reps	human exosomes - #121	121-10	IPI00022389	IPI00022389,IPI00218876,IPI00642842		0	1	3	4	7	0.000272	0	ESDTSYVSLK	K	A	0.95	2.12	0.436	0	0	0	0	3	0	0	2	1128.54	0	0	TRUE
Human_exosome_121_091511	in-gel - LTQ - 3 reps	human exosomes - #121	121-10	IPI00784430	IPI00784430		0	0.914	1	1	1	3.89e-05	0	ASQSVSSYLAWYQQKPGQAPR	R	L	0.95	3.99	0.506	0	0	0	0	0	1	0	2	2352.17	0	0	TRUE
Human_exosome_121_091511	in-gel - LTQ - 3 reps	human exosomes - #121	121-10	IPI00784430	IPI00784430		0	0.914	1	1	1	3.89e-05	0	LLIYDASNR	R	A	0.95	3.25	0.308	0	0	0	0	3	0	0	2	1064.57	0	0	FALSE	IPI00816799
Human_exosome_121_091511	in-gel - LTQ - 3 reps	human exosomes - #121	121-10	RANDOM_IPI:IPI00152255.4|TREMBL:Q2VYF6|ENSEMBL:ENSP00000369234-R	RANDOM_IPI:IPI00152255.4|TREMBL:Q2VYF6|ENSEMBL:ENSP00000369234-R		0	0.914	1	1	1	3.89e-05	0	CRNSGSFLNCADYDFEKGWCIASAR	K	G	0.95	2.39	0.189	0	0	0	0	0	1	0	2	2927.27	0	0	TRUE
Human_exosome_121_091511	in-gel - LTQ - 3 reps	human exosomes - #121	121-10	Tax_Id=9606 Gene_Symbol=PROS1 Vitamin K-dependent protein S	IPI00294004		0	0.914	1	1	1	3.89e-05	0	NNLELSTPLKIETISHEDLQR	R	Q	0.95	3.21	0.354	0	0	0	0	0	1	0	2	2450.29	0	0	TRUE
Human_exosome_121_091511	in-gel - LTQ - 3 reps	human exosomes - #121	121-10	RANDOM_IPI:IPI00425407.3|SWISS-PROT:Q7Z4S6-3|TREMBL:Q68D13|ENSEMBL:ENSP000003445	RANDOM_IPI:IPI00425407.3|SWISS-PROT:Q7Z4S6-3|TREMBL:Q68D13|ENSEMBL:ENSP000003445		0	0.914	1	1	1	3.89e-05	0	VIYLFKSITNGSIDSACNGVASQTETGNALEEER	K	Q	0.95	3.21	0.22	0	0	0	0	0	1	0	2	3616.74	0	0	TRUE
Human_exosome_121_091511	in-gel - LTQ - 3 reps	human exosomes - #121	121-10	Tax_Id=9606 Gene_Symbol=PLG Plasminogen	IPI00019580		0	0.998	2	2	3	0.000117	0	HSIFTPETNPR	R	A	0.95	3.14	0.393	0	0	0	0	2	0	0	2	1298.65	0	0	TRUE
Human_exosome_121_091511	in-gel - LTQ - 3 reps	human exosomes - #121	121-10	Tax_Id=9606 Gene_Symbol=PLG Plasminogen	IPI00019580		0	0.998	2	2	3	0.000117	0	VIPACLPSPNYVVADRTECFITGWGETQGTFGAGLLK	K	E	0.95	4.21	0.357	0	0	0	0	0	1	0	2	3910.95	0	0	TRUE
Human_exosome_121_091511	in-gel - LTQ - 3 reps	human exosomes - #121	121-10	Tax_Id=9606 Gene_Symbol=DUSP8 Dual specificity protein phosphatase 8	IPI00012270		0	0.914	1	1	1	3.89e-05	0	ARGEELAALGKQASFSGSVEVIEVS	R	-	0.95	2.68	0.175	0	0	0	0	0	1	0	2	2534.31	0	0	TRUE
Human_exosome_121_091511	in-gel - LTQ - 3 reps	human exosomes - #121	121-10	IPI00019568	IPI00019568		0	0.914	1	1	1	3.89e-05	0	IVEGSDAEIGMSPWQVMLFR	R	K	0.95	3.49	0.39	0	0	0	0	1	0	0	2	2281.1	0	0	TRUE
Human_exosome_121_091511	in-gel - LTQ - 3 reps	human exosomes - #121	121-10	IPI00218192	IPI00218192		0	1	4	4	6	0.000233	0	DQFNLIVFSTEATQWRPSLVPASAENVNK	R	A	0.95	5.65	0.517	0	0	0	0	0	2	0	2	3261.65	0	0	TRUE
Human_exosome_121_091511	in-gel - LTQ - 3 reps	human exosomes - #121	121-10	IPI00218192	IPI00218192		0	1	4	4	6	0.000233	0	ITFELVYEELLKR	K	R	0.95	2.48	0.282	0	0	0	0	1	0	0	2	1652.93	0	0	TRUE
Human_exosome_121_091511	in-gel - LTQ - 3 reps	human exosomes - #121	121-10	IPI00218192	IPI00218192		0	1	4	4	6	0.000233	0	LALDNGGLAR	K	R	0.95	2.42	0.178	0	0	0	0	1	0	0	2	999.558	0	0	TRUE
Human_exosome_121_091511	in-gel - LTQ - 3 reps	human exosomes - #121	121-10	IPI00218192	IPI00218192		0	1	4	4	6	0.000233	0	LGVYELLLK	R	V	0.95	3.04	0.369	0	0	0	0	2	0	0	2	1047.64	0	0	TRUE
Human_exosome_121_091511	in-gel - LTQ - 3 reps	human exosomes - #121	121-10	Tax_Id=9606 Gene_Symbol=ITIH1 Inter-alpha-trypsin inhibitor heavy chain H1	IPI00292530		0	0.993	1	1	3	0.000117	0	ILGDMQPGDYFDLVLFGTR	K	V	0.95	3.56	0.535	0	0	0	0	3	0	0	2	2173.06	0	0	TRUE
Human_exosome_121_091511	in-gel - LTQ - 3 reps	human exosomes - #121	121-10	Tax_Id=9606 Gene_Symbol=FAT3 Isoform 1 of Protocadherin Fat 3	IPI00847978,IPI00888216		0	0.914	1	1	1	3.89e-05	0	VIVVDENDNAPQFMTVEYRASVRADVGR	R	G	0.95	2.2	0.191	0	0	0	0	0	1	0	2	3150.56	0	0	TRUE
Human_exosome_121_091511	in-gel - LTQ - 3 reps	human exosomes - #121	121-10	RANDOM_IPI:IPI00794209.1|VEGA:OTTHUMP00000170111-R	RANDOM_IPI:IPI00794209.1|VEGA:OTTHUMP00000170111-R		0	0.914	1	1	1	3.89e-05	0	RCGECFASTYGACGFGGWR	R	F	0.95	2.18	0.163	0	0	0	0	0	1	0	2	2084.85	0	0	TRUE
Human_exosome_121_091511	in-gel - LTQ - 3 reps	human exosomes - #121	121-10	RANDOM_IPI:IPI00026846.2|SWISS-PROT:P30531|TREMBL:B7Z3C5|ENSEMBL:ENSP00000287766	RANDOM_IPI:IPI00026846.2|SWISS-PROT:P30531|TREMBL:B7Z3C5|ENSEMBL:ENSP00000287766		0	0.914	1	1	2	7.78e-05	0	MNFCFLVNPWMCIRGCGR	R	V	0.95	2.45	0.309	0	0	0	0	2	0	0	2	2162.96	0	0	TRUE
Human_exosome_121_091511	in-gel - LTQ - 3 reps	human exosomes - #121	121-10	Tax_Id=9606 Gene_Symbol=OBSCN Isoform 5 of Obscurin	IPI00854629		0	0.842	1	1	1	3.89e-05	0	GSSITFSVKVEGRPVPTVHWLREEAER	K	G	0.905	2.78	0.181	0	0	0	0	0	1	0	2	3066.61	0	0	TRUE
Human_exosome_121_091511	in-gel - LTQ - 3 reps	human exosomes - #121	121-10	RANDOM_IPI:IPI00940453.1|ENSEMBL:ENSP00000403420-R	RANDOM_IPI:IPI00940453.1|ENSEMBL:ENSP00000403420-R		0	0.914	1	1	1	3.89e-05	0	SSDGGDCLTDTVMFVEFKPYFRR	R	G	0.95	2.1	0.272	0	0	0	0	0	1	0	2	2727.25	0	0	TRUE
Human_exosome_121_091511	in-gel - LTQ - 3 reps	human exosomes - #121	121-10	RANDOM_IPI:IPI00375288.2|SWISS-PROT:Q96J65-2|VEGA:OTTHUMP00000080103;OTTHUMP0000	RANDOM_IPI:IPI00375288.2|SWISS-PROT:Q96J65-2|VEGA:OTTHUMP00000080103;OTTHUMP0000		0	0.914	1	1	1	3.89e-05	0	GRSDTCLMARHEGYMAQLIMGSSVNSWR	K	R	0.95	3.28	0.185	0	0	0	0	0	1	0	2	3261.47	0	0	TRUE
Human_exosome_121_091511	in-gel - LTQ - 3 reps	human exosomes - #121	121-10	IPI00555948	IPI00555948		0	0.914	1	1	1	3.89e-05	0	CCKGKQILYMLVTTHQEHMGSR	K	E	0.95	2.66	0.163	0	0	0	0	0	1	0	2	2693.28	0	0	TRUE
Human_exosome_121_091511	in-gel - LTQ - 3 reps	human exosomes - #121	121-10	RANDOM_IPI:IPI00892861.1|ENSEMBL:ENSP00000399519|VEGA:OTTHUMP00000199906-R	RANDOM_IPI:IPI00892861.1|ENSEMBL:ENSP00000399519|VEGA:OTTHUMP00000199906-R		0	0.914	1	1	1	3.89e-05	0	ENAVVSAAFVDPAI	R	-	0.95	2.63	0.14	0	0	0	0	1	0	0	2	1402.72	0	0	TRUE
Human_exosome_121_091511	in-gel - LTQ - 3 reps	human exosomes - #121	121-10	RANDOM_gi|15610069|ref|NP_217448.1|-R	RANDOM_gi|15610069|ref|NP_217448.1|-R		0	0.914	1	1	1	3.89e-05	0	GTDTEPPGLAVLNLEVGPHAAAIGR	R	E	0.95	3.29	0.235	0	0	0	0	0	1	0	2	2455.29	0	0	TRUE
Human_exosome_121_091511	in-gel - LTQ - 3 reps	human exosomes - #121	121-10	IPI00022895	IPI00022895		0	0.993	1	1	3	0.000117	0	TPGAAANLELIFVGPQHAGNYR	R	C	0.95	4.82	0.516	0	0	0	0	0	3	0	2	2296.18	0	0	TRUE
Human_exosome_121_091511	in-gel - LTQ - 3 reps	human exosomes - #121	121-10	RANDOM_IPI:IPI00301711.6|SWISS-PROT:Q8NCU7|ENSEMBL:ENSP00000347712|REFSEQ:NP_997	RANDOM_IPI:IPI00301711.6|SWISS-PROT:Q8NCU7|ENSEMBL:ENSP00000347712|REFSEQ:NP_997		0	0.914	1	1	1	3.89e-05	0	ATPQTLARASARLGGPHQCSK	R	T	0.95	2.36	0.208	0	0	0	0	0	1	0	2	2207.15	0	0	TRUE
Human_exosome_121_091511	in-gel - LTQ - 3 reps	human exosomes - #121	121-10	IPI00029863	IPI00029863,IPI00877925,IPI00879231,IPI00879608		0	0.998	2	2	2	7.78e-05	0	HQMDLVATLSQLGLQELFQAPDLR	K	G	0.95	2.99	0.327	0	0	0	0	0	1	0	2	2739.41	0	0	TRUE
Human_exosome_121_091511	in-gel - LTQ - 3 reps	human exosomes - #121	121-10	IPI00029863	IPI00029863,IPI00877925,IPI00879231,IPI00879608		0	0.998	2	2	2	7.78e-05	0	WFLLEQPEIQVAHFPFK	R	N	0.95	2.81	0.213	0	0	0	0	1	0	0	2	2129.12	0	0	TRUE
Human_exosome_121_091511	in-gel - LTQ - 3 reps	human exosomes - #121	121-10	RANDOM_IPI:IPI00853496.1|TREMBL:A3KFI4|ENSEMBL:ENSP00000412419|VEGA:OTTHUMP00000	RANDOM_IPI:IPI00853496.1|TREMBL:A3KFI4|ENSEMBL:ENSP00000412419|VEGA:OTTHUMP00000		0	0.914	1	1	1	3.89e-05	0	MKPAKPGDFAVAHNTCSCCSR	K	C	0.95	2.74	0.245	0	0	0	0	0	1	0	2	2394.06	0	0	TRUE
Human_exosome_121_091511	in-gel - LTQ - 3 reps	human exosomes - #121	121-10	IPI00478003	IPI00478003		0	1	24	34	93	0.00362	0	AFQPFFVELTMPYSVIR	R	G	0.95	4.12	0.562	0	0	0	0	5	1	0	2	2061.05	0	0	TRUE	IPI00884981
Human_exosome_121_091511	in-gel - LTQ - 3 reps	human exosomes - #121	121-10	IPI00478003	IPI00478003		0	1	24	34	93	0.00362	0	AIGYLNTGYQR	K	Q	0.95	3.18	0.365	0	0	0	0	2	0	0	2	1255.64	0	0	TRUE
Human_exosome_121_091511	in-gel - LTQ - 3 reps	human exosomes - #121	121-10	IPI00478003	IPI00478003		0	1	24	34	93	0.00362	0	ALLAYAFALAGNQDK	K	R	0.95	3.2	0.291	0	0	0	0	0	1	0	2	1565.83	0	0	TRUE
Human_exosome_121_091511	in-gel - LTQ - 3 reps	human exosomes - #121	121-10	IPI00478003	IPI00478003		0	1	24	34	93	0.00362	0	ALLAYAFALAGNQDKR	K	K	0.95	4.12	0.418	0	0	0	0	4	1	0	2	1721.93	0	0	TRUE
Human_exosome_121_091511	in-gel - LTQ - 3 reps	human exosomes - #121	121-10	IPI00478003	IPI00478003		0	1	24	34	93	0.00362	0	DTVIKPLLVEPEGLEK	K	E	0.95	4.13	0.411	0	0	0	0	3	4	0	2	1780.01	0	0	TRUE
Human_exosome_121_091511	in-gel - LTQ - 3 reps	human exosomes - #121	121-10	IPI00478003	IPI00478003		0	1	24	34	93	0.00362	0	FEVQVTVPK	K	I	0.95	3.19	0.235	0	0	0	0	3	0	0	2	1046.59	0	0	TRUE
Human_exosome_121_091511	in-gel - LTQ - 3 reps	human exosomes - #121	121-10	IPI00478003	IPI00478003		0	1	24	34	93	0.00362	0	GGVEDEVTLSAYITIALLEIPLTVTHPVVR	K	N	0.95	4.32	0.399	0	0	0	0	0	2	0	2	3205.77	0	0	TRUE
Human_exosome_121_091511	in-gel - LTQ - 3 reps	human exosomes - #121	121-10	IPI00478003	IPI00478003		0	1	24	34	93	0.00362	0	GHFSISIPVK	K	S	0.95	2.04	0.236	0	0	0	0	1	1	0	2	1084.62	0	0	TRUE
Human_exosome_121_091511	in-gel - LTQ - 3 reps	human exosomes - #121	121-10	IPI00478003	IPI00478003		0	1	24	34	93	0.00362	0	HYDGSYSTFGER	K	Y	0.95	3.49	0.472	0	0	0	0	6	0	0	2	1418.6	0	0	TRUE
Human_exosome_121_091511	in-gel - LTQ - 3 reps	human exosomes - #121	121-10	IPI00478003	IPI00478003		0	1	24	34	93	0.00362	0	IAQWQSFQLEGGLK	R	Q	0.95	4.23	0.516	0	0	0	0	11	0	0	2	1604.84	0	0	TRUE
Human_exosome_121_091511	in-gel - LTQ - 3 reps	human exosomes - #121	121-10	IPI00478003	IPI00478003		0	1	24	34	93	0.00362	0	KDTVIKPLLVEPEGLEK	R	E	0.95	3.29	0.236	0	0	0	0	0	1	0	2	1908.11	0	0	TRUE
Human_exosome_121_091511	in-gel - LTQ - 3 reps	human exosomes - #121	121-10	IPI00478003	IPI00478003		0	1	24	34	93	0.00362	0	LLLQQVSLPELPGEYSMK	R	V	0.95	4.14	0.55	0	0	0	0	5	3	0	2	2061.09	0	0	TRUE
Human_exosome_121_091511	in-gel - LTQ - 3 reps	human exosomes - #121	121-10	IPI00478003	IPI00478003		0	1	24	34	93	0.00362	0	LPPNVVEESAR	K	A	0.95	2.88	0.477	0	0	0	0	3	0	0	2	1210.64	0	0	TRUE
Human_exosome_121_091511	in-gel - LTQ - 3 reps	human exosomes - #121	121-10	IPI00478003	IPI00478003		0	1	24	34	93	0.00362	0	LVHVEEPHTETVR	R	K	0.95	2.62	0.259	0	0	0	0	0	1	0	2	1545.8	0	0	TRUE
Human_exosome_121_091511	in-gel - LTQ - 3 reps	human exosomes - #121	121-10	IPI00478003	IPI00478003		0	1	24	34	93	0.00362	0	MVSGFIPLKPTVK	K	M	0.95	3.29	0.366	0	0	0	0	1	1	0	2	1432.82	0	0	TRUE	IPI00884981
Human_exosome_121_091511	in-gel - LTQ - 3 reps	human exosomes - #121	121-10	IPI00478003	IPI00478003		0	1	24	34	93	0.00362	0	NQGNTWLTAFVLK	R	T	0.95	4.14	0.527	0	0	0	0	6	0	0	2	1491.8	0	0	TRUE	IPI00884981
Human_exosome_121_091511	in-gel - LTQ - 3 reps	human exosomes - #121	121-10	IPI00478003	IPI00478003		0	1	24	34	93	0.00362	0	QFSFPLSSEPFQGSYK	K	V	0.95	3.74	0.509	0	0	0	0	4	0	0	2	1848.88	0	0	TRUE
Human_exosome_121_091511	in-gel - LTQ - 3 reps	human exosomes - #121	121-10	IPI00478003	IPI00478003		0	1	24	34	93	0.00362	0	QQNAQGGFSSTQDTVVALHALSK	K	Y	0.95	4.72	0.528	0	0	0	0	0	2	0	2	2387.2	0	0	TRUE
Human_exosome_121_091511	in-gel - LTQ - 3 reps	human exosomes - #121	121-10	IPI00478003	IPI00478003		0	1	24	34	93	0.00362	0	QTVSWAVTPK	R	S	0.95	2.04	0.316	0	0	0	0	3	0	0	2	1116.6	0	0	TRUE
Human_exosome_121_091511	in-gel - LTQ - 3 reps	human exosomes - #121	121-10	IPI00478003	IPI00478003		0	1	24	34	93	0.00362	0	SGGRTEHPFTVEEFVLPK	K	F	0.95	3.62	0.308	0	0	0	0	0	1	0	2	2030.03	0	0	TRUE
Human_exosome_121_091511	in-gel - LTQ - 3 reps	human exosomes - #121	121-10	IPI00478003	IPI00478003		0	1	24	34	93	0.00362	0	SSGSLLNNAIK	R	G	0.95	2.64	0.338	0	0	0	0	1	0	0	2	1103.61	0	0	TRUE	IPI00884981
Human_exosome_121_091511	in-gel - LTQ - 3 reps	human exosomes - #121	121-10	IPI00478003	IPI00478003		0	1	24	34	93	0.00362	0	SSSNEEVMFLTVQVK	K	G	0.95	4.19	0.442	0	0	0	0	3	0	0	2	1713.84	0	0	TRUE
Human_exosome_121_091511	in-gel - LTQ - 3 reps	human exosomes - #121	121-10	IPI00478003	IPI00478003		0	1	24	34	93	0.00362	0	TEHPFTVEEFVLPK	R	F	0.95	4.37	0.537	0	0	0	0	5	5	0	2	1672.86	0	0	TRUE
Human_exosome_121_091511	in-gel - LTQ - 3 reps	human exosomes - #121	121-10	IPI00478003	IPI00478003		0	1	24	34	93	0.00362	0	VGFYESDVMGR	R	G	0.95	3.67	0.529	0	0	0	0	3	0	0	2	1275.57	0	0	TRUE
Human_exosome_121_091511	in-gel - LTQ - 3 reps	human exosomes - #121	121-10	RANDOM_IPI:IPI00219314.5|SWISS-PROT:O15027-2|ENSEMBL:ENSP00000360771|VEGA:OTTHUM	RANDOM_IPI:IPI00219314.5|SWISS-PROT:O15027-2|ENSEMBL:ENSP00000360771|VEGA:OTTHUM		0	0.903	1	1	1	3.89e-05	0	DEMGPDVEDAWLGRVFALGVDGSQPPNANEVYR	K	Y	0.943	2.63	0.151	0	0	0	0	0	1	0	2	3619.68	0	0	TRUE
Human_exosome_121_091511	in-gel - LTQ - 3 reps	human exosomes - #121	121-10	RANDOM_IPI:IPI00939452.1|ENSEMBL:ENSP00000372192;ENSP00000385494;ENSP00000398542	RANDOM_IPI:IPI00939452.1|ENSEMBL:ENSP00000372192;ENSP00000385494;ENSP00000398542		0	0.914	1	1	1	3.89e-05	0	MAFCAWGGLGSASNLIPMGPVWAMYLLLIMCVK	R	L	0.95	2.41	0.231	0	0	0	0	0	1	0	2	3600.78	0	0	TRUE
Human_exosome_121_091511	in-gel - LTQ - 3 reps	human exosomes - #121	121-10	IPI00178926	IPI00178926,IPI00964000,IPI00964840		0	0.914	1	1	2	7.78e-05	0	SSEDPNEDIVER	R	N	0.95	2.82	0.305	0	0	0	0	2	0	0	2	1389.61	0	0	TRUE
Human_exosome_121_091511	in-gel - LTQ - 3 reps	human exosomes - #121	121-10	RANDOM_IPI:IPI00217760.2|SWISS-PROT:Q9H2U1-3-R	RANDOM_IPI:IPI00217760.2|SWISS-PROT:Q9H2U1-3-R		0	0.862	1	1	2	7.78e-05	0	SQPRAAEMGPSIDER	K	R	0.918	2.5	0.156	0	0	0	0	2	0	0	2	1643.78	0	0	TRUE
Human_exosome_121_091511	in-gel - LTQ - 3 reps	human exosomes - #121	121-10	IPI00641737	IPI00641737		0	1	9	13	72	0.0028	0	DIAPTLTLYVGK	K	K	0.95	2.4	0.415	0	0	0	5	3	0	0	2	1290.73	0	0	TRUE	IPI00607707
Human_exosome_121_091511	in-gel - LTQ - 3 reps	human exosomes - #121	121-10	IPI00641737	IPI00641737		0	1	9	13	72	0.0028	0	DIAPTLTLYVGKK	K	Q	0.95	2.97	0.402	0	0	0	0	3	0	0	2	1418.83	0	0	TRUE	IPI00607707
Human_exosome_121_091511	in-gel - LTQ - 3 reps	human exosomes - #121	121-10	IPI00641737	IPI00641737		0	1	9	13	72	0.0028	0	GSFPWQAK	K	M	0.95	2.68	0.325	0	0	0	0	10	0	0	2	920.462	0	0	TRUE	IPI00607707
Human_exosome_121_091511	in-gel - LTQ - 3 reps	human exosomes - #121	121-10	IPI00641737	IPI00641737		0	1	9	13	72	0.0028	0	LRTEGDGVYTLNDKK	R	Q	0.95	5.22	0.492	0	0	0	0	3	1	0	2	1708.89	0	0	TRUE	IPI00607707
Human_exosome_121_091511	in-gel - LTQ - 3 reps	human exosomes - #121	121-10	IPI00641737	IPI00641737		0	1	9	13	72	0.0028	0	LRTEGDGVYTLNNEK	K	Q	0.95	3.12	0.178	0	0	0	0	0	1	0	2	1708.85	0	0	TRUE
Human_exosome_121_091511	in-gel - LTQ - 3 reps	human exosomes - #121	121-10	IPI00641737	IPI00641737		0	1	9	13	72	0.0028	0	TEGDGVYTLNDKK	R	Q	0.95	2.94	0.353	0	0	0	0	3	4	0	2	1439.7	0	0	TRUE	IPI00607707
Human_exosome_121_091511	in-gel - LTQ - 3 reps	human exosomes - #121	121-10	IPI00641737	IPI00641737		0	1	9	13	72	0.0028	0	VGYVSGWGR	R	N	0.95	2.88	0.347	0	0	0	0	32	0	0	2	980.495	0	0	TRUE
Human_exosome_121_091511	in-gel - LTQ - 3 reps	human exosomes - #121	121-10	IPI00641737	IPI00641737		0	1	9	13	72	0.0028	0	VTSIQDWVQK	K	T	0.95	3.42	0.428	0	0	0	0	3	0	0	2	1203.64	0	0	TRUE
Human_exosome_121_091511	in-gel - LTQ - 3 reps	human exosomes - #121	121-10	IPI00641737	IPI00641737		0	1	9	13	72	0.0028	0	VVLHPNYSQVDIGLIK	K	L	0.95	5.17	0.463	0	0	0	0	1	3	0	2	1795.01	0	0	TRUE
Human_exosome_121_091511	in-gel - LTQ - 3 reps	human exosomes - #121	121-10	RANDOM_IPI:IPI00879503.1|TREMBL:A0A576|ENSEMBL:ENSP00000374910|VEGA:OTTHUMP00000	RANDOM_IPI:IPI00879503.1|TREMBL:A0A576|ENSEMBL:ENSP00000374910|VEGA:OTTHUMP00000		0	0.914	1	1	1	3.89e-05	0	KYFKSQLGLSQLYCYVDFCK	-	V	0.95	3.1	0.18	0	0	0	0	0	1	0	2	2547.24	0	0	TRUE
Human_exosome_121_091511	in-gel - LTQ - 3 reps	human exosomes - #121	121-10	RANDOM_IPI:IPI00927553.1|TREMBL:B9TX49-R	RANDOM_IPI:IPI00927553.1|TREMBL:B9TX49-R		0	0.914	1	1	1	3.89e-05	0	RLGQSHAVGGYK	K	E	0.95	1.78	0.31	0	0	0	0	1	0	0	2	1272.68	0	0	TRUE
Human_exosome_121_091511	in-gel - LTQ - 3 reps	human exosomes - #121	121-10	IPI00935316	IPI00935316		0	0.914	1	1	1	3.89e-05	0	KRPTGAGPSTATSQGSRCSVAGTASR	K	N	0.95	2.77	0.14	0	0	0	0	1	0	0	2	2548.26	0	0	TRUE
Human_exosome_121_091511	in-gel - LTQ - 3 reps	human exosomes - #121	121-10	RANDOM_gi|15609520|ref|NP_216899.1|-R	RANDOM_gi|15609520|ref|NP_216899.1|-R		0	0.914	1	1	1	3.89e-05	0	APYRMPAAYLEVYETWPAGVTPEGR	R	R	0.95	2.93	0.219	0	0	0	0	0	1	0	2	2824.38	0	0	TRUE
Human_exosome_121_091511	in-gel - LTQ - 3 reps	human exosomes - #121	121-10	RANDOM_gi|15609620|ref|NP_216999.1|-R	RANDOM_gi|15609620|ref|NP_216999.1|-R		0	0.914	1	1	1	3.89e-05	0	FVSPKMSVDAQSTAANR	R	T	0.95	2.05	0.271	0	0	0	0	1	0	0	2	1808.9	0	0	TRUE
Human_exosome_121_091511	in-gel - LTQ - 3 reps	human exosomes - #121	121-10	RANDOM_IPI:IPI00216951.2|SWISS-PROT:P14868|TREMBL:D3DP77;D3DP78;Q53R85;Q53T60;Q6	RANDOM_IPI:IPI00216951.2|SWISS-PROT:P14868|TREMBL:D3DP77;D3DP78;Q53R85;Q53T60;Q6		0	0.914	1	1	1	3.89e-05	0	RAQLESNERNHHK	K	A	0.95	2.89	0.299	0	0	0	0	1	0	0	2	1618.82	0	0	TRUE
Human_exosome_121_091511	in-gel - LTQ - 3 reps	human exosomes - #121	121-10	RANDOM_IPI:IPI00514263.2|ENSEMBL:ENSP00000354445-R	RANDOM_IPI:IPI00514263.2|ENSEMBL:ENSP00000354445-R		0	0.914	1	1	1	3.89e-05	0	ANEAVDHLKPNTENMADIQQLDENSIIIIAE	R	-	0.95	2.92	0.203	0	0	0	0	0	1	0	2	3448.69	0	0	TRUE
Human_exosome_121_091511	in-gel - LTQ - 3 reps	human exosomes - #121	121-10	IPI00298971	IPI00298971		0	0.914	1	1	3	0.000117	0	DVWGIEGPIDAAFTR	R	I	0.95	3.04	0.529	0	0	0	0	3	0	0	2	1646.82	0	0	TRUE
Human_exosome_121_091511	in-gel - LTQ - 3 reps	human exosomes - #121	121-10	IPI00152462	IPI00152462		0	0.914	1	1	1	3.89e-05	0	TQTMCGSPFIKPIEAECRKWEEK	K	L	0.95	3.53	0.194	0	0	0	0	0	1	0	2	2768.32	0	0	TRUE
Human_exosome_121_091511	in-gel - LTQ - 3 reps	human exosomes - #121	121-10	IPI00021785	IPI00021785		0	0.914	1	1	1	3.89e-05	0	SMASGGGVPTDEEQATGLEREIMLAAK	R	K	0.95	3.45	0.139	0	0	0	0	0	1	0	2	2780.31	0	0	TRUE
Human_exosome_121_091511	in-gel - LTQ - 3 reps	human exosomes - #121	121-10	RANDOM_IPI:IPI00013185.8|SWISS-PROT:P41229-1|TREMBL:A6N6J7|ENSEMBL:ENSP000003645	RANDOM_IPI:IPI00013185.8|SWISS-PROT:P41229-1|TREMBL:A6N6J7|ENSEMBL:ENSP000003645		0	0.914	1	1	1	3.89e-05	0	LLVFKVDVPLELMEPCLGSPKNLVR	R	M	0.95	2.74	0.235	0	0	0	0	0	1	0	2	2809.57	0	0	TRUE
Human_exosome_121_091511	in-gel - LTQ - 3 reps	human exosomes - #121	121-10	RANDOM_IPI:IPI00398131.4|SWISS-PROT:Q6ZN17-1|TREMBL:A7E2T3|ENSEMBL:ENSP000003444	RANDOM_IPI:IPI00398131.4|SWISS-PROT:Q6ZN17-1|TREMBL:A7E2T3|ENSEMBL:ENSP000003444		0	0.914	1	1	1	3.89e-05	0	EVHRKPSCLGKMVMMEPEEGCQAR	K	A	0.95	2.96	0.182	0	0	0	0	0	1	0	2	2891.31	0	0	TRUE
Human_exosome_121_091511	in-gel - LTQ - 3 reps	human exosomes - #121	121-10	RANDOM_IPI:IPI00927223.1|TREMBL:C9IYA0|ENSEMBL:ENSP00000399184|VEGA:OTTHUMP00000	RANDOM_IPI:IPI00927223.1|TREMBL:C9IYA0|ENSEMBL:ENSP00000399184|VEGA:OTTHUMP00000		0	0.914	1	1	1	3.89e-05	0	MMISSGVMLIIDPEFEMMAGTFK	R	L	0.95	2.52	0.178	0	0	0	0	0	1	0	2	2626.2	0	0	TRUE
Human_exosome_121_091511	in-gel - LTQ - 3 reps	human exosomes - #121	121-10	RANDOM_IPI:IPI00185769.3|SWISS-PROT:O94762-1|TREMBL:A5YM55;B7Z8Y7;Q6P4G0;Q8WYH5;	RANDOM_IPI:IPI00185769.3|SWISS-PROT:O94762-1|TREMBL:A5YM55;B7Z8Y7;Q6P4G0;Q8WYH5;		0	0.856	1	1	1	3.89e-05	0	GVSPSKPPAMVYEAGAWWTNK	R	L	0.914	3.27	0.106	0	0	0	0	1	0	0	2	2276.12	0	0	TRUE
Human_exosome_121_091511	in-gel - LTQ - 3 reps	human exosomes - #121	121-10	RANDOM_IPI:IPI00937120.1|REFSEQ:XP_002342280;XP_002345595;XP_002348320-R	RANDOM_IPI:IPI00937120.1|REFSEQ:XP_002342280;XP_002345595;XP_002348320-R		0	0.914	1	1	1	3.89e-05	0	QRPPSMWGTSTCGQSAHCAPPR	R	A	0.95	2.95	0.297	0	0	0	0	0	1	0	2	2412.08	0	0	TRUE
Human_exosome_121_091511	in-gel - LTQ - 3 reps	human exosomes - #121	121-10	IPI00807602	IPI00807602,IPI00867515,IPI00927462		0	0.914	1	1	1	3.89e-05	0	FDAKILHLPTYSVDK	K	L	0.95	2.73	0.2	0	0	0	0	1	0	0	2	1746.94	0	0	TRUE
Human_exosome_121_091511	in-gel - LTQ - 3 reps	human exosomes - #121	121-10	IPI00022463	IPI00022463		0	1	7	8	17	0.000661	0	DGAGDVAFVK	K	H	0.95	2.67	0.338	0	0	0	0	1	0	0	2	978.489	0	0	TRUE
Human_exosome_121_091511	in-gel - LTQ - 3 reps	human exosomes - #121	121-10	IPI00022463	IPI00022463		0	1	7	8	17	0.000661	0	HQTVPQNTGGKNPDPWAK	K	N	0.95	2.75	0.38	0	0	0	0	0	1	0	2	1974.98	0	0	TRUE
Human_exosome_121_091511	in-gel - LTQ - 3 reps	human exosomes - #121	121-10	IPI00022463	IPI00022463		0	1	7	8	17	0.000661	0	HSTIFENLANK	K	A	0.95	2.9	0.468	0	0	0	0	2	0	0	2	1273.65	0	0	TRUE
Human_exosome_121_091511	in-gel - LTQ - 3 reps	human exosomes - #121	121-10	IPI00022463	IPI00022463		0	1	7	8	17	0.000661	0	IMNGEADAMSLDGGFVYIAGK	K	C	0.95	2.79	0.324	0	0	0	0	1	0	0	2	2191	0	0	TRUE
Human_exosome_121_091511	in-gel - LTQ - 3 reps	human exosomes - #121	121-10	IPI00022463	IPI00022463		0	1	7	8	17	0.000661	0	MYLGYEYVTAIR	K	N	0.95	4.25	0.531	0	0	0	0	8	0	0	2	1494.73	0	0	TRUE
Human_exosome_121_091511	in-gel - LTQ - 3 reps	human exosomes - #121	121-10	IPI00022463	IPI00022463		0	1	7	8	17	0.000661	0	SMGGKEDLIWELLNQAQEHFGK	R	D	0.95	5.18	0.396	0	0	0	0	0	3	0	2	2546.23	0	0	TRUE
Human_exosome_121_091511	in-gel - LTQ - 3 reps	human exosomes - #121	121-10	IPI00022463	IPI00022463		0	1	7	8	17	0.000661	0	SMGGKEDLIWELLNQAQEHFGKDK	R	S	0.95	4.02	0.32	0	0	0	0	0	1	0	2	2789.36	0	0	TRUE
Human_exosome_121_091511	in-gel - LTQ - 3 reps	human exosomes - #121	121-10	RANDOM_IPI:IPI00943742.1|TREMBL:B4DQL8;B9EG76|REFSEQ:NP_001157738-R	RANDOM_IPI:IPI00943742.1|TREMBL:B4DQL8;B9EG76|REFSEQ:NP_001157738-R		0	0.907	1	1	1	3.89e-05	0	KPSRSFWSATPCCLNNIPCLLPRR	K	V	0.946	2.66	0.158	0	0	0	0	0	1	0	2	2759.41	0	0	TRUE
Human_exosome_121_091511	in-gel - LTQ - 3 reps	human exosomes - #121	121-10	RANDOM_IPI:IPI00028412.1|SWISS-PROT:O60232|ENSEMBL:ENSP00000312318|REFSEQ:NP_006	RANDOM_IPI:IPI00028412.1|SWISS-PROT:O60232|ENSEMBL:ENSP00000312318|REFSEQ:NP_006		0	0.914	1	1	1	3.89e-05	0	GMQAALGLLDAAQCEDACVEPALR	R	Q	0.95	2.53	0.159	0	0	0	0	0	1	0	2	2518.17	0	0	TRUE
Human_exosome_121_091511	in-gel - LTQ - 3 reps	human exosomes - #121	121-10	RANDOM_IPI:IPI00856109.2|ENSEMBL:ENSP00000345031-R	RANDOM_IPI:IPI00856109.2|ENSEMBL:ENSP00000345031-R		0	0.914	1	1	1	3.89e-05	0	GPELITLYTCCGSIFIKIDFVK	K	M	0.95	2.58	0.216	0	0	0	0	1	0	0	2	2460.29	0	0	TRUE
Human_exosome_121_091511	in-gel - LTQ - 3 reps	human exosomes - #121	121-10	IPI00217664	IPI00217664,IPI00651638,IPI00942192		0	0.914	1	1	1	3.89e-05	0	SVPSIAAATGTHSRQTSLTSSQLAEEK	R	K	0.95	3.08	0.186	0	0	0	0	0	1	0	2	2757.4	0	0	TRUE
Human_exosome_121_091511	in-gel - LTQ - 3 reps	human exosomes - #121	121-10	IPI00009865	IPI00009865		0	1	4	4	7	0.000272	0	ADLEMQIESLTEELAYLKK	K	N	0.95	3.26	0.36	0	0	0	0	0	2	0	2	2240.14	0	0	TRUE
Human_exosome_121_091511	in-gel - LTQ - 3 reps	human exosomes - #121	121-10	IPI00009865	IPI00009865		0	1	4	4	7	0.000272	0	NVSTGDVNVEMNAAPGVDLTQLLNNMR	R	S	0.95	2.65	0.24	0	0	0	0	0	1	0	2	2904.38	0	0	TRUE
Human_exosome_121_091511	in-gel - LTQ - 3 reps	human exosomes - #121	121-10	IPI00009865	IPI00009865		0	1	4	4	7	0.000272	0	TIDDLKNQILNLTTDNANILLQIDNAR	K	L	0.95	5.36	0.452	0	0	0	0	0	3	0	2	3052.63	0	0	TRUE
Human_exosome_121_091511	in-gel - LTQ - 3 reps	human exosomes - #121	121-10	IPI00009865	IPI00009865		0	1	4	4	7	0.000272	0	VLDELTLTKADLEMQIESLTEELAYLK	R	K	0.95	3.51	0.327	0	0	0	0	0	1	0	2	3124.62	0	0	TRUE
Human_exosome_121_091511	in-gel - LTQ - 3 reps	human exosomes - #121	121-10	IPI00019359	IPI00019359		0	1	3	3	6	0.000233	0	DIENQYETQITQIEHEVSSSGQEVQSSAK	K	E	0.95	3.93	0.33	0	0	0	0	0	2	0	2	3264.51	0	0	TRUE
Human_exosome_121_091511	in-gel - LTQ - 3 reps	human exosomes - #121	121-10	IPI00019359	IPI00019359		0	1	3	3	6	0.000233	0	HGVQELEIELQSQLSKK	R	A	0.95	3.47	0.227	0	0	0	0	0	1	0	2	1966.06	0	0	TRUE
Human_exosome_121_091511	in-gel - LTQ - 3 reps	human exosomes - #121	121-10	IPI00019359	IPI00019359		0	1	3	3	6	0.000233	0	NYSPYYNTIDDLKDQIVDLTVGNNK	K	T	0.95	4.69	0.463	0	0	0	0	0	3	0	2	2902.41	0	0	TRUE
Human_exosome_121_091511	in-gel - LTQ - 3 reps	human exosomes - #121	121-10	RANDOM_IPI:IPI00877892.1|TREMBL:B4DTR3;Q8NA37|ENSEMBL:ENSP00000385254|VEGA:OTTHU	RANDOM_IPI:IPI00877892.1|TREMBL:B4DTR3;Q8NA37|ENSEMBL:ENSP00000385254|VEGA:OTTHU		0	0.914	1	1	1	3.89e-05	0	HSPVSSLFGIHLSAMVAFVYAMKMSWDLLPR	K	A	0.95	2.79	0.248	0	0	0	0	0	1	0	2	3522.77	0	0	TRUE
Human_exosome_121_091511	in-gel - LTQ - 3 reps	human exosomes - #121	121-10	IPI00887169	IPI00887169		0	0.998	2	2	3	0.000117	0	AAPSVTLFPPSSEELQANK	K	A	0.95	4.29	0.407	0	0	0	0	10	0	0	2	1986.02	0	0	FALSE	IPI00154742,IPI00829877,IPI00969427,IPI00658130,IPI00827875
Human_exosome_121_091511	in-gel - LTQ - 3 reps	human exosomes - #121	121-10	IPI00887169	IPI00887169		0	0.998	2	2	3	0.000117	0	ADSSPVKAGVETTTPSK	K	Q	0.95	2.91	0.349	0	0	0	0	0	1	0	2	1674.85	0	0	FALSE	IPI00154742,IPI00829877,IPI00969427,IPI00658130,IPI00827875
Human_exosome_121_091511	in-gel - LTQ - 3 reps	human exosomes - #121	121-10	IPI00887169	IPI00887169		0	0.998	2	2	3	0.000117	0	LTVLSQPK	K	-	0.95	2.08	0.195	0	0	0	0	1	0	0	2	885.54	0	0	TRUE	IPI00385985
Human_exosome_121_091511	in-gel - LTQ - 3 reps	human exosomes - #121	121-10	IPI00887169	IPI00887169		0	0.998	2	2	3	0.000117	0	QSNNKYAASSYLSLTPEQWK	K	S	0.95	3.12	0.303	0	0	0	0	0	1	0	2	2315.13	0	0	FALSE	IPI00154742,IPI00658130,IPI00827875,IPI00829640
Human_exosome_121_091511	in-gel - LTQ - 3 reps	human exosomes - #121	121-10	IPI00887169	IPI00887169		0	0.998	2	2	3	0.000117	0	SGTSASLAISGLR	K	S	0.95	2.93	0.178	0	0	0	0	2	0	0	2	1219.66	0	0	TRUE
Human_exosome_121_091511	in-gel - LTQ - 3 reps	human exosomes - #121	121-10	IPI00887169	IPI00887169		0	0.998	2	2	3	0.000117	0	YAASSYLSLTPEQWK	K	S	0.95	4.9	0.556	0	0	0	3	73	1	0	2	1743.86	0	0	FALSE	IPI00154742,IPI00658130,IPI00827875,IPI00829640
Human_exosome_121_091511	in-gel - LTQ - 3 reps	human exosomes - #121	121-10	RANDOM_gi|15610241|ref|NP_217620.1|-R	RANDOM_gi|15610241|ref|NP_217620.1|-R		0	0.914	1	1	1	3.89e-05	0	AILGPLTNMDLDR	R	V	0.95	2.06	0.258	0	0	0	0	0	1	0	2	1444.75	0	0	TRUE
Human_exosome_121_091511	in-gel - LTQ - 3 reps	human exosomes - #121	121-10	RANDOM_IPI:IPI00937285.1|SWISS-PROT:Q9HBT7|TREMBL:O14885;Q6PEZ3|ENSEMBL:ENSP0000	RANDOM_IPI:IPI00937285.1|SWISS-PROT:Q9HBT7|TREMBL:O14885;Q6PEZ3|ENSEMBL:ENSP0000		0	0.914	1	1	1	3.89e-05	0	ECYLTVTVTGCFTVEAYTSYK	R	Q	0.95	2.57	0.259	0	0	0	0	0	1	0	2	2492.14	0	0	TRUE
Human_exosome_121_091511	in-gel - LTQ - 3 reps	human exosomes - #121	121-10	RANDOM_IPI:IPI00915872.1|TREMBL:B7ZB91|ENSEMBL:ENSP00000403164|VEGA:OTTHUMP00000	RANDOM_IPI:IPI00915872.1|TREMBL:B7ZB91|ENSEMBL:ENSP00000403164|VEGA:OTTHUMP00000		0	0.832	1	1	1	3.89e-05	0	CQPIKRQPLSDYPK	R	S	0.899	2	0.224	0	0	0	0	1	0	0	2	1672.88	0	0	TRUE
Human_exosome_121_091511	in-gel - LTQ - 3 reps	human exosomes - #121	121-10	RANDOM_IPI:IPI00152007.1|SWISS-PROT:Q96PE2|ENSEMBL:ENSP00000263674|REFSEQ:NP_055	RANDOM_IPI:IPI00152007.1|SWISS-PROT:Q96PE2|ENSEMBL:ENSP00000263674|REFSEQ:NP_055		0	0.914	1	1	2	7.78e-05	0	TPSLLMPDTPASVLPLARER	K	F	0.95	2.91	0.162	0	0	0	0	2	0	0	2	2164.18	0	0	TRUE
Human_exosome_121_091511	in-gel - LTQ - 3 reps	human exosomes - #121	121-10	RANDOM_IPI:IPI00514012.2|ENSEMBL:ENSP00000354792-R	RANDOM_IPI:IPI00514012.2|ENSEMBL:ENSP00000354792-R		0	0.914	1	1	1	3.89e-05	0	VELESQVPTADGDGGSPLTEMTAPRLYYEGTK	K	C	0.95	3.23	0.235	0	0	0	0	0	1	0	2	3411.63	0	0	TRUE
Human_exosome_121_091511	in-gel - LTQ - 3 reps	human exosomes - #121	121-10	RANDOM_IPI:IPI00940393.1|TREMBL:B4DNE0-R	RANDOM_IPI:IPI00940393.1|TREMBL:B4DNE0-R		0	0.914	1	1	1	3.89e-05	0	IVGGDRDMCNCEKGGTEK	K	-	0.95	2.33	0.266	0	0	0	0	0	1	0	2	1911.84	0	0	TRUE
Human_exosome_121_091511	in-gel - LTQ - 3 reps	human exosomes - #121	121-10	RANDOM_IPI:IPI00929519.1|TREMBL:Q9H7N9|VEGA:OTTHUMP00000173746-R	RANDOM_IPI:IPI00929519.1|TREMBL:Q9H7N9|VEGA:OTTHUMP00000173746-R		0	0.914	1	1	1	3.89e-05	0	MSIILINPAGLMIFLKACTEWAYK	K	N	0.95	2.4	0.191	0	0	0	0	0	1	0	2	2799.46	0	0	TRUE
Human_exosome_121_091511	in-gel - LTQ - 3 reps	human exosomes - #121	121-10	RANDOM_IPI:IPI00396967.3|TREMBL:Q2I5I4;Q2TSB7;Q2XQU9|ENSEMBL:ENSP00000344266|VEG	RANDOM_IPI:IPI00396967.3|TREMBL:Q2I5I4;Q2TSB7;Q2XQU9|ENSEMBL:ENSP00000344266|VEG		0	0.992	1	1	1	3.89e-05	0	RGCETCDSGNAKFLLIQPHTCSCEHPPTPFGGR	R	T	0.95	2.96	0.348	0	0	0	0	0	1	0	2	3672.66	0	0	TRUE
Human_exosome_121_091511	in-gel - LTQ - 3 reps	human exosomes - #121	121-10	RANDOM_IPI:IPI00783865.2|SWISS-PROT:Q6GYQ0-6|TREMBL:Q9Y408|H-INV:HIT000023942|VE	RANDOM_IPI:IPI00783865.2|SWISS-PROT:Q6GYQ0-6|TREMBL:Q9Y408|H-INV:HIT000023942|VE		0	0.914	1	1	2	7.78e-05	0	QEPALAEKFPKK	K	K	0.95	3	0.212	0	0	0	0	2	0	0	2	1385.78	0	0	TRUE
Human_exosome_121_091511	in-gel - LTQ - 3 reps	human exosomes - #121	121-10	RANDOM_IPI:IPI00218248.1|SWISS-PROT:Q9NY91|TREMBL:C7EWH7|ENSEMBL:ENSP00000266086	RANDOM_IPI:IPI00218248.1|SWISS-PROT:Q9NY91|TREMBL:C7EWH7|ENSEMBL:ENSP00000266086		0	0.914	1	1	1	3.89e-05	0	DPMQLPFAASIIFGAGECKEMGGMR	K	A	0.95	2.67	0.196	0	0	0	0	0	1	0	2	2688.23	0	0	TRUE
Human_exosome_121_091511	in-gel - LTQ - 3 reps	human exosomes - #121	121-10	RANDOM_IPI:IPI00872980.3|SWISS-PROT:Q9UFH2-4|H-INV:HIT000022630|VEGA:OTTHUMP0000	RANDOM_IPI:IPI00872980.3|SWISS-PROT:Q9UFH2-4|H-INV:HIT000022630|VEGA:OTTHUMP0000		0	0.914	1	1	1	3.89e-05	0	LMIVRVWIDLDPLTPTCINAQDIAIAFSMLHQHK	K	E	0.95	2.8	0.221	0	0	0	0	0	1	0	2	3960.07	0	0	TRUE
Human_exosome_121_091511	in-gel - LTQ - 3 reps	human exosomes - #121	121-10	RANDOM_IPI:IPI00873308.2|TREMBL:B7Z6G9;Q5JUD8|ENSEMBL:ENSP00000344702;ENSP000003	RANDOM_IPI:IPI00873308.2|TREMBL:B7Z6G9;Q5JUD8|ENSEMBL:ENSP00000344702;ENSP000003		0	0.914	1	1	1	3.89e-05	0	REIKSVAGNLLLR	K	K	0.95	2.85	0.213	0	0	0	0	0	1	0	2	1468.9	0	0	TRUE
Human_exosome_121_091511	in-gel - LTQ - 3 reps	human exosomes - #121	121-10	RANDOM_IPI:IPI00793453.1|VEGA:OTTHUMP00000169442-R	RANDOM_IPI:IPI00793453.1|VEGA:OTTHUMP00000169442-R		0	0.914	1	1	1	3.89e-05	0	DHPQFVLSDDLISSLYTHQAK	R	G	0.95	2.03	0.303	0	0	0	0	1	0	0	2	2414.2	0	0	TRUE
Human_exosome_121_091511	in-gel - LTQ - 3 reps	human exosomes - #121	121-10	RANDOM_IPI:IPI00218861.1|SWISS-PROT:Q9H5I1-3|ENSEMBL:ENSP00000367576|H-INV:HIT00	RANDOM_IPI:IPI00218861.1|SWISS-PROT:Q9H5I1-3|ENSEMBL:ENSP00000367576|H-INV:HIT00		0	0.914	1	1	1	3.89e-05	0	ILPIMAYEYCPVNQTNNFCK	K	E	0.95	2.39	0.216	0	0	0	0	0	1	0	2	2491.15	0	0	TRUE
Human_exosome_121_091511	in-gel - LTQ - 3 reps	human exosomes - #121	121-10	RANDOM_IPI:IPI00290307.4|TREMBL:B4DMM9|ENSEMBL:ENSP00000415416-R	RANDOM_IPI:IPI00290307.4|TREMBL:B4DMM9|ENSEMBL:ENSP00000415416-R		0	0.914	1	1	1	3.89e-05	0	GLCLFVTGHASVGVPFQLMCERSVVNKSPVR	-	A	0.95	2.16	0.174	0	0	0	0	0	1	0	2	3330.73	0	0	TRUE
Human_exosome_121_091511	in-gel - LTQ - 3 reps	human exosomes - #121	121-10	RANDOM_IPI:IPI00939544.2|TREMBL:D3GKD8-R	RANDOM_IPI:IPI00939544.2|TREMBL:D3GKD8-R		0	0.914	1	1	1	3.89e-05	0	GLKVSVFSDSLHDSGTVFVEKGESPTLR	R	V	0.95	2.51	0.246	0	0	0	0	0	1	0	2	2991.54	0	0	TRUE
Human_exosome_121_091511	in-gel - LTQ - 3 reps	human exosomes - #121	121-10	RANDOM_IPI:IPI00304926.9|SWISS-PROT:Q2TAZ0-1|ENSEMBL:ENSP00000366475|REFSEQ:NP_0	RANDOM_IPI:IPI00304926.9|SWISS-PROT:Q2TAZ0-1|ENSEMBL:ENSP00000366475|REFSEQ:NP_0		0	0.914	1	1	1	3.89e-05	0	EDLPECFCTCSNCELVSDIITAPR	R	V	0.95	2.31	0.191	0	0	0	0	0	1	0	2	2772.2	0	0	TRUE
Human_exosome_121_091511	in-gel - LTQ - 3 reps	human exosomes - #121	121-10	RANDOM_IPI:IPI00795107.1|H-INV:HIT000293205|VEGA:OTTHUMP00000178242-R	RANDOM_IPI:IPI00795107.1|H-INV:HIT000293205|VEGA:OTTHUMP00000178242-R		0	0.914	1	1	1	3.89e-05	0	NNENMKTCILMGVAASLLPNK	R	A	0.95	3.05	0.186	0	0	0	0	0	1	0	2	2277.14	0	0	TRUE
Human_exosome_121_091511	in-gel - LTQ - 3 reps	human exosomes - #121	121-10	RANDOM_IPI:IPI00414846.3|SWISS-PROT:Q9H1R2-2|ENSEMBL:ENSP00000365133|VEGA:OTTHUM	RANDOM_IPI:IPI00414846.3|SWISS-PROT:Q9H1R2-2|ENSEMBL:ENSP00000365133|VEGA:OTTHUM		0	0.914	1	1	1	3.89e-05	0	EEVEYTIFVHFTTLIVPLIGDEMALCADPPK	R	V	0.95	3.18	0.113	0	0	0	0	0	1	0	2	3506.75	0	0	TRUE
Human_exosome_121_091511	in-gel - LTQ - 3 reps	human exosomes - #121	121-10	RANDOM_IPI:IPI00968106.1|TREMBL:A6NG74|ENSEMBL:ENSP00000334319|VEGA:OTTHUMP00000	RANDOM_IPI:IPI00968106.1|TREMBL:A6NG74|ENSEMBL:ENSP00000334319|VEGA:OTTHUMP00000		0	0.914	1	1	1	3.89e-05	0	ESAEQHDDQMEEDTPVTPGLTQSSKQEEGVLMPESR	R	V	0.95	2.7	0.252	0	0	0	0	0	1	0	2	4030.78	0	0	TRUE
Human_exosome_121_091511	in-gel - LTQ - 3 reps	human exosomes - #121	121-10	IPI00184533	IPI00184533		0	0.914	1	1	1	3.89e-05	0	QWEAYVQGGDQDSSTFPGCINNATLFQDEINWR	K	L	0.95	2.6	0.205	0	0	0	0	0	1	0	2	3789.69	0	0	TRUE
Human_exosome_121_091511	in-gel - LTQ - 3 reps	human exosomes - #121	121-10	RANDOM_IPI:IPI00218169.2|SWISS-PROT:P15941-7|TREMBL:A5YRU8;Q0VAP6|ENSEMBL:ENSP00	RANDOM_IPI:IPI00218169.2|SWISS-PROT:P15941-7|TREMBL:A5YRU8;Q0VAP6|ENSEMBL:ENSP00		0	0.914	1	1	3	0.000117	0	SEVLAAPTMLVTKGLLWPQQEVLYFFV	K	-	0.95	3.39	0.199	0	0	0	0	0	3	0	2	3079.66	0	0	TRUE
Human_exosome_121_091511	in-gel - LTQ - 3 reps	human exosomes - #121	121-10	IPI00019983	IPI00019983,IPI00219133,IPI00219134,IPI00644343,IPI00646118,IPI00646996,IPI00647529		0	0.914	1	1	1	3.89e-05	0	LSQKGYSWSQFSDVEENR	K	T	0.95	2.66	0.258	0	0	0	0	0	1	0	2	2160	0	0	TRUE
Human_exosome_121_091511	in-gel - LTQ - 3 reps	human exosomes - #121	121-10	RANDOM_IPI:IPI00397876.6|SWISS-PROT:A6NFX1|ENSEMBL:ENSP00000385527|REFSEQ:NP_001	RANDOM_IPI:IPI00397876.6|SWISS-PROT:A6NFX1|ENSEMBL:ENSP00000385527|REFSEQ:NP_001		0	0.914	1	1	1	3.89e-05	0	VTATSAPVSVQEVLEGCTVR	K	S	0.95	2.33	0.247	0	0	0	0	0	1	0	2	2103.08	0	0	TRUE
Human_exosome_121_091511	in-gel - LTQ - 3 reps	human exosomes - #121	121-10	RANDOM_IPI:IPI00006379.1|SWISS-PROT:Q9Y2X3|TREMBL:B3KN82;B4DUY3|ENSEMBL:ENSP0000	RANDOM_IPI:IPI00006379.1|SWISS-PROT:Q9Y2X3|TREMBL:B3KN82;B4DUY3|ENSEMBL:ENSP0000		0	0.914	1	1	1	3.89e-05	0	KVLVATSGSMSARK	K	G	0.95	2.12	0.247	0	0	0	0	1	0	0	2	1450.8	0	0	TRUE
Human_exosome_121_091511	in-gel - LTQ - 3 reps	human exosomes - #121	121-10	RANDOM_IPI:IPI00329143.2|SWISS-PROT:Q7Z6J9-1|ENSEMBL:ENSP00000327487|REFSEQ:NP_9	RANDOM_IPI:IPI00329143.2|SWISS-PROT:Q7Z6J9-1|ENSEMBL:ENSP00000327487|REFSEQ:NP_9		0	0.914	1	1	1	3.89e-05	0	AQPSAVCLIMTIENEVGGTSPSQITGPARDTRPMPPR	K	L	0.95	2.69	0.239	0	0	0	0	0	1	0	2	3950.95	0	0	TRUE
Human_exosome_121_091511	in-gel - LTQ - 3 reps	human exosomes - #121	121-10	RANDOM_IPI:IPI00303139.2|VEGA:OTTHUMP00000024680-R	RANDOM_IPI:IPI00303139.2|VEGA:OTTHUMP00000024680-R		0	0.914	1	1	1	3.89e-05	0	LPRRPGWPDFELRQMWVK	K	A	0.95	2.01	0.228	0	0	0	0	1	0	0	2	2311.23	0	0	TRUE
Human_exosome_121_091511	in-gel - LTQ - 3 reps	human exosomes - #121	121-10	IPI00386879	IPI00386879		0	1	5	10	70	0.00272	0	DASGVTFTWTPSSGK	R	S	0.95	3.7	0.565	0	0	0	4	13	0	0	2	1540.73	0	0	TRUE
Human_exosome_121_091511	in-gel - LTQ - 3 reps	human exosomes - #121	121-10	IPI00386879	IPI00386879		0	1	5	10	70	0.00272	0	LVESGGGLVKPGGSLR	-	L	0.95	4.8	0.474	0	0	0	0	2	0	0	2	1525.87	0	0	FALSE	IPI00876888,IPI00426051
Human_exosome_121_091511	in-gel - LTQ - 3 reps	human exosomes - #121	121-10	IPI00386879	IPI00386879		0	1	5	10	70	0.00272	0	QEPSQGTTTFAVTSILR	R	V	0.95	3.98	0.529	0	0	0	0	18	2	0	2	1835.95	0	0	TRUE	IPI00784950
Human_exosome_121_091511	in-gel - LTQ - 3 reps	human exosomes - #121	121-10	IPI00386879	IPI00386879		0	1	5	10	70	0.00272	0	TPLTATLSK	K	S	0.95	2.46	0.376	0	0	0	3	9	0	0	2	931.546	0	0	TRUE
Human_exosome_121_091511	in-gel - LTQ - 3 reps	human exosomes - #121	121-10	IPI00386879	IPI00386879		0	1	5	10	70	0.00272	0	WLQGSQELPR	R	E	0.95	3.15	0.351	0	0	0	1	14	0	0	2	1213.63	0	0	TRUE	IPI00893853,IPI00784950,IPI00423461
Human_exosome_121_091511	in-gel - LTQ - 3 reps	human exosomes - #121	121-10	IPI00386879	IPI00386879		0	1	5	10	70	0.00272	0	YLTWASR	K	Q	0.95	2.14	0.288	0	0	0	1	5	0	0	2	896.462	0	0	TRUE	IPI00893853,IPI00784950
Human_exosome_121_091511	in-gel - LTQ - 3 reps	human exosomes - #121	121-10	RANDOM_IPI:IPI00167128.3|TREMBL:Q8N780-R	RANDOM_IPI:IPI00167128.3|TREMBL:Q8N780-R		0	0.914	1	1	1	3.89e-05	0	CSMPPQGPDGCICLACTSAPEPCDGSGNHTCLHHR	R	R	0.95	3.25	0.235	0	0	0	0	0	1	0	2	3708.5	0	0	TRUE
Human_exosome_121_091511	in-gel - LTQ - 3 reps	human exosomes - #121	121-10	IPI00426051	IPI00426051		0	1	6	9	57	0.00222	0	CCVECPPCPAPPVAGPSVFLFPPKPK	K	D	0.95	4.06	0.289	0	0	0	0	0	4	0	2	2680.32	0	0	TRUE	IPI00399007
Human_exosome_121_091511	in-gel - LTQ - 3 reps	human exosomes - #121	121-10	IPI00426051	IPI00426051		0	1	6	9	57	0.00222	0	DTLMISR	K	T	0.95	1.85	0.197	0	0	0	3	1	0	0	2	835.434	0	0	FALSE	IPI00827754,IPI00384938,IPI00418153,IPI00423463,IPI00645363,IPI00736860,IPI00930124,IPI00399007,IPI00785084,IPI00930442,IPI00876888,IPI00784842
Human_exosome_121_091511	in-gel - LTQ - 3 reps	human exosomes - #121	121-10	IPI00426051	IPI00426051		0	1	6	9	57	0.00222	0	EPQVYTLPPSREEMTK	R	N	0.95	3.85	0.512	0	0	0	0	12	0	0	2	1920.94	0	0	FALSE	IPI00930072,IPI00827754,IPI00418153,IPI00930124,IPI00399007
Human_exosome_121_091511	in-gel - LTQ - 3 reps	human exosomes - #121	121-10	IPI00426051	IPI00426051		0	1	6	9	57	0.00222	0	EVQLVESGGGLVKPGGSLR	-	L	0.95	5.48	0.527	0	0	0	0	10	0	0	2	1882.04	0	0	FALSE	IPI00876888
Human_exosome_121_091511	in-gel - LTQ - 3 reps	human exosomes - #121	121-10	IPI00426051	IPI00426051		0	1	6	9	57	0.00222	0	GFYPSDIAVEWESNGQPENNYK	K	T	0.95	3.36	0.402	0	0	0	0	53	8	0	2	2544.13	0	0	FALSE	IPI00930072,IPI00785084,IPI00876888,IPI00784842,IPI00384938,IPI00736860,IPI00645363,IPI00423463,IPI00930124,IPI00399007
Human_exosome_121_091511	in-gel - LTQ - 3 reps	human exosomes - #121	121-10	IPI00426051	IPI00426051		0	1	6	9	57	0.00222	0	GLPAPIEK	K	T	0.95	1.4	0.317	0	0	0	3	0	0	0	2	824.488	0	0	TRUE	IPI00930072,IPI00736860,IPI00399007
Human_exosome_121_091511	in-gel - LTQ - 3 reps	human exosomes - #121	121-10	IPI00426051	IPI00426051		0	1	6	9	57	0.00222	0	KCCVECPPCPAPPVAGPSVFLFPPKPK	R	D	0.95	3.85	0.122	0	0	0	0	0	1	0	2	2808.41	0	0	TRUE	IPI00399007
Human_exosome_121_091511	in-gel - LTQ - 3 reps	human exosomes - #121	121-10	IPI00426051	IPI00426051		0	1	6	9	57	0.00222	0	LVESGGGLVKPGGSLR	-	L	0.95	4.8	0.474	0	0	0	0	2	0	0	2	1525.87	0	0	FALSE	IPI00876888,IPI00386879
Human_exosome_121_091511	in-gel - LTQ - 3 reps	human exosomes - #121	121-10	IPI00426051	IPI00426051		0	1	6	9	57	0.00222	0	TTPPMLDSDGSFFLYSK	K	L	0.95	2.35	0.563	0	0	0	0	40	0	0	2	1921.89	0	0	TRUE	IPI00827754,IPI00418153,IPI00399007
Human_exosome_121_091511	in-gel - LTQ - 3 reps	human exosomes - #121	121-10	IPI00426051	IPI00426051		0	1	6	9	57	0.00222	0	VVSVLTVVHQDWLNGK	R	E	0.95	2.38	0.286	0	0	0	0	3	1	0	2	1793.99	0	0	TRUE	IPI00930072,IPI00930442,IPI00399007
Human_exosome_121_091511	in-gel - LTQ - 3 reps	human exosomes - #121	121-10	IPI00426051	IPI00426051		0	1	6	9	57	0.00222	0	VVSVLTVVHQDWLNGKEYK	R	C	0.95	3.03	0.412	0	0	0	0	3	2	0	2	2214.19	0	0	TRUE	IPI00930072,IPI00930442,IPI00399007
Human_exosome_121_091511	in-gel - LTQ - 3 reps	human exosomes - #121	121-10	RANDOM_IPI:IPI00020078.1|SWISS-PROT:P35680-1|TREMBL:B4DPL6;Q6FHW6|ENSEMBL:ENSP00	RANDOM_IPI:IPI00020078.1|SWISS-PROT:P35680-1|TREMBL:B4DPL6;Q6FHW6|ENSEMBL:ENSP00		0	0.914	1	1	1	3.89e-05	0	LDGSKNPLVTSMDNGSQLTSNVPSLRPSLVEQAPASSR	K	L	0.95	2.68	0.185	0	0	0	0	0	1	0	2	3953	0	0	TRUE
Human_exosome_121_091511	in-gel - LTQ - 3 reps	human exosomes - #121	121-10	RANDOM_IPI:IPI00297449.4|SWISS-PROT:P42701-3|ENSEMBL:ENSP00000314425|REFSEQ:NP_7	RANDOM_IPI:IPI00297449.4|SWISS-PROT:P42701-3|ENSEMBL:ENSP00000314425|REFSEQ:NP_7		0	0.914	1	1	1	3.89e-05	0	GNGLVYQMGGQLFSEQMPALCGFQCLEGSTSLVQPLK	K	K	0.95	2.82	0.268	0	0	0	0	0	1	0	2	4003.91	0	0	TRUE
Human_exosome_121_091511	in-gel - LTQ - 3 reps	human exosomes - #121	121-10	IPI00872971	IPI00872971		0	0.914	1	1	1	3.89e-05	0	VTSSRCGCRPCPAGPFR	R	V	0.95	2.41	0.211	0	0	0	0	0	1	0	2	1964.9	0	0	TRUE
Human_exosome_121_091511	in-gel - LTQ - 3 reps	human exosomes - #121	121-10	IPI00216164	IPI00216164,IPI00796526,IPI00927231		0	0.914	1	1	1	3.89e-05	0	WSTPSGASWKTASARPVSSVGVVGLGTMGR	K	G	0.95	2.78	0.215	0	0	0	0	0	1	0	2	2989.53	0	0	TRUE
Human_exosome_121_091511	in-gel - LTQ - 3 reps	human exosomes - #121	121-10	RANDOM_IPI:IPI00220081.1|SWISS-PROT:Q9Y6Q9-4-R	RANDOM_IPI:IPI00220081.1|SWISS-PROT:Q9Y6Q9-4-R		0	0.883	1	1	1	3.89e-05	0	NKMTYLLLAR	R	M	0.931	2.72	0.132	0	0	0	0	1	0	0	2	1238.69	0	0	TRUE
Human_exosome_121_091511	in-gel - LTQ - 3 reps	human exosomes - #121	121-10	IPI00075081	IPI00075081,IPI00604399,IPI00604576		0	0.914	1	1	1	3.89e-05	0	SLIKLLLGIDILQPAIIKTLFEK	K	L	0.95	2.33	0.216	0	0	0	0	1	0	0	2	2579.62	0	0	TRUE
Human_exosome_121_091511	in-gel - LTQ - 3 reps	human exosomes - #121	121-10	IPI00555812	IPI00555812		0	1	3	3	9	0.00035	0	LAQKVPTADLEDVLPLAEDITNILSK	K	C	0.95	4.83	0.458	0	0	0	0	0	5	0	2	2806.55	0	0	TRUE
Human_exosome_121_091511	in-gel - LTQ - 3 reps	human exosomes - #121	121-10	IPI00555812	IPI00555812		0	1	3	3	9	0.00035	0	RTHLPEVFLSK	R	V	0.95	3.23	0.319	0	0	0	0	0	2	0	2	1326.75	0	0	TRUE
Human_exosome_121_091511	in-gel - LTQ - 3 reps	human exosomes - #121	121-10	IPI00555812	IPI00555812		0	1	3	3	9	0.00035	0	VPTADLEDVLPLAEDITNILSK	K	C	0.95	5.02	0.496	0	0	0	0	2	0	0	2	2366.27	0	0	TRUE
Human_exosome_121_091511	in-gel - LTQ - 3 reps	human exosomes - #121	121-10	RANDOM_IPI:IPI00847736.2|TREMBL:Q69YN5|ENSEMBL:ENSP00000418296|VEGA:OTTHUMP00000	RANDOM_IPI:IPI00847736.2|TREMBL:Q69YN5|ENSEMBL:ENSP00000418296|VEGA:OTTHUMP00000		0	0.914	1	1	1	3.89e-05	0	DIELDCTTQMALGPK	K	K	0.95	2.46	0.173	0	0	0	0	1	0	0	2	1650.77	0	0	TRUE
Human_exosome_121_091511	in-gel - LTQ - 3 reps	human exosomes - #121	121-10	IPI00829640	IPI00829640		0	0.998	2	2	10	0.000389	0	ANPTVTLFPPSSEELQANK	K	A	0.95	3.8	0.534	0	0	0	0	7	0	0	2	2043.04	0	0	TRUE
Human_exosome_121_091511	in-gel - LTQ - 3 reps	human exosomes - #121	121-10	IPI00829640	IPI00829640		0	0.998	2	2	10	0.000389	0	QSNNKYAASSYLSLTPEQWK	K	S	0.95	3.12	0.303	0	0	0	0	0	1	0	2	2315.13	0	0	FALSE	IPI00887169,IPI00154742,IPI00658130,IPI00827875
Human_exosome_121_091511	in-gel - LTQ - 3 reps	human exosomes - #121	121-10	IPI00829640	IPI00829640		0	0.998	2	2	10	0.000389	0	VTVLGQPK	K	A	0.95	2.29	0.315	0	0	0	0	3	0	0	2	841.514	0	0	TRUE	IPI00829877
Human_exosome_121_091511	in-gel - LTQ - 3 reps	human exosomes - #121	121-10	IPI00829640	IPI00829640		0	0.998	2	2	10	0.000389	0	YAASSYLSLTPEQWK	K	S	0.95	4.9	0.556	0	0	0	3	73	1	0	2	1743.86	0	0	FALSE	IPI00887169,IPI00154742,IPI00658130,IPI00827875
Human_exosome_121_091511	in-gel - LTQ - 3 reps	human exosomes - #121	121-10	IPI00935778	IPI00935778		0	0.914	1	1	1	3.89e-05	0	TIGVPPTNR	R	K	0.95	1.52	0.138	0	0	0	1	0	0	0	2	954.537	0	0	TRUE
Human_exosome_121_091511	in-gel - LTQ - 3 reps	human exosomes - #121	121-10	RANDOM_IPI:IPI00015260.1|SWISS-PROT:Q99435|TREMBL:B7Z5Q4;B7Z9J5|ENSEMBL:ENSP0000	RANDOM_IPI:IPI00015260.1|SWISS-PROT:Q99435|TREMBL:B7Z5Q4;B7Z9J5|ENSEMBL:ENSP0000		0	0.835	1	1	1	3.89e-05	0	ICQATCVDNETLCGRFGGDPNLICFCEDFTK	R	N	0.901	2.87	0.156	0	0	0	0	0	1	0	2	3526.52	0	0	TRUE
Human_exosome_121_091511	in-gel - LTQ - 3 reps	human exosomes - #121	121-10	RANDOM_IPI:IPI00924588.1|ENSEMBL:ENSP00000353548|VEGA:OTTHUMP00000204980-R	RANDOM_IPI:IPI00924588.1|ENSEMBL:ENSP00000353548|VEGA:OTTHUMP00000204980-R		0	0.914	1	1	1	3.89e-05	0	MSQRYLSWR	R	H	0.95	1.83	0.212	0	0	0	0	1	0	0	2	1242.6	0	0	TRUE
Human_exosome_121_091511	in-gel - LTQ - 3 reps	human exosomes - #121	121-10	IPI00916434	IPI00916434		0	0.998	2	3	35	0.00136	0	ASQSVSSSYLAWYQQKPGQAPR	R	L	0.95	3.32	0.304	0	0	0	0	0	3	0	2	2439.21	0	0	TRUE	IPI00387116,IPI00384402
Human_exosome_121_091511	in-gel - LTQ - 3 reps	human exosomes - #121	121-10	IPI00916434	IPI00916434		0	0.998	2	3	35	0.00136	0	EIVLTQSPGTLSLSPGER	-	A	0.95	4.78	0.46	0	0	0	1	31	0	0	2	1884.01	0	0	TRUE	IPI00827826,IPI00387115,IPI00385252,IPI00387116
Human_exosome_121_091511	in-gel - LTQ - 3 reps	human exosomes - #121	121-10	IPI00916434	IPI00916434		0	0.998	2	3	35	0.00136	0	EVQLLESGGGLVQPGGSLR	-	L	0.95	5.73	0.329	0	0	0	0	2	0	0	2	1896.02	0	0	FALSE	IPI00784842
Human_exosome_121_091511	in-gel - LTQ - 3 reps	human exosomes - #121	121-10	RANDOM_IPI:IPI00942853.1|TREMBL:Q5QP20|ENSEMBL:ENSP00000344700;ENSP00000394824|V	RANDOM_IPI:IPI00942853.1|TREMBL:Q5QP20|ENSEMBL:ENSP00000344700;ENSP00000394824|V		0	0.914	1	1	1	3.89e-05	0	LHDLSDPDLGDDECGTVSVYHLAPLFTR	K	G	0.95	2.68	0.221	0	0	0	0	0	1	0	2	3085.46	0	0	TRUE
Human_exosome_121_091511	in-gel - LTQ - 3 reps	human exosomes - #121	121-10	RANDOM_IPI:IPI00893559.1|ENSEMBL:ENSP00000415522|VEGA:OTTHUMP00000192888-R	RANDOM_IPI:IPI00893559.1|ENSEMBL:ENSP00000415522|VEGA:OTTHUMP00000192888-R		0	0.914	1	1	1	3.89e-05	0	INILGEQITK	R	Y	0.95	1.67	0.294	0	0	0	1	0	0	0	2	1128.66	0	0	TRUE
Human_exosome_121_091511	in-gel - LTQ - 3 reps	human exosomes - #121	121-10	RANDOM_IPI:IPI00873376.1|ENSEMBL:ENSP00000365834-R	RANDOM_IPI:IPI00873376.1|ENSEMBL:ENSP00000365834-R		0	0.914	1	1	1	3.89e-05	0	DQNEDNYLPEGLKGAIKDTHTIMGR	K	I	0.95	4.11	0.123	0	0	0	0	0	1	0	2	2831.36	0	0	TRUE
Human_exosome_121_091511	in-gel - LTQ - 3 reps	human exosomes - #121	121-10	RANDOM_IPI:IPI00413365.3|SWISS-PROT:Q5VUA4-1|ENSEMBL:ENSP00000354964|REFSEQ:NP_0	RANDOM_IPI:IPI00413365.3|SWISS-PROT:Q5VUA4-1|ENSEMBL:ENSP00000354964|REFSEQ:NP_0		0	0.914	1	1	1	3.89e-05	0	DRMPRIIIINR	R	I	0.95	3.08	0.0921	0	0	0	0	1	0	0	2	1396.82	0	0	TRUE
Human_exosome_121_091511	in-gel - LTQ - 3 reps	human exosomes - #121	121-10	RANDOM_IPI:IPI00418234.4|SWISS-PROT:P51608-1|TREMBL:D3YJ43;D6QZ43;E1B2J3|ENSEMBL	RANDOM_IPI:IPI00418234.4|SWISS-PROT:P51608-1|TREMBL:D3YJ43;D6QZ43;E1B2J3|ENSEMBL		0	0.914	1	1	1	3.89e-05	0	TPDMDRMMPELSLPAKSGPPAAKPAR	R	K	0.95	2.91	0.18	0	0	0	0	0	1	0	2	2780.39	0	0	TRUE
Human_exosome_121_091511	in-gel - LTQ - 3 reps	human exosomes - #121	121-10	IPI00783987	IPI00783987		0	1	52	70	192	0.00746	0	AAVYHHFISDGVR	K	K	0.95	2.98	0.425	0	0	0	0	2	1	0	2	1471.74	0	0	TRUE
Human_exosome_121_091511	in-gel - LTQ - 3 reps	human exosomes - #121	121-10	IPI00783987	IPI00783987		0	1	52	70	192	0.00746	0	AAVYHHFISDGVRK	K	S	0.95	4.05	0.385	0	0	0	0	0	3	0	2	1599.84	0	0	TRUE
Human_exosome_121_091511	in-gel - LTQ - 3 reps	human exosomes - #121	121-10	IPI00783987	IPI00783987		0	1	52	70	192	0.00746	0	AGDFLEANYMNLQR	K	S	0.95	3.91	0.32	0	0	0	0	4	0	0	2	1657.76	0	0	TRUE
Human_exosome_121_091511	in-gel - LTQ - 3 reps	human exosomes - #121	121-10	IPI00783987	IPI00783987		0	1	52	70	192	0.00746	0	AYYENSPQQVFSTEFEVK	R	E	0.95	5.09	0.514	0	0	0	0	4	0	0	2	2166	0	0	TRUE
Human_exosome_121_091511	in-gel - LTQ - 3 reps	human exosomes - #121	121-10	IPI00783987	IPI00783987		0	1	52	70	192	0.00746	0	DFDFVPPVVR	K	W	0.95	2.11	0.348	0	0	0	0	1	0	0	2	1190.62	0	0	TRUE
Human_exosome_121_091511	in-gel - LTQ - 3 reps	human exosomes - #121	121-10	IPI00783987	IPI00783987		0	1	52	70	192	0.00746	0	DYAGVFSDAGLTFTSSSGQQTAQR	K	A	0.95	5.34	0.62	0	0	0	0	2	0	0	2	2494.15	0	0	TRUE
Human_exosome_121_091511	in-gel - LTQ - 3 reps	human exosomes - #121	121-10	IPI00783987	IPI00783987		0	1	52	70	192	0.00746	0	EGVQKEDIPPADLSDQVPDTESETR	R	I	0.95	5.51	0.389	0	0	0	0	0	2	0	2	2755.29	0	0	TRUE
Human_exosome_121_091511	in-gel - LTQ - 3 reps	human exosomes - #121	121-10	IPI00783987	IPI00783987		0	1	52	70	192	0.00746	0	ENEGFTVTAEGK	K	G	0.95	1.83	0.237	0	0	0	0	1	0	0	2	1281.6	0	0	TRUE
Human_exosome_121_091511	in-gel - LTQ - 3 reps	human exosomes - #121	121-10	IPI00783987	IPI00783987		0	1	52	70	192	0.00746	0	EPGQDLVVLPLSITTDFIPSFR	R	L	0.95	4.48	0.598	0	0	0	0	8	0	0	2	2444.31	0	0	TRUE
Human_exosome_121_091511	in-gel - LTQ - 3 reps	human exosomes - #121	121-10	IPI00783987	IPI00783987		0	1	52	70	192	0.00746	0	EYVLPSFEVIVEPTEK	K	F	0.95	4.4	0.504	0	0	0	0	3	0	0	2	1878.97	0	0	TRUE
Human_exosome_121_091511	in-gel - LTQ - 3 reps	human exosomes - #121	121-10	IPI00783987	IPI00783987		0	1	52	70	192	0.00746	0	GYTQQLAFR	K	Q	0.95	2.48	0.169	0	0	0	0	1	0	0	2	1083.56	0	0	TRUE
Human_exosome_121_091511	in-gel - LTQ - 3 reps	human exosomes - #121	121-10	IPI00783987	IPI00783987		0	1	52	70	192	0.00746	0	HQQTVTIPPK	R	S	0.95	2.01	0.216	0	0	0	0	1	0	0	2	1148.64	0	0	TRUE
Human_exosome_121_091511	in-gel - LTQ - 3 reps	human exosomes - #121	121-10	IPI00783987	IPI00783987		0	1	52	70	192	0.00746	0	ILLQGTPVAQMTEDAVDAER	R	L	0.95	5.15	0.592	0	0	0	0	7	1	0	2	2173.08	0	0	TRUE
Human_exosome_121_091511	in-gel - LTQ - 3 reps	human exosomes - #121	121-10	IPI00783987	IPI00783987		0	1	52	70	192	0.00746	0	ILLQGTPVAQMTEDAVDAERLK	R	H	0.95	2.96	0.345	0	0	0	0	0	4	0	2	2414.26	0	0	TRUE
Human_exosome_121_091511	in-gel - LTQ - 3 reps	human exosomes - #121	121-10	IPI00783987	IPI00783987		0	1	52	70	192	0.00746	0	IPIEDGSGEVVLSR	R	K	0.95	3.78	0.523	0	0	0	0	9	0	0	2	1470.78	0	0	TRUE
Human_exosome_121_091511	in-gel - LTQ - 3 reps	human exosomes - #121	121-10	IPI00783987	IPI00783987		0	1	52	70	192	0.00746	0	ISLPESLKR	R	I	0.95	2.07	0.182	0	0	0	0	1	0	0	2	1042.63	0	0	TRUE
Human_exosome_121_091511	in-gel - LTQ - 3 reps	human exosomes - #121	121-10	IPI00783987	IPI00783987		0	1	52	70	192	0.00746	0	LESEETMVLEAHDAQGDVPVTVTVHDFPGK	R	K	0.95	5.34	0.404	0	0	0	0	0	3	0	2	3266.55	0	0	TRUE
Human_exosome_121_091511	in-gel - LTQ - 3 reps	human exosomes - #121	121-10	IPI00783987	IPI00783987		0	1	52	70	192	0.00746	0	LMNIFLK	K	D	0.905	2.35	0.0718	0	0	0	0	1	0	0	2	894.512	0	0	TRUE
Human_exosome_121_091511	in-gel - LTQ - 3 reps	human exosomes - #121	121-10	IPI00783987	IPI00783987		0	1	52	70	192	0.00746	0	LSINTHPSQKPLSITVR	K	T	0.95	4.21	0.518	0	0	0	0	3	1	0	2	1891.08	0	0	TRUE
Human_exosome_121_091511	in-gel - LTQ - 3 reps	human exosomes - #121	121-10	IPI00783987	IPI00783987		0	1	52	70	192	0.00746	0	LVAYYTLIGASGQR	R	E	0.95	4.26	0.442	0	0	0	0	2	1	0	2	1511.82	0	0	TRUE
Human_exosome_121_091511	in-gel - LTQ - 3 reps	human exosomes - #121	121-10	IPI00783987	IPI00783987		0	1	52	70	192	0.00746	0	LVKVQLSNDFDEYIMAIEQTIK	R	S	0.95	4.39	0.305	0	0	0	0	0	5	0	2	2613.35	0	0	TRUE
Human_exosome_121_091511	in-gel - LTQ - 3 reps	human exosomes - #121	121-10	IPI00783987	IPI00783987		0	1	52	70	192	0.00746	0	NNNEKDMALTAFVLISLQEAK	R	D	0.95	2.95	0.278	0	0	0	0	0	1	0	2	2365.21	0	0	TRUE
Human_exosome_121_091511	in-gel - LTQ - 3 reps	human exosomes - #121	121-10	IPI00783987	IPI00783987		0	1	52	70	192	0.00746	0	QDSLSSQNQLGVLPLSWDIPELVNMGQWK	K	I	0.95	4.8	0.481	0	0	0	0	1	1	0	2	3298.64	0	0	TRUE
Human_exosome_121_091511	in-gel - LTQ - 3 reps	human exosomes - #121	121-10	IPI00783987	IPI00783987		0	1	52	70	192	0.00746	0	QELSEAEQATR	K	T	0.95	2.32	0.389	0	0	0	0	1	0	0	2	1261.6	0	0	TRUE
Human_exosome_121_091511	in-gel - LTQ - 3 reps	human exosomes - #121	121-10	IPI00783987	IPI00783987		0	1	52	70	192	0.00746	0	QKPDGVFQEDAPVIHQEMIGGLR	K	N	0.95	3.8	0.38	0	0	0	0	0	4	0	2	2580.29	0	0	TRUE
Human_exosome_121_091511	in-gel - LTQ - 3 reps	human exosomes - #121	121-10	IPI00783987	IPI00783987		0	1	52	70	192	0.00746	0	QLYNVEATSYALLALLQLK	K	D	0.95	6.58	0.602	0	0	0	0	6	3	0	2	2151.21	0	0	TRUE
Human_exosome_121_091511	in-gel - LTQ - 3 reps	human exosomes - #121	121-10	IPI00783987	IPI00783987		0	1	52	70	192	0.00746	0	QLYNVEATSYALLALLQLKDFDFVPPVVR	K	W	0.95	4.45	0.517	0	0	0	0	0	4	0	2	3322.81	0	0	TRUE
Human_exosome_121_091511	in-gel - LTQ - 3 reps	human exosomes - #121	121-10	IPI00783987	IPI00783987		0	1	52	70	192	0.00746	0	QPSSAFAAFVK	R	R	0.95	1.67	0.303	0	0	0	0	2	0	0	2	1152.6	0	0	TRUE
Human_exosome_121_091511	in-gel - LTQ - 3 reps	human exosomes - #121	121-10	IPI00783987	IPI00783987		0	1	52	70	192	0.00746	0	QVREPGQDLVVLPLSITTDFIPSFR	R	L	0.95	3.9	0.412	0	0	0	0	0	5	0	2	2827.54	0	0	TRUE
Human_exosome_121_091511	in-gel - LTQ - 3 reps	human exosomes - #121	121-10	IPI00783987	IPI00783987		0	1	52	70	192	0.00746	0	RIPIEDGSGEVVLSR	K	K	0.95	4.76	0.553	0	0	0	0	2	0	0	2	1626.88	0	0	TRUE
Human_exosome_121_091511	in-gel - LTQ - 3 reps	human exosomes - #121	121-10	IPI00783987	IPI00783987		0	1	52	70	192	0.00746	0	SEETKENEGFTVTAEGK	R	G	0.95	3.24	0.364	0	0	0	0	1	0	0	2	1855.86	0	0	TRUE
Human_exosome_121_091511	in-gel - LTQ - 3 reps	human exosomes - #121	121-10	IPI00783987	IPI00783987		0	1	52	70	192	0.00746	0	SEFPESWLWNVEDLKEPPKNGISTK	R	L	0.95	2.68	0.315	0	0	0	0	0	1	0	2	2930.46	0	0	TRUE
Human_exosome_121_091511	in-gel - LTQ - 3 reps	human exosomes - #121	121-10	IPI00783987	IPI00783987		0	1	52	70	192	0.00746	0	SGIPIVTSPYQIHFTK	R	T	0.95	4.25	0.518	0	0	0	0	2	0	0	2	1787.97	0	0	TRUE
Human_exosome_121_091511	in-gel - LTQ - 3 reps	human exosomes - #121	121-10	IPI00783987	IPI00783987		0	1	52	70	192	0.00746	0	SLYVSATVILHSGSDMVQAER	K	S	0.95	3.3	0.349	0	0	0	0	0	2	0	2	2279.13	0	0	TRUE
Human_exosome_121_091511	in-gel - LTQ - 3 reps	human exosomes - #121	121-10	IPI00783987	IPI00783987		0	1	52	70	192	0.00746	0	SNLDEDIIAEENIVSR	R	S	0.95	4.77	0.476	0	0	0	0	9	3	0	2	1816.89	0	0	TRUE
Human_exosome_121_091511	in-gel - LTQ - 3 reps	human exosomes - #121	121-10	IPI00783987	IPI00783987		0	1	52	70	192	0.00746	0	SSLSVPYVIVPLK	K	T	0.95	1.6	0.244	0	0	0	1	2	0	0	2	1401.84	0	0	TRUE
Human_exosome_121_091511	in-gel - LTQ - 3 reps	human exosomes - #121	121-10	IPI00783987	IPI00783987		0	1	52	70	192	0.00746	0	SSLSVPYVIVPLKTGLQEVEVK	K	A	0.95	3.26	0.308	0	0	0	0	3	0	0	2	2385.36	0	0	TRUE
Human_exosome_121_091511	in-gel - LTQ - 3 reps	human exosomes - #121	121-10	IPI00783987	IPI00783987		0	1	52	70	192	0.00746	0	SYTVAIAGYALAQMGR	R	L	0.95	3.06	0.386	0	0	0	0	2	0	0	2	1671.85	0	0	TRUE
Human_exosome_121_091511	in-gel - LTQ - 3 reps	human exosomes - #121	121-10	IPI00783987	IPI00783987		0	1	52	70	192	0.00746	0	TELRPGETLNVNFLLR	R	M	0.95	5.24	0.434	0	0	0	0	0	1	0	2	1872.03	0	0	TRUE
Human_exosome_121_091511	in-gel - LTQ - 3 reps	human exosomes - #121	121-10	IPI00783987	IPI00783987		0	1	52	70	192	0.00746	0	TGLQEVEVK	K	A	0.95	3.65	0.297	0	0	0	0	3	0	0	2	1002.55	0	0	TRUE
Human_exosome_121_091511	in-gel - LTQ - 3 reps	human exosomes - #121	121-10	IPI00783987	IPI00783987		0	1	52	70	192	0.00746	0	TIYTPGSTVLYR	K	I	0.95	2.01	0.27	0	0	0	0	3	0	0	2	1370.73	0	0	TRUE
Human_exosome_121_091511	in-gel - LTQ - 3 reps	human exosomes - #121	121-10	IPI00783987	IPI00783987		0	1	52	70	192	0.00746	0	TMQALPYSTVGNSNNYLHLSVLR	R	T	0.95	3.89	0.422	0	0	0	0	0	5	0	2	2594.3	0	0	TRUE
Human_exosome_121_091511	in-gel - LTQ - 3 reps	human exosomes - #121	121-10	IPI00783987	IPI00783987		0	1	52	70	192	0.00746	0	TVMVNIENPEGIPVK	R	Q	0.95	2.57	0.265	0	0	0	0	1	0	0	2	1655.87	0	0	TRUE
Human_exosome_121_091511	in-gel - LTQ - 3 reps	human exosomes - #121	121-10	IPI00783987	IPI00783987		0	1	52	70	192	0.00746	0	VLLDGVQNPR	K	A	0.95	3.26	0.428	0	0	0	0	1	0	0	2	1110.63	0	0	TRUE
Human_exosome_121_091511	in-gel - LTQ - 3 reps	human exosomes - #121	121-10	IPI00783987	IPI00783987		0	1	52	70	192	0.00746	0	VPVAVQGEDTVQSLTQGDGVAK	R	L	0.95	5.72	0.672	0	0	0	0	4	3	0	2	2198.13	0	0	TRUE
Human_exosome_121_091511	in-gel - LTQ - 3 reps	human exosomes - #121	121-10	IPI00783987	IPI00783987		0	1	52	70	192	0.00746	0	VQLSNDFDEYIMAIEQTIK	K	S	0.95	6.4	0.589	0	0	0	0	12	4	0	2	2257.11	0	0	TRUE
Human_exosome_121_091511	in-gel - LTQ - 3 reps	human exosomes - #121	121-10	IPI00783987	IPI00783987		0	1	52	70	192	0.00746	0	VTIKPAPETEKRPQDAK	K	N	0.95	2.58	0.323	0	0	0	0	0	3	0	2	1908.06	0	0	TRUE
Human_exosome_121_091511	in-gel - LTQ - 3 reps	human exosomes - #121	121-10	IPI00783987	IPI00783987		0	1	52	70	192	0.00746	0	WEDPGKQLYNVEATSYALLALLQLK	R	D	0.95	2.97	0.174	0	0	0	0	0	1	0	2	2863.52	0	0	TRUE
Human_exosome_121_091511	in-gel - LTQ - 3 reps	human exosomes - #121	121-10	IPI00783987	IPI00783987		0	1	52	70	192	0.00746	0	YFKPGMPFDLMVFVTNPDGSPAYR	K	V	0.95	4.31	0.57	0	0	0	0	1	11	0	2	2781.31	0	0	TRUE
Human_exosome_121_091511	in-gel - LTQ - 3 reps	human exosomes - #121	121-10	IPI00783987	IPI00783987		0	1	52	70	192	0.00746	0	YRGDQDATMSILDISMMTGFAPDTDDLK	R	Q	0.95	4.2	0.316	0	0	0	0	0	3	0	2	3155.39	0	0	TRUE
Human_exosome_121_091511	in-gel - LTQ - 3 reps	human exosomes - #121	121-10	IPI00783987	IPI00783987		0	1	52	70	192	0.00746	0	YYGGGYGSTQATFMVFQALAQYQK	R	D	0.95	4.78	0.607	0	0	0	0	2	2	0	2	2695.25	0	0	TRUE
Human_exosome_121_091511	in-gel - LTQ - 3 reps	human exosomes - #121	121-10	IPI00783987	IPI00783987		0	1	52	70	192	0.00746	0	YYTYLIMNK	R	G	0.95	3.1	0.462	0	0	0	0	5	0	0	2	1224.6	0	0	TRUE
Human_exosome_121_091511	in-gel - LTQ - 3 reps	human exosomes - #121	121-10	RANDOM_IPI:IPI00027250.1|SWISS-PROT:O75899|ENSEMBL:ENSP00000259455|REFSEQ:NP_005	RANDOM_IPI:IPI00027250.1|SWISS-PROT:O75899|ENSEMBL:ENSP00000259455|REFSEQ:NP_005		0	0.841	1	1	1	3.89e-05	0	MTVHTSKNFIFHSTKR	K	T	0.905	2.91	0.052	0	0	0	0	1	0	0	2	1950	0	0	TRUE
Human_exosome_121_091511	in-gel - LTQ - 3 reps	human exosomes - #121	121-10	RANDOM_IPI:IPI00513819.2|SWISS-PROT:Q9HCE6-1|ENSEMBL:ENSP00000355060|REFSEQ:NP_0	RANDOM_IPI:IPI00513819.2|SWISS-PROT:Q9HCE6-1|ENSEMBL:ENSP00000355060|REFSEQ:NP_0		0	0.914	1	1	1	3.89e-05	0	AVNVEINMLIISTLSPLVPDGCLFPQIIHALR	K	M	0.95	2.74	0.256	0	0	0	0	0	1	0	2	3502.92	0	0	TRUE
Human_exosome_121_091511	in-gel - LTQ - 3 reps	human exosomes - #121	121-10	IPI00032179	IPI00032179		0	1	7	7	13	0.000505	0	AFLEVNEEGSEAAASTAVVIAGR	K	S	0.95	2.64	0.26	0	0	0	0	1	0	0	2	2291.15	0	0	TRUE
Human_exosome_121_091511	in-gel - LTQ - 3 reps	human exosomes - #121	121-10	IPI00032179	IPI00032179		0	1	7	7	13	0.000505	0	ATEDEGSEQKIPEATNR	K	R	0.95	2.82	0.184	0	0	0	0	0	3	0	2	1874.87	0	0	TRUE
Human_exosome_121_091511	in-gel - LTQ - 3 reps	human exosomes - #121	121-10	IPI00032179	IPI00032179		0	1	7	7	13	0.000505	0	EQLQDMGLVDLFSPEK	K	S	0.95	3.66	0.448	0	0	0	0	1	0	0	2	1864.9	0	0	TRUE
Human_exosome_121_091511	in-gel - LTQ - 3 reps	human exosomes - #121	121-10	IPI00032179	IPI00032179		0	1	7	7	13	0.000505	0	EVPLNTIIFMGR	R	V	0.95	2.01	0.415	0	0	0	0	1	0	0	2	1405.75	0	0	TRUE
Human_exosome_121_091511	in-gel - LTQ - 3 reps	human exosomes - #121	121-10	IPI00032179	IPI00032179		0	1	7	7	13	0.000505	0	FRIEDGFSLKEQLQDMGLVDLFSPEK	R	S	0.95	4.42	0.462	0	0	0	0	0	1	0	2	3057.52	0	0	TRUE
Human_exosome_121_091511	in-gel - LTQ - 3 reps	human exosomes - #121	121-10	IPI00032179	IPI00032179		0	1	7	7	13	0.000505	0	ITDVIPSEAINELTVLVLVNTIYFK	R	G	0.95	4.16	0.414	0	0	0	0	0	3	0	2	2804.57	0	0	TRUE
Human_exosome_121_091511	in-gel - LTQ - 3 reps	human exosomes - #121	121-10	IPI00032179	IPI00032179		0	1	7	7	13	0.000505	0	VAEGTQVLELPFKGDDITMVLILPKPEK	R	S	0.95	4.51	0.558	0	0	0	0	0	3	0	2	3096.69	0	0	TRUE
Human_exosome_121_091511	in-gel - LTQ - 3 reps	human exosomes - #121	121-10	IPI00217690	IPI00217690		0	0.914	1	1	3	0.000117	0	SILEGTYSVPPHVSEPCHRLIR	K	G	0.95	2.61	0.125	0	0	0	0	3	0	0	2	2547.31	0	0	TRUE
Human_exosome_121_091511	in-gel - LTQ - 3 reps	human exosomes - #121	121-10	RANDOM_IPI:IPI00760919.1|SWISS-PROT:Q5VT52-2-R	RANDOM_IPI:IPI00760919.1|SWISS-PROT:Q5VT52-2-R		0	0.914	1	1	1	3.89e-05	0	DSSGPSVPEPSKSDGQPEAEDSLQSTGASGPEHPAEK	K	S	0.95	2.84	0.221	0	0	0	0	0	1	0	2	3691.65	0	0	TRUE
Human_exosome_121_091511	in-gel - LTQ - 3 reps	human exosomes - #121	121-10	RANDOM_IPI:IPI00215970.1|SWISS-PROT:Q15306-2|ENSEMBL:ENSP00000398530|H-INV:HIT00	RANDOM_IPI:IPI00215970.1|SWISS-PROT:Q15306-2|ENSEMBL:ENSP00000398530|H-INV:HIT00		0	0.914	1	1	1	3.89e-05	0	WIKDRHFFDECHMANALWLDPVK	R	M	0.95	3.23	0.231	0	0	0	0	0	1	0	2	2871.39	0	0	TRUE
Human_exosome_121_091511	in-gel - LTQ - 3 reps	human exosomes - #121	121-10	IPI00938270	IPI00938270		0	0.914	1	1	1	3.89e-05	0	SHMESQMCLSK	R	K	0.95	1.29	0.194	0	0	0	1	0	0	0	2	1369.55	0	0	TRUE
Human_exosome_121_091511	in-gel - LTQ - 3 reps	human exosomes - #121	121-10	IPI00305383	IPI00305383		0	0.914	1	1	1	3.89e-05	0	LSVTATRENMAYTVECLR	K	G	0.95	2.56	0.228	0	0	0	0	0	1	0	2	2130.03	0	0	TRUE
Human_exosome_121_091511	in-gel - LTQ - 3 reps	human exosomes - #121	121-10	IPI00876888	IPI00876888		0	1	7	9	130	0.00505	0	EPQVYTLPPSRDELTK	R	N	0.95	4.29	0.506	0	0	0	0	7	2	0	2	1872.97	0	0	TRUE	IPI00785084,IPI00784842,IPI00384938,IPI00645363,IPI00423463
Human_exosome_121_091511	in-gel - LTQ - 3 reps	human exosomes - #121	121-10	IPI00876888	IPI00876888		0	1	7	9	130	0.00505	0	EVQLVESGGGLVKPGGSLR	-	L	0.95	5.48	0.527	0	0	0	0	10	0	0	2	1882.04	0	0	TRUE	IPI00426051
Human_exosome_121_091511	in-gel - LTQ - 3 reps	human exosomes - #121	121-10	IPI00876888	IPI00876888		0	1	7	9	130	0.00505	0	GLEWVGR	K	I	0.95	2.06	0.267	0	0	0	0	2	0	0	2	816.436	0	0	TRUE
Human_exosome_121_091511	in-gel - LTQ - 3 reps	human exosomes - #121	121-10	IPI00876888	IPI00876888		0	1	7	9	130	0.00505	0	LVESGGGLVKPGGSLR	-	L	0.95	4.8	0.474	0	0	0	0	2	0	0	2	1525.87	0	0	TRUE	IPI00386879,IPI00426051
Human_exosome_121_091511	in-gel - LTQ - 3 reps	human exosomes - #121	121-10	IPI00876888	IPI00876888		0	1	7	9	130	0.00505	0	SCDKTHTCPPCPAPELLGGPSVFLFPPKPK	K	D	0.95	3.63	0.23	0	0	0	0	0	1	0	2	3220.6	0	0	TRUE	IPI00785084,IPI00784842,IPI00384938,IPI00645363,IPI00423463,IPI00930124
Human_exosome_121_091511	in-gel - LTQ - 3 reps	human exosomes - #121	121-10	IPI00876888	IPI00876888		0	1	7	9	130	0.00505	0	THTCPPCPAPELLGGPSVFLFPPKPK	K	D	0.95	3.14	0.307	0	0	0	0	0	3	0	2	2730.42	0	0	TRUE	IPI00785084,IPI00784842,IPI00384938,IPI00645363,IPI00423463,IPI00930124
Human_exosome_121_091511	in-gel - LTQ - 3 reps	human exosomes - #121	121-10	IPI00876888	IPI00876888		0	1	7	9	130	0.00505	0	TTPPVLDSDGSFFLYSK	K	L	0.95	3.29	0.526	0	0	0	6	97	0	0	2	1873.92	0	0	TRUE	IPI00785084,IPI00784842,IPI00384938,IPI00645363,IPI00423463,IPI00930124
Human_exosome_121_091511	in-gel - LTQ - 3 reps	human exosomes - #121	121-10	hypothetical protein Rv2970A [Mycobacterium tuberculosis H37Rv] [MASS=6368]	gi|57117040|ref|YP_177681.1|	TB_ver3_reverse.fasta	6368.8	0.914	1	1	1	3.89e-05	0.214	WHIQLGNIVIPK	R	S	0.95	1.99	0.199	0	0	0	0	0	1	0	2	1417.83	5	16	TRUE
Human_exosome_121_091511	in-gel - LTQ - 3 reps	human exosomes - #121	121-10	IPI00043363	IPI00043363		0	0.908	1	1	1	3.89e-05	0	MPLEMEPKMSKLAFGCQR	-	S	0.947	2.65	0.158	0	0	0	0	0	1	0	2	2128.01	0	0	TRUE
Human_exosome_121_091511	in-gel - LTQ - 3 reps	human exosomes - #121	121-10	RANDOM_IPI:IPI00328860.5|TREMBL:B9ZVT0|ENSEMBL:ENSP00000358431|VEGA:OTTHUMP00000	RANDOM_IPI:IPI00328860.5|TREMBL:B9ZVT0|ENSEMBL:ENSP00000358431|VEGA:OTTHUMP00000		0	0.914	1	1	1	3.89e-05	0	VHVMGINRFGLAGLQR	R	K	0.95	2.05	0.239	0	0	0	0	0	1	0	2	1783.97	0	0	TRUE
Human_exosome_121_091511	in-gel - LTQ - 3 reps	human exosomes - #121	121-10	RANDOM_IPI:IPI00104792.3|SWISS-PROT:Q9H3T3-2-R	RANDOM_IPI:IPI00104792.3|SWISS-PROT:Q9H3T3-2-R		0	0.914	1	1	2	7.78e-05	0	KMVDANPSAFLMVKKPR	K	V	0.95	2.41	0.182	0	0	0	0	2	0	0	2	1948.05	0	0	TRUE
Human_exosome_121_091511	in-gel - LTQ - 3 reps	human exosomes - #121	121-10	RANDOM_IPI:IPI00793677.1|ENSEMBL:ENSP00000400044|VEGA:OTTHUMP00000109522-R	RANDOM_IPI:IPI00793677.1|ENSEMBL:ENSP00000400044|VEGA:OTTHUMP00000109522-R		0	0.914	1	1	1	3.89e-05	0	EVPDAINVVK	R	Q	0.95	1.74	0.232	0	0	0	1	0	0	0	2	1083.6	0	0	TRUE
Human_exosome_121_091511	in-gel - LTQ - 3 reps	human exosomes - #121	121-10	IPI00658130	IPI00658130		0	1	6	8	92	0.00358	0	AAPSVTLFPPSSEELQANK	K	A	0.95	4.29	0.407	0	0	0	0	10	0	0	2	1986.02	0	0	TRUE	IPI00887169,IPI00154742,IPI00829877,IPI00969427,IPI00827875
Human_exosome_121_091511	in-gel - LTQ - 3 reps	human exosomes - #121	121-10	IPI00658130	IPI00658130		0	1	6	8	92	0.00358	0	ADSSPVKAGVETTTPSK	K	Q	0.95	2.91	0.349	0	0	0	0	0	1	0	2	1674.85	0	0	TRUE	IPI00887169,IPI00154742,IPI00829877,IPI00969427,IPI00827875
Human_exosome_121_091511	in-gel - LTQ - 3 reps	human exosomes - #121	121-10	IPI00658130	IPI00658130		0	1	6	8	92	0.00358	0	LTVLGQPK	K	A	0.95	1.8	0.29	0	0	0	0	1	0	0	2	855.53	0	0	TRUE	IPI00154742,IPI00969427,IPI00827875
Human_exosome_121_091511	in-gel - LTQ - 3 reps	human exosomes - #121	121-10	IPI00658130	IPI00658130		0	1	6	8	92	0.00358	0	QSNNKYAASSYLSLTPEQWK	K	S	0.95	3.12	0.303	0	0	0	0	0	1	0	2	2315.13	0	0	TRUE	IPI00887169,IPI00154742,IPI00827875,IPI00829640
Human_exosome_121_091511	in-gel - LTQ - 3 reps	human exosomes - #121	121-10	IPI00658130	IPI00658130		0	1	6	8	92	0.00358	0	RPSGVPDRFSGSK	K	S	0.95	3.58	0.265	0	0	0	0	0	2	0	2	1389.72	0	0	TRUE	IPI00383016,IPI00827815,IPI00382434
Human_exosome_121_091511	in-gel - LTQ - 3 reps	human exosomes - #121	121-10	IPI00658130	IPI00658130		0	1	6	8	92	0.00358	0	YAASSYLSLTPEQWK	K	S	0.95	4.9	0.556	0	0	0	3	73	1	0	2	1743.86	0	0	TRUE	IPI00887169,IPI00154742,IPI00827875,IPI00829640
Human_exosome_121_091511	in-gel - LTQ - 3 reps	human exosomes - #121	121-10	IPI00550731	IPI00550731		0	0.914	1	1	2	7.78e-05	0	DSTYSLSSTLTLSK	K	A	0.95	3.59	0.463	0	0	0	3	31	0	0	2	1502.76	0	0	FALSE	IPI00942387,IPI00939805,IPI00889156,IPI00940952,IPI00784985,IPI00909649,IPI00941650,IPI00969456,IPI00940069,IPI00784865
Human_exosome_121_091511	in-gel - LTQ - 3 reps	human exosomes - #121	121-10	IPI00550731	IPI00550731		0	0.914	1	1	2	7.78e-05	0	FSGSGSGTDFTLK	R	I	0.95	3.37	0.474	0	0	0	0	2	0	0	2	1303.62	0	0	TRUE	IPI00829600,IPI00854709,IPI00827829,IPI00743194,IPI00827773,IPI00893819,IPI00829947
Human_exosome_121_091511	in-gel - LTQ - 3 reps	human exosomes - #121	121-10	IPI00550731	IPI00550731		0	0.914	1	1	2	7.78e-05	0	RTVAAPSVFIFPPSDEQLK	K	S	0.95	4.36	0.496	0	0	0	0	6	8	0	2	2102.13	0	0	FALSE	IPI00942387,IPI00939805,IPI00889156,IPI00940952,IPI00784985,IPI00909649,IPI00941650,IPI00969456,IPI00940069,IPI00556287,IPI00784865
Human_exosome_121_091511	in-gel - LTQ - 3 reps	human exosomes - #121	121-10	IPI00550731	IPI00550731		0	0.914	1	1	2	7.78e-05	0	SGTASVVCLLNNFYPR	K	E	0.95	2.2	0.332	0	0	0	0	4	0	0	2	1740.87	0	0	FALSE	IPI00942387,IPI00939805,IPI00889156,IPI00940952,IPI00784985,IPI00909649,IPI00941650,IPI00969456,IPI00940069,IPI00556287,IPI00784865
Human_exosome_121_091511	in-gel - LTQ - 3 reps	human exosomes - #121	121-10	IPI00550731	IPI00550731		0	0.914	1	1	2	7.78e-05	0	TVAAPSVFIFPPSDEQLK	R	S	0.95	4.72	0.574	0	0	0	3	77	3	0	2	1946.03	0	0	FALSE	IPI00942387,IPI00939805,IPI00889156,IPI00940952,IPI00784985,IPI00909649,IPI00941650,IPI00969456,IPI00940069,IPI00556287,IPI00784865
Human_exosome_121_091511	in-gel - LTQ - 3 reps	human exosomes - #121	121-10	IPI00550731	IPI00550731		0	0.914	1	1	2	7.78e-05	0	VDNALQSGNSQESVTEQDSK	K	D	0.95	4.86	0.511	0	0	0	0	10	4	0	2	2135.97	0	0	FALSE	IPI00942387,IPI00939805,IPI00889156,IPI00940952,IPI00784985,IPI00909649,IPI00941650,IPI00969456,IPI00940069,IPI00784865
Human_exosome_121_091511	in-gel - LTQ - 3 reps	human exosomes - #121	121-10	IPI00550731	IPI00550731		0	0.914	1	1	2	7.78e-05	0	VDNALQSGNSQESVTEQDSKDSTYSLSSTLTLSK	K	A	0.95	5.4	0.551	0	0	0	0	2	37	0	2	3619.71	0	0	FALSE	IPI00942387,IPI00939805,IPI00889156,IPI00940952,IPI00784985,IPI00909649,IPI00941650,IPI00969456,IPI00940069,IPI00784865
Human_exosome_121_091511	in-gel - LTQ - 3 reps	human exosomes - #121	121-10	RANDOM_IPI:IPI00797030.1|SWISS-PROT:Q86XI2-1|ENSEMBL:ENSP00000348657;ENSP0000038	RANDOM_IPI:IPI00797030.1|SWISS-PROT:Q86XI2-1|ENSEMBL:ENSP00000348657;ENSP0000038		0	0.914	1	1	1	3.89e-05	0	QEPVGKESLETDEAFDSIEYAGFSKPSLLKHPILASK	K	S	0.95	3.1	0.25	0	0	0	0	0	1	0	2	4061.08	0	0	TRUE
Human_exosome_121_091511	in-gel - LTQ - 3 reps	human exosomes - #121	121-10	IPI00016509	IPI00016509		0	0.914	1	1	1	3.89e-05	0	MITGCTVPTAGVVVLQGNRASVR	K	Q	0.95	2.5	0.211	0	0	0	0	0	1	0	2	2345.24	0	0	TRUE
Human_exosome_121_091511	in-gel - LTQ - 3 reps	human exosomes - #121	121-10	RANDOM_IPI:IPI00044147.1|TREMBL:Q96P03|ENSEMBL:ENSP00000342580;ENSP00000369001|R	RANDOM_IPI:IPI00044147.1|TREMBL:Q96P03|ENSEMBL:ENSP00000342580;ENSP00000369001|R		0	0.914	1	1	1	3.89e-05	0	ITAEQLNILCAENLYGKIMIAGPTATLR	K	Q	0.95	2.58	0.262	0	0	0	0	0	1	0	2	3033.61	0	0	TRUE
Human_exosome_121_091511	in-gel - LTQ - 3 reps	human exosomes - #121	121-10	RANDOM_IPI:IPI00289639.4|SWISS-PROT:O15195-1|ENSEMBL:ENSP00000283713;ENSP0000037	RANDOM_IPI:IPI00289639.4|SWISS-PROT:O15195-1|ENSEMBL:ENSP00000283713;ENSP0000037		0	0.914	1	1	1	3.89e-05	0	RLGSQIGRLCESK	R	E	0.95	2.07	0.308	0	0	0	0	1	0	0	2	1446.78	0	0	TRUE
Human_exosome_121_091511	in-gel - LTQ - 3 reps	human exosomes - #121	121-10	RANDOM_IPI:IPI00964342.1|TREMBL:D6REZ4|ENSEMBL:ENSP00000421593-R	RANDOM_IPI:IPI00964342.1|TREMBL:D6REZ4|ENSEMBL:ENSP00000421593-R		0	0.898	1	1	1	3.89e-05	0	SLQEQHTKILVVTKEK	R	M	0.941	3.42	0.107	0	0	0	0	1	0	0	2	1881.08	0	0	TRUE
Human_exosome_121_091511	in-gel - LTQ - 3 reps	human exosomes - #121	121-10	IPI00009913	IPI00009913,IPI00385454,IPI00954485,IPI00954580		0	0.886	1	1	1	3.89e-05	0	SSNYEIITGHEEGYFTAIMLKKSR	R	V	0.933	3.44	0.101	0	0	0	0	0	1	0	2	2774.38	0	0	TRUE
Human_exosome_121_091511	in-gel - LTQ - 3 reps	human exosomes - #121	121-10	RANDOM_IPI:IPI00020226.2|SWISS-PROT:O15254-1|TREMBL:B2R856|ENSEMBL:ENSP000003487	RANDOM_IPI:IPI00020226.2|SWISS-PROT:O15254-1|TREMBL:B2R856|ENSEMBL:ENSP000003487		0	0.91	1	1	1	3.89e-05	0	FANKFDTIQVRDLTLPLMEFETFAR	K	L	0.947	2.6	0.195	0	0	0	0	0	1	0	2	3002.54	0	0	TRUE
Human_exosome_121_091511	in-gel - LTQ - 3 reps	human exosomes - #121	121-10	RANDOM_IPI:IPI00916618.1|TREMBL:B8ZZW4|ENSEMBL:ENSP00000386776|VEGA:OTTHUMP00000	RANDOM_IPI:IPI00916618.1|TREMBL:B8ZZW4|ENSEMBL:ENSP00000386776|VEGA:OTTHUMP00000		0	0.914	1	1	1	3.89e-05	0	NKNLVFLPSTLTLSKFPEVPYLLCQK	K	C	0.95	3.05	0.163	0	0	0	0	0	1	0	2	2992.66	0	0	TRUE
Human_exosome_121_091511	in-gel - LTQ - 3 reps	human exosomes - #121	121-10	RANDOM_IPI:IPI00965621.1|TREMBL:D6RAW6|ENSEMBL:ENSP00000424696-R	RANDOM_IPI:IPI00965621.1|TREMBL:D6RAW6|ENSEMBL:ENSP00000424696-R		0	0.914	1	1	1	3.89e-05	0	GPNKEKVAVLEFDLGVDTGTQELTK	R	T	0.95	3	0.157	0	0	0	0	0	1	0	2	2688.41	0	0	TRUE
Human_exosome_121_091511	in-gel - LTQ - 3 reps	human exosomes - #121	121-10	RANDOM_IPI:IPI00930117.1|REFSEQ:NP_001153588-R	RANDOM_IPI:IPI00930117.1|REFSEQ:NP_001153588-R		0	0.827	1	1	1	3.89e-05	0	AELGAGRAVEALQTKAQN	R	-	0.895	2.92	0.0943	0	0	0	0	1	0	0	2	1826.97	0	0	TRUE
Human_exosome_121_091511	in-gel - LTQ - 3 reps	human exosomes - #121	121-10	IPI00002460	IPI00002460,IPI00021771,IPI00953297		0	0.914	1	1	1	3.89e-05	0	QMFAQMYQKTLGTMIAGDTSGDYRR	K	L	0.95	2.23	0.244	0	0	0	0	1	0	0	2	2885.34	0	0	TRUE
Human_exosome_121_091511	in-gel - LTQ - 3 reps	human exosomes - #121	121-10	RANDOM_IPI:IPI00301112.1|TREMBL:Q9H345-R	RANDOM_IPI:IPI00301112.1|TREMBL:Q9H345-R		0	0.914	1	1	1	3.89e-05	0	LFVVVVLLPMAVHLTGNYVCASER	K	F	0.95	2.91	0.184	0	0	0	0	0	1	0	2	2703.44	0	0	TRUE
Human_exosome_121_091511	in-gel - LTQ - 3 reps	human exosomes - #121	121-10	RANDOM_gi|15607808|ref|NP_215182.1|-R	RANDOM_gi|15607808|ref|NP_215182.1|-R		0	0.995	2	2	2	7.78e-05	0	ADVMIGAHPNVESQLAPISDASDKR	K	R	0.898	1.96	0.197	0	0	0	0	0	1	0	2	2621.3	0	0	TRUE
Human_exosome_121_091511	in-gel - LTQ - 3 reps	human exosomes - #121	121-10	RANDOM_gi|15607808|ref|NP_215182.1|-R	RANDOM_gi|15607808|ref|NP_215182.1|-R		0	0.995	2	2	2	7.78e-05	0	HAMEASARSDAGRGNILFEVAQGCDR	R	D	0.95	3.52	0.281	0	0	0	0	0	1	0	2	2777.28	0	0	TRUE
Human_exosome_121_091511	in-gel - LTQ - 3 reps	human exosomes - #121	121-10	hypothetical protein Rv3519 [Mycobacterium tuberculosis H37Rv] [MASS=25960]	gi|15610655|ref|NP_218036.1|	TB_ver3_reverse.fasta	25960.5	0.914	1	1	1	3.89e-05	0.0763	TANLHSAMFSVPADPAQR	R	L	0.95	1.98	0.233	0	0	0	0	1	0	0	2	1912.93	21	38	TRUE
Human_exosome_121_091511	in-gel - LTQ - 3 reps	human exosomes - #121	121-10	RANDOM_IPI:IPI00759637.1|SWISS-PROT:Q8WZ42-4-R	RANDOM_IPI:IPI00759637.1|SWISS-PROT:Q8WZ42-4-R		0	0.914	1	1	1	3.89e-05	0	QEISTLLKVGLLMAVVAPVFFSVLECGPK	K	G	0.95	2.57	0.157	0	0	0	0	0	1	0	2	3088.72	0	0	TRUE
Human_exosome_121_091511	in-gel - LTQ - 3 reps	human exosomes - #121	121-10	IPI00935658	IPI00935658		0	0.914	1	1	1	3.89e-05	0	EPGMLREAFK	R	S	0.95	1.53	0.194	0	0	0	1	0	0	0	2	1193.6	0	0	TRUE
Human_exosome_121_091511	in-gel - LTQ - 3 reps	human exosomes - #121	121-10	RANDOM_IPI:IPI00029662.1|SWISS-PROT:Q12809-1|TREMBL:C4PFH9;D3DX04;Q15BH2|ENSEMBL	RANDOM_IPI:IPI00029662.1|SWISS-PROT:Q12809-1|TREMBL:C4PFH9;D3DX04;Q15BH2|ENSEMBL		0	0.914	1	1	1	3.89e-05	0	AQPHRDSPGFDANLDVPGLMSAYRKPAK	R	F	0.95	2.68	0.19	0	0	0	0	0	1	0	2	3054.52	0	0	TRUE
Human_exosome_121_091511	in-gel - LTQ - 3 reps	human exosomes - #121	121-10	RANDOM_IPI:IPI00432257.3|SWISS-PROT:Q8NBL3-2|ENSEMBL:ENSP00000368008-R	RANDOM_IPI:IPI00432257.3|SWISS-PROT:Q8NBL3-2|ENSEMBL:ENSP00000368008-R		0	0.914	1	1	1	3.89e-05	0	FPLPPAQGCVPMAADPSPVAMPRLPLEK	R	K	0.95	2.78	0.132	0	0	0	0	0	1	0	2	3002.53	0	0	TRUE
Human_exosome_121_091511	in-gel - LTQ - 3 reps	human exosomes - #121	121-10	IPI00376383	IPI00376383,IPI00643703,IPI00644195,IPI00646879,IPI00657962,IPI00888387		0	0.914	1	1	1	3.89e-05	0	QLGHKKEELHLLQGSMVQAK	R	A	0.95	3.13	0.169	0	0	0	0	0	1	0	2	2290.23	0	0	TRUE
Human_exosome_121_091511	in-gel - LTQ - 3 reps	human exosomes - #121	121-10	RANDOM_IPI:IPI00917218.2|TREMBL:B3KTM5|ENSEMBL:ENSP00000393865|H-INV:HIT00001206	RANDOM_IPI:IPI00917218.2|TREMBL:B3KTM5|ENSEMBL:ENSP00000393865|H-INV:HIT00001206		0	0.914	1	1	1	3.89e-05	0	GLEHQLDLTVGVAQSKFTECCSHGSR	R	D	0.95	2.24	0.216	0	0	0	0	0	1	0	2	2916.37	0	0	TRUE
Human_exosome_121_091511	in-gel - LTQ - 3 reps	human exosomes - #121	121-10	RANDOM_IPI:IPI00398364.3|SWISS-PROT:O75145-1|ENSEMBL:ENSP00000335614|REFSEQ:NP_0	RANDOM_IPI:IPI00398364.3|SWISS-PROT:O75145-1|ENSEMBL:ENSP00000335614|REFSEQ:NP_0		0	0.914	1	1	1	3.89e-05	0	DLLLDRLLNR	-	S	0.95	3.06	0.0706	0	0	0	0	1	0	0	2	1240.74	0	0	TRUE
Human_exosome_121_091511	in-gel - LTQ - 3 reps	human exosomes - #121	121-10	RANDOM_IPI:IPI00894366.1|ENSEMBL:ENSP00000392259|VEGA:OTTHUMP00000201684-R	RANDOM_IPI:IPI00894366.1|ENSEMBL:ENSP00000392259|VEGA:OTTHUMP00000201684-R		0	0.914	1	1	1	3.89e-05	0	RCAMFLLAAKANSGLVLNFGDSFLNEK	K	K	0.95	3.04	0.114	0	0	0	0	0	1	0	2	2986.53	0	0	TRUE
Human_exosome_121_091511	in-gel - LTQ - 3 reps	human exosomes - #121	121-10	RANDOM_IPI:IPI00942791.2|SWISS-PROT:Q8N393|ENSEMBL:ENSP00000417470|REFSEQ:NP_689	RANDOM_IPI:IPI00942791.2|SWISS-PROT:Q8N393|ENSEMBL:ENSP00000417470|REFSEQ:NP_689		0	0.914	1	1	1	3.89e-05	0	SHEVSWLR	R	Y	0.95	2.43	0.168	0	0	0	0	1	0	0	2	1013.52	0	0	TRUE
Human_exosome_121_091511	in-gel - LTQ - 3 reps	human exosomes - #121	121-10	IPI00654755	IPI00654755		0	1	3	3	7	0.000272	0	FFESFGDLSTPDAVMGNPK	R	V	0.95	4.81	0.535	0	0	0	0	5	0	0	2	2074.94	0	0	TRUE
Human_exosome_121_091511	in-gel - LTQ - 3 reps	human exosomes - #121	121-10	IPI00654755	IPI00654755		0	1	3	3	7	0.000272	0	KVLGAFSDGLAHLDNLK	K	G	0.95	3.11	0.301	0	0	0	0	0	1	0	2	1797.99	0	0	TRUE
Human_exosome_121_091511	in-gel - LTQ - 3 reps	human exosomes - #121	121-10	IPI00654755	IPI00654755		0	1	3	3	7	0.000272	0	VLGAFSDGLAHLDNLK	K	G	0.95	3.72	0.394	0	0	0	0	1	0	0	2	1669.89	0	0	TRUE
Human_exosome_121_091511	in-gel - LTQ - 3 reps	human exosomes - #121	121-10	RANDOM_IPI:IPI00845256.1|SWISS-PROT:Q8IYH5-4-R	RANDOM_IPI:IPI00845256.1|SWISS-PROT:Q8IYH5-4-R		0	0.847	1	1	1	3.89e-05	0	RLPRELADQNAVAVHPNQFNCR	R	S	0.909	2.96	0.15	0	0	0	0	1	0	0	2	2548.3	0	0	TRUE
Human_exosome_121_091511	in-gel - LTQ - 3 reps	human exosomes - #121	121-10	RANDOM_IPI:IPI00967251.1|ENSEMBL:ENSP00000339283-R	RANDOM_IPI:IPI00967251.1|ENSEMBL:ENSP00000339283-R		0	0.914	1	1	1	3.89e-05	0	RLHKILLMLGDVTDLNPSR	R	H	0.95	2.37	0.238	0	0	0	0	0	1	0	2	2191.24	0	0	TRUE
Human_exosome_121_091511	in-gel - LTQ - 3 reps	human exosomes - #121	121-10	IPI00423461	IPI00423461		0	0.914	1	1	2	7.78e-05	0	DASGATFTWTPSSGK	R	S	0.95	4.39	0.577	0	0	0	0	2	0	0	2	1512.7	0	0	FALSE	IPI00893853,IPI00784950
Human_exosome_121_091511	in-gel - LTQ - 3 reps	human exosomes - #121	121-10	IPI00423461	IPI00423461		0	0.914	1	1	2	7.78e-05	0	QVQLVQSGAEVK	-	K	0.95	2.92	0.101	0	0	0	0	2	0	0	2	1285.71	0	0	TRUE
Human_exosome_121_091511	in-gel - LTQ - 3 reps	human exosomes - #121	121-10	IPI00423461	IPI00423461		0	0.914	1	1	2	7.78e-05	0	WLQGSQELPR	R	E	0.95	3.15	0.351	0	0	0	1	14	0	0	2	1213.63	0	0	FALSE	IPI00893853,IPI00386879,IPI00784950
Human_exosome_121_091511	in-gel - LTQ - 3 reps	human exosomes - #121	121-10	IPI00455748	IPI00455748		0	0.914	1	1	1	3.89e-05	0	VIMSLPLPEMLASCFVIARSLISHGAAGDLELLAK	R	L	0.95	3.03	0.166	0	0	0	0	0	1	0	2	3739	0	0	TRUE
Human_exosome_121_091511	in-gel - LTQ - 3 reps	human exosomes - #121	121-10	RANDOM_IPI:IPI00410567.3|TREMBL:Q6ZQW9|ENSEMBL:ENSP00000351598|H-INV:HIT00004854	RANDOM_IPI:IPI00410567.3|TREMBL:Q6ZQW9|ENSEMBL:ENSP00000351598|H-INV:HIT00004854		0	0.914	1	1	1	3.89e-05	0	RSTPFPRSDCGCLAAPLVHSSR	R	Q	0.95	2.6	0.242	0	0	0	0	0	1	0	2	2414.18	0	0	TRUE
Human_exosome_121_091511	in-gel - LTQ - 3 reps	human exosomes - #121	121-10	IPI00010697	IPI00010697,IPI00216221,IPI00216222,IPI00216223,IPI00216224,IPI00216225,IPI00921080,IPI00921401		0	0.914	1	1	1	3.89e-05	0	QHVNTKQESR	R	D	0.95	2.18	0.141	0	0	0	0	0	1	0	2	1226.62	0	0	TRUE
Human_exosome_121_091511	in-gel - LTQ - 3 reps	human exosomes - #121	121-10	RANDOM_IPI:IPI00827887.3|SWISS-PROT:Q13936-8-R	RANDOM_IPI:IPI00827887.3|SWISS-PROT:Q13936-8-R		0	0.914	1	1	1	3.89e-05	0	EQHIQTAETR	R	G	0.95	2.24	0.168	0	0	0	0	0	1	0	2	1212.6	0	0	TRUE
Human_exosome_121_091511	in-gel - LTQ - 3 reps	human exosomes - #121	121-10	RANDOM_IPI:IPI00909193.1|TREMBL:B4DPW1|ENSEMBL:ENSP00000408261-R	RANDOM_IPI:IPI00909193.1|TREMBL:B4DPW1|ENSEMBL:ENSP00000408261-R		0	0.914	1	1	1	3.89e-05	0	VDLEISTASSVAPCELENARRCSALANMLWR	R	A	0.95	2.93	0.221	0	0	0	0	0	1	0	2	3421.67	0	0	TRUE
Human_exosome_121_091511	in-gel - LTQ - 3 reps	human exosomes - #121	121-10	RANDOM_IPI:IPI00164417.7|SWISS-PROT:O14787-2-R	RANDOM_IPI:IPI00164417.7|SWISS-PROT:O14787-2-R		0	0.914	1	1	1	3.89e-05	0	RLHFQTNGALLADGTIVTCPK	K	L	0.95	2.37	0.22	0	0	0	0	0	1	0	2	2255.2	0	0	TRUE
Human_exosome_121_091511	in-gel - LTQ - 3 reps	human exosomes - #121	121-10	RANDOM_IPI:IPI00940809.1|TREMBL:C9J5X1|ENSEMBL:ENSP00000405921-R	RANDOM_IPI:IPI00940809.1|TREMBL:C9J5X1|ENSEMBL:ENSP00000405921-R		0	0.914	1	1	1	3.89e-05	0	SYQFCCVILGVLASVFAGCTAVSCENLSACANEIK	R	L	0.95	1.97	0.333	0	0	0	0	0	1	0	2	3727.73	0	0	TRUE
Human_exosome_121_091511	in-gel - LTQ - 3 reps	human exosomes - #121	121-10	RANDOM_IPI:IPI00795493.1|VEGA:OTTHUMP00000168255-R	RANDOM_IPI:IPI00795493.1|VEGA:OTTHUMP00000168255-R		0	0.914	1	1	1	3.89e-05	0	SAPGGTPLNQKGSLVVMPWHR	R	G	0.95	2.58	0.186	0	0	0	0	0	1	0	2	2232.17	0	0	TRUE
Human_exosome_121_091511	in-gel - LTQ - 3 reps	human exosomes - #121	121-10	RANDOM_IPI:IPI00179298.5|ENSEMBL:ENSP00000276009-R	RANDOM_IPI:IPI00179298.5|ENSEMBL:ENSP00000276009-R		0	0.914	1	1	1	3.89e-05	0	ESSGIMVMLFPYVPSMHGSLTSTLDARQLLSLLWR	R	M	0.95	2.86	0.219	0	0	0	0	0	1	0	2	3968.01	0	0	TRUE
Human_exosome_121_091511	in-gel - LTQ - 3 reps	human exosomes - #121	121-10	RANDOM_IPI:IPI00003370.1|SWISS-PROT:Q16623-1|TREMBL:Q75ME0|ENSEMBL:ENSP000002228	RANDOM_IPI:IPI00003370.1|SWISS-PROT:Q16623-1|TREMBL:Q75ME0|ENSEMBL:ENSP000002228		0	0.914	1	1	1	3.89e-05	0	KEVMMGVILKK	K	T	0.95	3.02	0.0981	0	0	0	0	0	1	0	2	1275.75	0	0	TRUE
Human_exosome_121_091511	in-gel - LTQ - 3 reps	human exosomes - #121	121-10	RANDOM_IPI:IPI00550451.1|SWISS-PROT:P62136|ENSEMBL:ENSP00000365936|REFSEQ:NP_002	RANDOM_IPI:IPI00550451.1|SWISS-PROT:P62136|ENSEMBL:ENSP00000365936|REFSEQ:NP_002		0	0.914	1	1	1	3.89e-05	0	ALLGNQEHIDSNDGFSKIGEHDK	K	K	0.95	2.78	0.223	0	0	0	0	0	1	0	2	2524.21	0	0	TRUE
Human_exosome_121_091511	in-gel - LTQ - 3 reps	human exosomes - #121	121-10	RANDOM_IPI:IPI00220587.1|SWISS-PROT:O00499-11|ENSEMBL:ENSP00000259238|REFSEQ:NP_	RANDOM_IPI:IPI00220587.1|SWISS-PROT:O00499-11|ENSEMBL:ENSP00000259238|REFSEQ:NP_		0	0.914	1	1	1	3.89e-05	0	DEPQPSVIFPHGSVVVKTLMAPAQVLAK	R	Q	0.95	2.51	0.169	0	0	0	0	0	1	0	2	2974.61	0	0	TRUE
Human_exosome_121_091511	in-gel - LTQ - 3 reps	human exosomes - #121	121-10	RANDOM_gi|15609428|ref|NP_216807.1|-R	RANDOM_gi|15609428|ref|NP_216807.1|-R		0	0.914	1	1	1	3.89e-05	0	GIHMIDLVAHAYALARIFR	R	F	0.95	2.55	0.18	0	0	0	0	0	1	0	2	2167.2	0	0	TRUE
Human_exosome_121_091511	in-gel - LTQ - 3 reps	human exosomes - #121	121-10	RANDOM_IPI:IPI00853372.2|SWISS-PROT:Q2LD37-7-R	RANDOM_IPI:IPI00853372.2|SWISS-PROT:Q2LD37-7-R		0	0.914	1	1	1	3.89e-05	0	TGETLMVRDSPSKKPR	K	E	0.95	2.37	0.274	0	0	0	0	1	0	0	2	1801.96	0	0	TRUE
Human_exosome_121_091511	in-gel - LTQ - 3 reps	human exosomes - #121	121-10	RANDOM_IPI:IPI00216275.1|SWISS-PROT:Q11206-4|TREMBL:Q8N6A7;Q8NFD3|ENSEMBL:ENSP00	RANDOM_IPI:IPI00216275.1|SWISS-PROT:Q11206-4|TREMBL:Q8N6A7;Q8NFD3|ENSEMBL:ENSP00		0	0.914	1	1	1	3.89e-05	0	TKWTLVISCNDLNLMPVLKGNIMILSEVELMFK	K	F	0.95	3.19	0.198	0	0	0	0	0	1	0	2	3825.01	0	0	TRUE
Human_exosome_121_091511	in-gel - LTQ - 3 reps	human exosomes - #121	121-10	RANDOM_IPI:IPI00044751.6|TREMBL:C9J6W2|ENSEMBL:ENSP00000411545-R	RANDOM_IPI:IPI00044751.6|TREMBL:C9J6W2|ENSEMBL:ENSP00000411545-R		0	0.914	1	1	1	3.89e-05	0	ISLLHNFFQDNQARKDSLK	K	S	0.95	2.58	0.128	0	0	0	0	0	1	0	2	2274.2	0	0	TRUE
Human_exosome_121_091511	in-gel - LTQ - 3 reps	human exosomes - #121	121-10	IPI00017696	IPI00017696,IPI00749179		0	0.914	1	1	5	0.000194	0	SNALDIIFQTDLTGQK	K	K	0.95	4.3	0.536	0	0	0	0	5	0	0	2	1763.92	0	0	TRUE
Human_exosome_121_091511	in-gel - LTQ - 3 reps	human exosomes - #121	121-10	RANDOM_IPI:IPI00793464.1|VEGA:OTTHUMP00000166761-R	RANDOM_IPI:IPI00793464.1|VEGA:OTTHUMP00000166761-R		0	0.908	1	1	1	3.89e-05	0	SYQCTCVIKEIGLLMDSCEKK	R	V	0.947	3.12	0.105	0	0	0	0	1	0	0	2	2448.16	0	0	TRUE
Human_exosome_121_091511	in-gel - LTQ - 3 reps	human exosomes - #121	121-10	RANDOM_IPI:IPI00828075.1|TREMBL:A2IBA6|ENSEMBL:ENSP00000396384|VEGA:OTTHUMP00000	RANDOM_IPI:IPI00828075.1|TREMBL:A2IBA6|ENSEMBL:ENSP00000396384|VEGA:OTTHUMP00000		0	0.914	1	1	1	3.89e-05	0	ENNLDCQKGIGAFTK	R	D	0.95	2.52	0.327	0	0	0	0	1	0	0	2	1694.82	0	0	TRUE
Human_exosome_121_091511	in-gel - LTQ - 3 reps	human exosomes - #121	121-10	RANDOM_IPI:IPI00299881.2|SWISS-PROT:Q13939|TREMBL:Q8WWB2;Q8WX35|ENSEMBL:ENSP0000	RANDOM_IPI:IPI00299881.2|SWISS-PROT:Q13939|TREMBL:Q8WWB2;Q8WX35|ENSEMBL:ENSP0000		0	0.914	1	1	3	0.000117	0	LLITEVIVKISVVEVYPYN	R	-	0.95	2.94	0.171	0	0	0	0	3	0	0	2	2191.26	0	0	TRUE
Human_exosome_121_091511	in-gel - LTQ - 3 reps	human exosomes - #121	121-10	RANDOM_IPI:IPI00152647.1|SWISS-PROT:Q8TDW5|ENSEMBL:ENSP00000297875;ENSP000003506	RANDOM_IPI:IPI00152647.1|SWISS-PROT:Q8TDW5|ENSEMBL:ENSP00000297875;ENSP000003506		0	0.914	1	1	1	3.89e-05	0	YHMFSCFNRLENSNEGCGHRIFK	K	G	0.95	2.27	0.221	0	0	0	0	0	1	0	2	2862.27	0	0	TRUE
Human_exosome_121_091511	in-gel - LTQ - 3 reps	human exosomes - #121	121-10	IPI00375894	IPI00375894		0	0.907	1	1	1	3.89e-05	0	KMSKPRAVEAAAAAAAVAATAPGPEMVER	R	R	0.946	1.82	0.315	0	0	0	0	1	0	0	2	2851.49	0	0	TRUE
Human_exosome_121_091511	in-gel - LTQ - 3 reps	human exosomes - #121	121-10	RANDOM_IPI:IPI00220675.1|SWISS-PROT:Q93038-10|ENSEMBL:ENSP00000337713|REFSEQ:NP_	RANDOM_IPI:IPI00220675.1|SWISS-PROT:Q93038-10|ENSEMBL:ENSP00000337713|REFSEQ:NP_		0	0.914	1	1	1	3.89e-05	0	AWTMCRLQFVNPLAWGCSGCAVVAMSRELVK	R	Q	0.95	2.46	0.181	0	0	0	0	0	1	0	2	3483.7	0	0	TRUE
Human_exosome_121_091511	in-gel - LTQ - 3 reps	human exosomes - #121	121-10	IPI00022391	IPI00022391		0	0.997	1	1	1	3.89e-05	0	QGYFVEAQPK	R	I	0.95	2.46	0.42	0	0	0	0	1	0	0	2	1166.58	0	0	TRUE
Human_exosome_121_091511	in-gel - LTQ - 3 reps	human exosomes - #121	121-10	IPI00785084	IPI00785084		0	0.914	2	2	4	0.000156	0	ALPAPIEK	K	T	0.95	1.63	0.193	0	0	0	4	0	0	0	2	838.503	0	0	FALSE	IPI00827754,IPI00876888,IPI00784842,IPI00418153,IPI00384938,IPI00645363,IPI00423463,IPI00930124
Human_exosome_121_091511	in-gel - LTQ - 3 reps	human exosomes - #121	121-10	IPI00785084	IPI00785084		0	0.914	2	2	4	0.000156	0	EPQVYTLPPSRDELTK	R	N	0.95	4.29	0.506	0	0	0	0	7	2	0	2	1872.97	0	0	FALSE	IPI00876888,IPI00784842,IPI00384938,IPI00645363,IPI00423463
Human_exosome_121_091511	in-gel - LTQ - 3 reps	human exosomes - #121	121-10	IPI00785084	IPI00785084		0	0.914	2	2	4	0.000156	0	FNWYVDGVEVHNAK	K	T	0.95	4.74	0.505	0	0	0	1	55	44	0	2	1677.8	0	0	FALSE	IPI00876888,IPI00784842,IPI00384938,IPI00736860,IPI00645363,IPI00423463,IPI00930124,IPI00399007
Human_exosome_121_091511	in-gel - LTQ - 3 reps	human exosomes - #121	121-10	IPI00785084	IPI00785084		0	0.914	2	2	4	0.000156	0	GFYPSDIAVEWESNGQPENNYK	K	T	0.95	3.36	0.402	0	0	0	0	53	8	0	2	2544.13	0	0	FALSE	IPI00930072,IPI00876888,IPI00784842,IPI00384938,IPI00736860,IPI00645363,IPI00423463,IPI00930124,IPI00426051,IPI00399007
Human_exosome_121_091511	in-gel - LTQ - 3 reps	human exosomes - #121	121-10	IPI00785084	IPI00785084		0	0.914	2	2	4	0.000156	0	GLEWIGR	K	I	0.95	1.77	0.206	0	0	0	0	2	0	0	2	830.452	0	0	TRUE	IPI00941961,IPI00827891
Human_exosome_121_091511	in-gel - LTQ - 3 reps	human exosomes - #121	121-10	IPI00785084	IPI00785084		0	0.914	2	2	4	0.000156	0	GLEWLGR	R	T	0.95	1.77	0.206	0	0	0	0	2	0	0	2	830.452	0	0	TRUE	IPI00941961,IPI00827891
Human_exosome_121_091511	in-gel - LTQ - 3 reps	human exosomes - #121	121-10	IPI00785084	IPI00785084		0	0.914	2	2	4	0.000156	0	GPSVFPLAPSSK	K	S	0.95	3.05	0.391	0	0	0	3	47	0	0	2	1186.65	0	0	FALSE	IPI00876888,IPI00784842,IPI00384938,IPI00645363,IPI00423463,IPI00930124
Human_exosome_121_091511	in-gel - LTQ - 3 reps	human exosomes - #121	121-10	IPI00785084	IPI00785084		0	0.914	2	2	4	0.000156	0	SCDKTHTCPPCPAPELLGGPSVFLFPPKPK	K	D	0.95	3.63	0.23	0	0	0	0	0	1	0	2	3220.6	0	0	FALSE	IPI00876888,IPI00784842,IPI00384938,IPI00645363,IPI00423463,IPI00930124
Human_exosome_121_091511	in-gel - LTQ - 3 reps	human exosomes - #121	121-10	IPI00785084	IPI00785084		0	0.914	2	2	4	0.000156	0	THTCPPCPAPELLGGPSVFLFPPKPK	K	D	0.95	3.14	0.307	0	0	0	0	0	3	0	2	2730.42	0	0	FALSE	IPI00876888,IPI00784842,IPI00384938,IPI00645363,IPI00423463,IPI00930124
Human_exosome_121_091511	in-gel - LTQ - 3 reps	human exosomes - #121	121-10	IPI00785084	IPI00785084		0	0.914	2	2	4	0.000156	0	TTPPVLDSDGSFFLYSK	K	L	0.95	3.29	0.526	0	0	0	6	97	0	0	2	1873.92	0	0	FALSE	IPI00876888,IPI00784842,IPI00384938,IPI00645363,IPI00423463,IPI00930124
Human_exosome_121_091511	in-gel - LTQ - 3 reps	human exosomes - #121	121-10	IPI00785084	IPI00785084		0	0.914	2	2	4	0.000156	0	VVSVLTVLHQDWLNGK	R	E	0.95	4.65	0.553	0	0	0	0	6	3	0	2	1808.01	0	0	FALSE	IPI00827754,IPI00876888,IPI00784842,IPI00418153,IPI00384938,IPI00645363,IPI00423463,IPI00930124
Human_exosome_121_091511	in-gel - LTQ - 3 reps	human exosomes - #121	121-10	IPI00785084	IPI00785084		0	0.914	2	2	4	0.000156	0	VVSVLTVLHQDWLNGKEYK	R	C	0.95	3.57	0.487	0	0	0	0	2	11	0	2	2228.21	0	0	FALSE	IPI00827754,IPI00876888,IPI00784842,IPI00418153,IPI00384938,IPI00645363,IPI00423463,IPI00930124
Human_exosome_121_091511	in-gel - LTQ - 3 reps	human exosomes - #121	121-10	RANDOM_IPI:IPI00940970.1|ENSEMBL:ENSP00000397123-R	RANDOM_IPI:IPI00940970.1|ENSEMBL:ENSP00000397123-R		0	0.914	1	1	1	3.89e-05	0	TEDRPFSLYLGLHVDNSDHDSHPNFPAR	R	F	0.95	3.08	0.298	0	0	0	0	0	1	0	2	3236.51	0	0	TRUE
Human_exosome_121_091511	in-gel - LTQ - 3 reps	human exosomes - #121	121-10	IPI00296608	IPI00296608		0	0.914	1	1	1	3.89e-05	0	GGGAGFISGLSYLELDNPAGNK	R	R	0.95	3.44	0.285	0	0	0	0	1	0	0	2	2137.06	0	0	TRUE
Human_exosome_121_091511	in-gel - LTQ - 3 reps	human exosomes - #121	121-10	IPI00006146	IPI00006146		0	0.914	1	1	2	7.78e-05	0	SFFSFLGEAFDGAR	R	D	0.95	3.75	0.405	0	0	0	0	2	0	0	2	1550.73	0	0	TRUE	IPI00552578
Human_exosome_121_091511	in-gel - LTQ - 3 reps	human exosomes - #121	121-10	RANDOM_IPI:IPI00736256.18|REFSEQ:XP_002347449|H-INV:HIT000022349-R	RANDOM_IPI:IPI00736256.18|REFSEQ:XP_002347449|H-INV:HIT000022349-R		0	0.979	1	1	1	3.89e-05	0	SFDLQTPTKCHLSRSAYIQTTDNK	K	S	0.95	2.93	0.256	0	0	0	0	0	1	0	2	2811.37	0	0	TRUE
Human_exosome_121_091511	in-gel - LTQ - 3 reps	human exosomes - #121	121-10	IPI00550991	IPI00550991,IPI00847635		0	1	12	13	34	0.00132	0	AVLDVFEEGTEASAATAVK	K	I	0.95	5.69	0.581	0	0	0	0	5	0	0	2	1907.96	0	0	TRUE
Human_exosome_121_091511	in-gel - LTQ - 3 reps	human exosomes - #121	121-10	IPI00550991	IPI00550991,IPI00847635		0	1	12	13	34	0.00132	0	DLDSQTMMVLVNYIFFK	K	A	0.95	2.96	0.469	0	0	0	0	1	0	0	2	2096.01	0	0	TRUE
Human_exosome_121_091511	in-gel - LTQ - 3 reps	human exosomes - #121	121-10	IPI00550991	IPI00550991,IPI00847635		0	1	12	13	34	0.00132	0	DYNLNDILLQLGIEEAFTSK	R	A	0.95	6.81	0.632	0	0	0	0	6	1	0	2	2296.17	0	0	TRUE
Human_exosome_121_091511	in-gel - LTQ - 3 reps	human exosomes - #121	121-10	IPI00550991	IPI00550991,IPI00847635		0	1	12	13	34	0.00132	0	EQLSLLDRFTEDAK	K	R	0.95	2.81	0.256	0	0	0	0	1	0	0	2	1664.85	0	0	TRUE
Human_exosome_121_091511	in-gel - LTQ - 3 reps	human exosomes - #121	121-10	IPI00550991	IPI00550991,IPI00847635		0	1	12	13	34	0.00132	0	FNRPFLMIIVPTDTQNIFFMSK	R	V	0.95	4.61	0.356	0	0	0	0	0	5	0	2	2691.37	0	0	TRUE
Human_exosome_121_091511	in-gel - LTQ - 3 reps	human exosomes - #121	121-10	IPI00550991	IPI00550991,IPI00847635		0	1	12	13	34	0.00132	0	GTHVDLGLASANVDFAFSLYK	R	Q	0.95	3.6	0.478	0	0	0	0	1	0	0	2	2225.12	0	0	TRUE
Human_exosome_121_091511	in-gel - LTQ - 3 reps	human exosomes - #121	121-10	IPI00550991	IPI00550991,IPI00847635		0	1	12	13	34	0.00132	0	ITDLIKDLDSQTMMVLVNYIFFK	K	A	0.95	4.18	0.375	0	0	0	0	0	3	0	2	2779.43	0	0	TRUE
Human_exosome_121_091511	in-gel - LTQ - 3 reps	human exosomes - #121	121-10	IPI00550991	IPI00550991,IPI00847635		0	1	12	13	34	0.00132	0	ITLLSALVETR	K	T	0.95	3.46	0.43	0	0	0	0	2	0	0	2	1215.73	0	0	TRUE
Human_exosome_121_091511	in-gel - LTQ - 3 reps	human exosomes - #121	121-10	IPI00550991	IPI00550991,IPI00847635		0	1	12	13	34	0.00132	0	KLINDYVK	K	N	0.95	2.35	0.188	0	0	0	0	2	0	0	2	992.578	0	0	TRUE
Human_exosome_121_091511	in-gel - LTQ - 3 reps	human exosomes - #121	121-10	IPI00550991	IPI00550991,IPI00847635		0	1	12	13	34	0.00132	0	LYGSEAFATDFQDSAAAK	R	K	0.95	6.08	0.566	0	0	0	0	3	0	0	2	1891.87	0	0	TRUE
Human_exosome_121_091511	in-gel - LTQ - 3 reps	human exosomes - #121	121-10	IPI00550991	IPI00550991,IPI00847635		0	1	12	13	34	0.00132	0	NLAVSQVVHK	R	A	0.95	2.92	0.305	0	0	0	0	3	0	0	2	1094.63	0	0	TRUE
Human_exosome_121_091511	in-gel - LTQ - 3 reps	human exosomes - #121	121-10	IPI00550991	IPI00550991,IPI00847635		0	1	12	13	34	0.00132	0	RLYGSEAFATDFQDSAAAK	K	K	0.95	3.11	0.364	0	0	0	0	1	0	0	2	2047.97	0	0	TRUE
Human_exosome_121_091511	in-gel - LTQ - 3 reps	human exosomes - #121	121-10	IPI00382788	IPI00382788,IPI00644322,IPI00792658,IPI00884143		0	0.914	1	1	1	3.89e-05	0	LPSSTKSGWPR	K	Q	0.95	3	0.0814	0	0	0	0	1	0	0	2	1215.65	0	0	TRUE
Human_exosome_121_091511	in-gel - LTQ - 3 reps	human exosomes - #121	121-10	RANDOM_IPI:IPI00941740.1|SWISS-PROT:A8MXY4|ENSEMBL:ENSP00000380293|REFSEQ:NP_001	RANDOM_IPI:IPI00941740.1|SWISS-PROT:A8MXY4|ENSEMBL:ENSP00000380293|REFSEQ:NP_001		0	0.914	1	1	1	3.89e-05	0	TCSIQCKKEPDCCSDLHPK	K	T	0.95	2.55	0.185	0	0	0	0	0	1	0	2	2191.96	0	0	TRUE
Human_exosome_121_091511	in-gel - LTQ - 3 reps	human exosomes - #121	121-10	IPI00410714	IPI00410714		0	0.914	1	1	3	0.000117	0	MFLSFPTTK	R	T	0.95	2.44	0.311	0	0	0	0	3	0	0	2	1087.55	0	0	TRUE
Human_exosome_121_091511	in-gel - LTQ - 3 reps	human exosomes - #121	121-10	IPI00784842	IPI00784842		0	0.998	2	3	7	0.000272	0	ALPAPIEK	K	T	0.95	1.63	0.193	0	0	0	4	0	0	0	2	838.503	0	0	FALSE	IPI00785084,IPI00827754,IPI00876888,IPI00418153,IPI00384938,IPI00645363,IPI00423463,IPI00930124
Human_exosome_121_091511	in-gel - LTQ - 3 reps	human exosomes - #121	121-10	IPI00784842	IPI00784842		0	0.998	2	3	7	0.000272	0	EPQVYTLPPSRDELTK	R	N	0.95	4.29	0.506	0	0	0	0	7	2	0	2	1872.97	0	0	FALSE	IPI00785084,IPI00876888,IPI00384938,IPI00645363,IPI00423463
Human_exosome_121_091511	in-gel - LTQ - 3 reps	human exosomes - #121	121-10	IPI00784842	IPI00784842		0	0.998	2	3	7	0.000272	0	EVQLLESGGGLVQPGGSLR	-	L	0.95	5.73	0.329	0	0	0	0	2	0	0	2	1896.02	0	0	TRUE	IPI00916434
Human_exosome_121_091511	in-gel - LTQ - 3 reps	human exosomes - #121	121-10	IPI00784842	IPI00784842		0	0.998	2	3	7	0.000272	0	FNWYVDGVEVHNAK	K	T	0.95	4.74	0.505	0	0	0	1	55	44	0	2	1677.8	0	0	FALSE	IPI00785084,IPI00876888,IPI00384938,IPI00736860,IPI00645363,IPI00423463,IPI00930124,IPI00399007
Human_exosome_121_091511	in-gel - LTQ - 3 reps	human exosomes - #121	121-10	IPI00784842	IPI00784842		0	0.998	2	3	7	0.000272	0	GFYPSDIAVEWESNGQPENNYK	K	T	0.95	3.36	0.402	0	0	0	0	53	8	0	2	2544.13	0	0	FALSE	IPI00930072,IPI00785084,IPI00876888,IPI00384938,IPI00736860,IPI00645363,IPI00423463,IPI00930124,IPI00426051,IPI00399007
Human_exosome_121_091511	in-gel - LTQ - 3 reps	human exosomes - #121	121-10	IPI00784842	IPI00784842		0	0.998	2	3	7	0.000272	0	GPSVFPLAPSSK	K	S	0.95	3.05	0.391	0	0	0	3	47	0	0	2	1186.65	0	0	FALSE	IPI00785084,IPI00876888,IPI00384938,IPI00645363,IPI00423463,IPI00930124
Human_exosome_121_091511	in-gel - LTQ - 3 reps	human exosomes - #121	121-10	IPI00784842	IPI00784842		0	0.998	2	3	7	0.000272	0	SCDKTHTCPPCPAPELLGGPSVFLFPPKPK	K	D	0.95	3.63	0.23	0	0	0	0	0	1	0	2	3220.6	0	0	FALSE	IPI00785084,IPI00876888,IPI00384938,IPI00645363,IPI00423463,IPI00930124
Human_exosome_121_091511	in-gel - LTQ - 3 reps	human exosomes - #121	121-10	IPI00784842	IPI00784842		0	0.998	2	3	7	0.000272	0	THTCPPCPAPELLGGPSVFLFPPKPK	K	D	0.95	3.14	0.307	0	0	0	0	0	3	0	2	2730.42	0	0	FALSE	IPI00785084,IPI00876888,IPI00384938,IPI00645363,IPI00423463,IPI00930124
Human_exosome_121_091511	in-gel - LTQ - 3 reps	human exosomes - #121	121-10	IPI00784842	IPI00784842		0	0.998	2	3	7	0.000272	0	TTPPVLDSDGSFFLYSK	K	L	0.95	3.29	0.526	0	0	0	6	97	0	0	2	1873.92	0	0	FALSE	IPI00785084,IPI00876888,IPI00384938,IPI00645363,IPI00423463,IPI00930124
Human_exosome_121_091511	in-gel - LTQ - 3 reps	human exosomes - #121	121-10	IPI00784842	IPI00784842		0	0.998	2	3	7	0.000272	0	VVSVLTVLHQDWLNGK	R	E	0.95	4.65	0.553	0	0	0	0	6	3	0	2	1808.01	0	0	FALSE	IPI00785084,IPI00827754,IPI00876888,IPI00418153,IPI00384938,IPI00645363,IPI00423463,IPI00930124
Human_exosome_121_091511	in-gel - LTQ - 3 reps	human exosomes - #121	121-10	IPI00784842	IPI00784842		0	0.998	2	3	7	0.000272	0	VVSVLTVLHQDWLNGKEYK	R	C	0.95	3.57	0.487	0	0	0	0	2	11	0	2	2228.21	0	0	FALSE	IPI00785084,IPI00827754,IPI00876888,IPI00418153,IPI00384938,IPI00645363,IPI00423463,IPI00930124
Human_exosome_121_091511	in-gel - LTQ - 3 reps	human exosomes - #121	121-10	IPI00784842	IPI00784842		0	0.998	2	3	7	0.000272	0	WYVDGVEVHNAK	K	T	0.95	3.83	0.424	0	0	0	0	4	1	0	2	1416.69	0	0	TRUE	IPI00827754,IPI00418153,IPI00384938,IPI00645363,IPI00423463,IPI00399007
Human_exosome_121_091511	in-gel - LTQ - 3 reps	human exosomes - #121	121-10	RANDOM_IPI:IPI00002245.4|SWISS-PROT:Q9H6R3-1|ENSEMBL:ENSP00000261206|REFSEQ:NP_0	RANDOM_IPI:IPI00002245.4|SWISS-PROT:Q9H6R3-1|ENSEMBL:ENSP00000261206|REFSEQ:NP_0		0	0.914	1	1	1	3.89e-05	0	LPLKAETLGSGELSPAERGMGLHK	R	E	0.95	2.43	0.203	0	0	0	0	0	1	0	2	2507.33	0	0	TRUE
Human_exosome_121_091511	in-gel - LTQ - 3 reps	human exosomes - #121	121-10	RANDOM_IPI:IPI00645739.1|SWISS-PROT:Q8N0W3-2|ENSEMBL:ENSP00000368192|H-INV:HIT00	RANDOM_IPI:IPI00645739.1|SWISS-PROT:Q8N0W3-2|ENSEMBL:ENSP00000368192|H-INV:HIT00		0	0.914	1	1	1	3.89e-05	0	QLQVFLGEAGGAHGVLLR	K	G	0.95	2.13	0.259	0	0	0	0	1	0	0	2	1865.04	0	0	TRUE
Human_exosome_121_091511	in-gel - LTQ - 3 reps	human exosomes - #121	121-10	RANDOM_IPI:IPI00387173.2|SWISS-PROT:Q8N9L1-2-R	RANDOM_IPI:IPI00387173.2|SWISS-PROT:Q8N9L1-2-R		0	0.914	1	1	1	3.89e-05	0	AASAWFPESVLLYQIMSAK	K	G	0.95	2.61	0.196	0	0	0	0	0	1	0	2	2128.08	0	0	TRUE
Human_exosome_121_091511	in-gel - LTQ - 3 reps	human exosomes - #121	121-10	RANDOM_IPI:IPI00256752.4|SWISS-PROT:Q8TE67-3|ENSEMBL:ENSP00000358820|REFSEQ:NP_6	RANDOM_IPI:IPI00256752.4|SWISS-PROT:Q8TE67-3|ENSEMBL:ENSP00000358820|REFSEQ:NP_6		0	0.914	1	1	1	3.89e-05	0	SPYASNCVSKQLVLEGLLHNEKWR	R	S	0.95	3.19	0.278	0	0	0	0	0	1	0	2	2828.45	0	0	TRUE
Human_exosome_121_091511	in-gel - LTQ - 3 reps	human exosomes - #121	121-10	IPI00553177	IPI00553177		0	1	12	15	25	0.000972	0	ELDRDTVFALVNYIFFK	K	G	0.95	4.21	0.408	0	0	0	0	1	0	0	2	2090.1	0	0	TRUE
Human_exosome_121_091511	in-gel - LTQ - 3 reps	human exosomes - #121	121-10	IPI00553177	IPI00553177		0	1	12	15	25	0.000972	0	FNKPFVFLMIEQNTK	K	S	0.95	4.47	0.391	0	0	0	0	2	1	0	2	1855.98	0	0	TRUE
Human_exosome_121_091511	in-gel - LTQ - 3 reps	human exosomes - #121	121-10	IPI00553177	IPI00553177		0	1	12	15	25	0.000972	0	GTEAAGAMFLEAIPMSIPPEVK	K	F	0.95	3.17	0.412	0	0	0	0	3	0	0	2	2291.13	0	0	TRUE
Human_exosome_121_091511	in-gel - LTQ - 3 reps	human exosomes - #121	121-10	IPI00553177	IPI00553177		0	1	12	15	25	0.000972	0	ITPNLAEFAFSLYR	K	Q	0.95	3.97	0.447	0	0	0	0	1	3	0	2	1641.86	0	0	TRUE
Human_exosome_121_091511	in-gel - LTQ - 3 reps	human exosomes - #121	121-10	IPI00553177	IPI00553177		0	1	12	15	25	0.000972	0	LSITGTYDLK	K	S	0.95	2.61	0.347	0	0	0	0	1	0	0	2	1110.6	0	0	TRUE
Human_exosome_121_091511	in-gel - LTQ - 3 reps	human exosomes - #121	121-10	IPI00553177	IPI00553177		0	1	12	15	25	0.000972	0	LSSWVLLMK	K	Y	0.95	2.07	0.333	0	0	0	0	1	0	0	2	1092.61	0	0	TRUE
Human_exosome_121_091511	in-gel - LTQ - 3 reps	human exosomes - #121	121-10	IPI00553177	IPI00553177		0	1	12	15	25	0.000972	0	LVDKFLEDVK	K	K	0.95	2.37	0.298	0	0	0	0	0	1	0	2	1205.68	0	0	TRUE
Human_exosome_121_091511	in-gel - LTQ - 3 reps	human exosomes - #121	121-10	IPI00553177	IPI00553177		0	1	12	15	25	0.000972	0	LVDKFLEDVKK	K	L	0.95	3.09	0.252	0	0	0	0	1	0	0	2	1333.77	0	0	TRUE
Human_exosome_121_091511	in-gel - LTQ - 3 reps	human exosomes - #121	121-10	IPI00553177	IPI00553177		0	1	12	15	25	0.000972	0	LYHSEAFTVNFGDTEEAKK	K	Q	0.95	3.87	0.412	0	0	0	0	0	3	0	2	2186.04	0	0	TRUE
Human_exosome_121_091511	in-gel - LTQ - 3 reps	human exosomes - #121	121-10	IPI00553177	IPI00553177		0	1	12	15	25	0.000972	0	SVLGQLGITK	K	V	0.95	3.24	0.339	0	0	0	0	1	0	0	2	1015.61	0	0	TRUE
Human_exosome_121_091511	in-gel - LTQ - 3 reps	human exosomes - #121	121-10	IPI00553177	IPI00553177		0	1	12	15	25	0.000972	0	TLNQPDSQLQLTTGNGLFLSEGLK	R	L	0.95	4.84	0.539	0	0	0	0	2	1	0	2	2574.34	0	0	TRUE
Human_exosome_121_091511	in-gel - LTQ - 3 reps	human exosomes - #121	121-10	IPI00553177	IPI00553177		0	1	12	15	25	0.000972	0	VFSNGADLSGVTEEAPLK	K	L	0.95	3.86	0.399	0	0	0	0	3	0	0	2	1833.92	0	0	TRUE
Human_exosome_121_091511	in-gel - LTQ - 3 reps	human exosomes - #121	121-10	RANDOM_IPI:IPI00747702.7|SWISS-PROT:Q5VVJ2-2|H-INV:HIT000001630-R	RANDOM_IPI:IPI00747702.7|SWISS-PROT:Q5VVJ2-2|H-INV:HIT000001630-R		0	0.896	1	1	1	3.89e-05	0	ETENLGHK	K	E	0.939	1.44	0.0758	0	0	0	1	0	0	0	2	927.453	0	0	TRUE
Human_exosome_121_091511	in-gel - LTQ - 3 reps	human exosomes - #121	121-10	IPI00794810	IPI00794810		0	0.914	1	1	1	3.89e-05	0	AGKGFLNSRQMSSENHK	K	R	0.95	1.82	0.26	0	0	0	0	0	1	0	2	1890.92	0	0	TRUE
Human_exosome_121_091511	in-gel - LTQ - 3 reps	human exosomes - #121	121-10	IPI00397639	IPI00397639		0	0.912	1	1	2	7.78e-05	0	SKTFQAYLPSCHRTYSCIHCR	R	A	0.949	1.98	0.174	0	0	0	0	0	2	0	2	2615.21	0	0	TRUE
Human_exosome_121_091511	in-gel - LTQ - 3 reps	human exosomes - #121	121-10	RANDOM_IPI:IPI00217165.1|SWISS-PROT:P23634-3|ENSEMBL:ENSP00000349165;ENSP0000035	RANDOM_IPI:IPI00217165.1|SWISS-PROT:P23634-3|ENSEMBL:ENSP00000349165;ENSP0000035		0	0.914	1	1	1	3.89e-05	0	MVEDEEKELTNYAICMR	K	S	0.95	2.53	0.146	0	0	0	0	0	1	0	2	2105.92	0	0	TRUE
Human_exosome_121_091511	in-gel - LTQ - 3 reps	human exosomes - #121	121-10	RANDOM_IPI:IPI00219964.3|SWISS-PROT:P36402-7|TREMBL:B7WNT5|ENSEMBL:ENSP000003784	RANDOM_IPI:IPI00219964.3|SWISS-PROT:P36402-7|TREMBL:B7WNT5|ENSEMBL:ENSP000003784		0	0.914	1	1	1	3.89e-05	0	LGHDRPARAVAPSNQKTGAEQYSNTVSPSCK	R	Q	0.95	2.46	0.166	0	0	0	0	0	1	0	2	3326.63	0	0	TRUE
Human_exosome_121_091511	in-gel - LTQ - 3 reps	human exosomes - #121	121-10	IPI00386133	IPI00386133		0	0.998	2	3	15	0.000583	0	DIVMTQSPDSLAVSLGER	-	A	0.95	4.98	0.484	0	0	0	0	12	0	0	2	1933.95	0	0	TRUE
Human_exosome_121_091511	in-gel - LTQ - 3 reps	human exosomes - #121	121-10	IPI00386133	IPI00386133		0	0.998	2	3	15	0.000583	0	LLIYWASTR	K	D	0.95	2.9	0.348	0	0	0	0	3	0	0	2	1122.63	0	0	TRUE
Human_exosome_121_091511	in-gel - LTQ - 3 reps	human exosomes - #121	121-10	IPI00854644	IPI00854644		0	0.914	1	1	3	0.000117	0	EIVLTQSPATLSLSPGER	-	A	0.95	4.6	0.478	0	0	0	0	3	0	0	2	1898.02	0	0	FALSE	IPI00784985,IPI00909649,IPI00890703,IPI00816799
Human_exosome_121_091511	in-gel - LTQ - 3 reps	human exosomes - #121	121-10	IPI00854644	IPI00854644		0	0.914	1	1	3	0.000117	0	FSGSGSGTDFTLTISR	R	L	0.95	3.78	0.513	0	0	0	0	2	0	0	2	1632.79	0	0	FALSE	IPI00889156,IPI00784985,IPI00916434,IPI00387115,IPI00385252
Human_exosome_121_091511	in-gel - LTQ - 3 reps	human exosomes - #121	121-10	IPI00854644	IPI00854644		0	0.914	1	1	3	0.000117	0	LLIYDASSR	R	A	0.95	2.89	0.282	0	0	0	0	3	0	0	2	1037.56	0	0	TRUE
Human_exosome_121_091511	in-gel - LTQ - 3 reps	human exosomes - #121	121-10	RANDOM_IPI:IPI00939320.1|SWISS-PROT:Q96Q15-1|ENSEMBL:ENSP00000402515|REFSEQ:NP_0	RANDOM_IPI:IPI00939320.1|SWISS-PROT:Q96Q15-1|ENSEMBL:ENSP00000402515|REFSEQ:NP_0		0	0.914	1	1	1	3.89e-05	0	MTNLSILKPSGRRLELKPR	R	K	0.95	2.77	0.201	0	0	0	0	0	1	0	2	2209.3	0	0	TRUE
Human_exosome_121_091511	in-gel - LTQ - 3 reps	human exosomes - #121	121-10	RANDOM_IPI:IPI00788988.1|VEGA:OTTHUMP00000182605-R	RANDOM_IPI:IPI00788988.1|VEGA:OTTHUMP00000182605-R		0	0.914	1	1	1	3.89e-05	0	YTSLCGPGHAACLMWHGGGMLTRTSAFAKMMTK	R	D	0.95	2.54	0.245	0	0	0	0	0	1	0	2	3620.64	0	0	TRUE
Human_exosome_121_091511	in-gel - LTQ - 3 reps	human exosomes - #121	121-10	RANDOM_IPI:IPI00384276.3|SWISS-PROT:Q86V86|ENSEMBL:ENSP00000353824|REFSEQ:NP_001	RANDOM_IPI:IPI00384276.3|SWISS-PROT:Q86V86|ENSEMBL:ENSP00000353824|REFSEQ:NP_001		0	0.914	1	1	1	3.89e-05	0	GLIGVVGDMVLHLDEEADDFRGK	K	S	0.95	2.8	0.158	0	0	0	0	0	1	0	2	2501.23	0	0	TRUE
Human_exosome_121_091511	in-gel - LTQ - 3 reps	human exosomes - #121	121-10	IPI00021727	IPI00021727,IPI00872510		0	0.914	1	1	2	7.78e-05	0	LSLEIEQLELQR	K	D	0.95	3.71	0.294	0	0	0	0	2	0	0	2	1470.82	0	0	TRUE
Human_exosome_121_091511	in-gel - LTQ - 3 reps	human exosomes - #121	121-10	RANDOM_IPI:IPI00332511.5|SWISS-PROT:P63151|ENSEMBL:ENSP00000370113|REFSEQ:NP_002	RANDOM_IPI:IPI00332511.5|SWISS-PROT:P63151|ENSEMBL:ENSP00000370113|REFSEQ:NP_002		0	0.914	1	1	1	3.89e-05	0	GRFIASLVNGYGHCESGNITNVNSREK	K	K	0.95	2.88	0.247	0	0	0	0	0	1	0	2	2922.43	0	0	TRUE
Human_exosome_121_091511	in-gel - LTQ - 3 reps	human exosomes - #121	121-10	IPI00956581	IPI00956581		0	0.914	1	1	1	3.89e-05	0	GHHIVKLDPLGISCVNFDDAPVTVSSNVDLAVFKER	R	L	0.95	2.97	0.161	0	0	0	0	0	1	0	2	3892.01	0	0	TRUE
Human_exosome_121_091511	in-gel - LTQ - 3 reps	human exosomes - #121	121-10	RANDOM_IPI:IPI00917325.1|ENSEMBL:ENSP00000388699|VEGA:OTTHUMP00000205413-R	RANDOM_IPI:IPI00917325.1|ENSEMBL:ENSP00000388699|VEGA:OTTHUMP00000205413-R		0	0.914	1	1	1	3.89e-05	0	KQTPEAILDVTMFR	K	I	0.95	2.27	0.202	0	0	0	0	0	1	0	2	1664.87	0	0	TRUE
Human_exosome_121_091511	in-gel - LTQ - 3 reps	human exosomes - #121	121-10	RANDOM_IPI:IPI00884156.2|TREMBL:A9LSF3;A9LSF4;A9LSF6|ENSEMBL:ENSP00000409106-R	RANDOM_IPI:IPI00884156.2|TREMBL:A9LSF3;A9LSF4;A9LSF6|ENSEMBL:ENSP00000409106-R		0	0.914	1	1	1	3.89e-05	0	SRIEDCDRPAPVCECFCSRTK	R	L	0.95	2.59	0.159	0	0	0	0	0	1	0	2	2472.09	0	0	TRUE
Human_exosome_121_091511	in-gel - LTQ - 3 reps	human exosomes - #121	121-10	IPI00012469	IPI00012469,IPI00220229,IPI00374060,IPI00749169		0	0.914	1	1	1	3.89e-05	0	FYLENLTLGIRESR	K	K	0.95	2.47	0.215	0	0	0	0	0	1	0	2	1710.92	0	0	TRUE
Human_exosome_121_091511	in-gel - LTQ - 3 reps	human exosomes - #121	121-10	RANDOM_IPI:IPI00955989.1|TREMBL:Q5TF02|ENSEMBL:ENSP00000358551|REFSEQ:NP_0011660	RANDOM_IPI:IPI00955989.1|TREMBL:Q5TF02|ENSEMBL:ENSP00000358551|REFSEQ:NP_0011660		0	0.91	1	1	1	3.89e-05	0	NECEAKGNVKGLDYNR	K	I	0.947	2.11	0.181	0	0	0	0	1	0	0	2	1866.88	0	0	TRUE
Human_exosome_121_091511	in-gel - LTQ - 3 reps	human exosomes - #121	121-10	RANDOM_IPI:IPI00026904.2|TREMBL:B0QY75;B4DP46|ENSEMBL:ENSP00000389521;ENSP000003	RANDOM_IPI:IPI00026904.2|TREMBL:B0QY75;B4DP46|ENSEMBL:ENSP00000389521;ENSP000003		0	0.914	1	1	1	3.89e-05	0	SLPLRPACPQYDMDLTRLTYQSHAFR	R	A	0.95	3.1	0.18	0	0	0	0	0	1	0	2	3152.54	0	0	TRUE
Human_exosome_121_091511	in-gel - LTQ - 3 reps	human exosomes - #121	121-10	IPI00291866	IPI00291866		0	0.998	2	2	4	0.000156	0	KVETNMAFSPFSIASLLTQVLLGAGENTK	K	T	0.95	3.91	0.25	0	0	0	0	0	2	0	2	3082.61	0	0	TRUE
Human_exosome_121_091511	in-gel - LTQ - 3 reps	human exosomes - #121	121-10	IPI00291866	IPI00291866		0	0.998	2	2	4	0.000156	0	VETNMAFSPFSIASLLTQVLLGAGENTK	K	T	0.95	3.44	0.315	0	0	0	0	0	2	0	2	2954.52	0	0	TRUE
Human_exosome_121_091511	in-gel - LTQ - 3 reps	human exosomes - #121	121-10	IPI00008530	IPI00008530,IPI00556485,IPI00791448		0	0.914	1	1	1	3.89e-05	0	VPAAARAGAIAPCEVTVPAQNTGLGPEK	K	T	0.95	2.67	0.155	0	0	0	0	0	1	0	2	2688.41	0	0	TRUE
Human_exosome_121_091511	in-gel - LTQ - 3 reps	human exosomes - #121	121-10	IPI00019502	IPI00019502		0	0.914	1	1	2	7.78e-05	0	SVHELEK	K	S	0.95	1.88	0.233	0	0	0	2	0	0	0	2	841.441	0	0	TRUE
Human_exosome_121_091511	in-gel - LTQ - 3 reps	human exosomes - #121	121-10	RANDOM_IPI:IPI00102678.2|SWISS-PROT:Q96RV3-1|TREMBL:B2RTR6|ENSEMBL:ENSP000003041	RANDOM_IPI:IPI00102678.2|SWISS-PROT:Q96RV3-1|TREMBL:B2RTR6|ENSEMBL:ENSP000003041		0	0.914	1	1	1	3.89e-05	0	FTTMILSAAASHVLNFYSCMAAK	R	V	0.95	2.5	0.262	0	0	0	0	0	1	0	2	2493.2	0	0	TRUE
Human_exosome_121_091511	in-gel - LTQ - 3 reps	human exosomes - #121	121-10	RANDOM_IPI:IPI00643372.3|TREMBL:O14844|H-INV:HIT000028530|VEGA:OTTHUMP0000007608	RANDOM_IPI:IPI00643372.3|TREMBL:O14844|H-INV:HIT000028530|VEGA:OTTHUMP0000007608		0	0.914	1	1	1	3.89e-05	0	QCEFIYGGEVRSDK	K	C	0.95	2.14	0.291	0	0	0	0	1	0	0	2	1630.75	0	0	TRUE
Human_exosome_121_091511	in-gel - LTQ - 3 reps	human exosomes - #121	121-10	IPI00784985	IPI00784985		0	1	8	14	193	0.0075	0	DSTYSLSSTLTLSK	K	A	0.95	3.59	0.463	0	0	0	3	31	0	0	2	1502.76	0	0	TRUE	IPI00942387,IPI00939805,IPI00889156,IPI00940952,IPI00909649,IPI00550731,IPI00941650,IPI00969456,IPI00940069,IPI00784865
Human_exosome_121_091511	in-gel - LTQ - 3 reps	human exosomes - #121	121-10	IPI00784985	IPI00784985		0	1	8	14	193	0.0075	0	EIVLTQSPATLSLSPGER	-	A	0.95	4.6	0.478	0	0	0	0	3	0	0	2	1898.02	0	0	TRUE	IPI00854644,IPI00909649,IPI00890703,IPI00816799
Human_exosome_121_091511	in-gel - LTQ - 3 reps	human exosomes - #121	121-10	IPI00784985	IPI00784985		0	1	8	14	193	0.0075	0	FSGSGSGTDFTLTISR	R	L	0.95	3.78	0.513	0	0	0	0	2	0	0	2	1632.79	0	0	TRUE	IPI00889156,IPI00854644,IPI00916434,IPI00387115,IPI00385252
Human_exosome_121_091511	in-gel - LTQ - 3 reps	human exosomes - #121	121-10	IPI00784985	IPI00784985		0	1	8	14	193	0.0075	0	RTVAAPSVFIFPPSDEQLK	K	S	0.95	4.36	0.496	0	0	0	0	6	8	0	2	2102.13	0	0	TRUE	IPI00942387,IPI00939805,IPI00889156,IPI00940952,IPI00909649,IPI00550731,IPI00941650,IPI00969456,IPI00940069,IPI00556287,IPI00784865
Human_exosome_121_091511	in-gel - LTQ - 3 reps	human exosomes - #121	121-10	IPI00784985	IPI00784985		0	1	8	14	193	0.0075	0	SGTASVVCLLNNFYPR	K	E	0.95	2.2	0.332	0	0	0	0	4	0	0	2	1740.87	0	0	TRUE	IPI00942387,IPI00939805,IPI00889156,IPI00940952,IPI00909649,IPI00550731,IPI00941650,IPI00969456,IPI00940069,IPI00556287,IPI00784865
Human_exosome_121_091511	in-gel - LTQ - 3 reps	human exosomes - #121	121-10	IPI00784985	IPI00784985		0	1	8	14	193	0.0075	0	TVAAPSVFIFPPSDEQLK	R	S	0.95	4.72	0.574	0	0	0	3	77	3	0	2	1946.03	0	0	TRUE	IPI00942387,IPI00939805,IPI00889156,IPI00940952,IPI00909649,IPI00550731,IPI00941650,IPI00969456,IPI00940069,IPI00556287,IPI00784865
Human_exosome_121_091511	in-gel - LTQ - 3 reps	human exosomes - #121	121-10	IPI00784985	IPI00784985		0	1	8	14	193	0.0075	0	VDNALQSGNSQESVTEQDSK	K	D	0.95	4.86	0.511	0	0	0	0	10	4	0	2	2135.97	0	0	TRUE	IPI00942387,IPI00939805,IPI00889156,IPI00940952,IPI00909649,IPI00550731,IPI00941650,IPI00969456,IPI00940069,IPI00784865
Human_exosome_121_091511	in-gel - LTQ - 3 reps	human exosomes - #121	121-10	IPI00784985	IPI00784985		0	1	8	14	193	0.0075	0	VDNALQSGNSQESVTEQDSKDSTYSLSSTLTLSK	K	A	0.95	5.4	0.551	0	0	0	0	2	37	0	2	3619.71	0	0	TRUE	IPI00942387,IPI00939805,IPI00889156,IPI00940952,IPI00909649,IPI00550731,IPI00941650,IPI00969456,IPI00940069,IPI00784865
Human_exosome_121_091511	in-gel - LTQ - 3 reps	human exosomes - #121	121-10	IPI00395903	IPI00395903		0	0.914	1	1	1	3.89e-05	0	TVIGKARLNNITIIGPLDMK	K	Q	0.95	2.56	0.268	0	0	0	0	1	0	0	2	2167.26	0	0	TRUE
Human_exosome_121_091511	in-gel - LTQ - 3 reps	human exosomes - #121	121-10	RANDOM_IPI:IPI00796887.1|SWISS-PROT:Q14929|ENSEMBL:ENSP00000378792|REFSEQ:NP_919	RANDOM_IPI:IPI00796887.1|SWISS-PROT:Q14929|ENSEMBL:ENSP00000378792|REFSEQ:NP_919		0	0.914	1	1	1	3.89e-05	0	VYCEGTHSSCQLSTDSCIPFSPLTR	K	G	0.95	2.55	0.236	0	0	0	0	0	1	0	2	2731.22	0	0	TRUE
Human_exosome_121_091511	in-gel - LTQ - 3 reps	human exosomes - #121	121-10	RANDOM_IPI:IPI00643648.1|TREMBL:B1AKM6|ENSEMBL:ENSP00000380637;ENSP00000380639|V	RANDOM_IPI:IPI00643648.1|TREMBL:B1AKM6|ENSEMBL:ENSP00000380637;ENSP00000380639|V		0	0.914	1	1	1	3.89e-05	0	ELNLMGETGPYMLVPNHVCSSMFHQR	R	T	0.95	2.3	0.207	0	0	0	0	0	1	0	2	3095.38	0	0	TRUE
Human_exosome_121_091511	in-gel - LTQ - 3 reps	human exosomes - #121	121-10	RANDOM_IPI:IPI00967656.1|TREMBL:A8K2S4|ENSEMBL:ENSP00000423452-R	RANDOM_IPI:IPI00967656.1|TREMBL:A8K2S4|ENSEMBL:ENSP00000423452-R		0	0.914	1	1	1	3.89e-05	0	QLEKEDGLETMPEIKAR	K	F	0.95	2.82	0.168	0	0	0	0	0	1	0	2	1987.02	0	0	TRUE
Human_exosome_121_091511	in-gel - LTQ - 3 reps	human exosomes - #121	121-10	RANDOM_IPI:IPI00795504.1|TREMBL:B4DX43|ENSEMBL:ENSP00000418213|VEGA:OTTHUMP00000	RANDOM_IPI:IPI00795504.1|TREMBL:B4DX43|ENSEMBL:ENSP00000418213|VEGA:OTTHUMP00000		0	0.914	1	1	3	0.000117	0	GYQDPTCENSVIIPPVSGACDGLEYK	K	E	0.95	2.33	0.234	0	0	0	0	0	3	0	2	2812.28	0	0	TRUE
Human_exosome_121_091511	in-gel - LTQ - 3 reps	human exosomes - #121	121-10	RANDOM_IPI:IPI00922650.1|TREMBL:B7Z3U3-R	RANDOM_IPI:IPI00922650.1|TREMBL:B7Z3U3-R		0	0.914	1	1	1	3.89e-05	0	VMMAEASVLEKHEKSALASWMSLICR	R	S	0.95	2.31	0.195	0	0	0	0	0	1	0	2	2977.48	0	0	TRUE
Human_exosome_121_091511	in-gel - LTQ - 3 reps	human exosomes - #121	121-10	RANDOM_IPI:IPI00442274.3|SWISS-PROT:Q6ZNB6-1|TREMBL:B1Q2B0;Q8J028|ENSEMBL:ENSP00	RANDOM_IPI:IPI00442274.3|SWISS-PROT:Q6ZNB6-1|TREMBL:B1Q2B0;Q8J028|ENSEMBL:ENSP00		0	0.914	1	1	1	3.89e-05	0	CPEQHRYCPVLQYFAVPVGECTCCHCEK	K	S	0.95	2.71	0.192	0	0	0	0	0	1	0	2	3242.38	0	0	TRUE
Human_exosome_121_091511	in-gel - LTQ - 3 reps	human exosomes - #121	121-10	RANDOM_IPI:IPI00329236.3|SWISS-PROT:Q05655|ENSEMBL:ENSP00000331602;ENSP000003782	RANDOM_IPI:IPI00329236.3|SWISS-PROT:Q05655|ENSEMBL:ENSP00000331602;ENSP000003782		0	0.914	1	1	1	3.89e-05	0	VIRAMRIGWEEEGDVPSCGYYK	K	V	0.95	2.83	0.217	0	0	0	0	0	1	0	2	2558.22	0	0	TRUE
Human_exosome_121_091511	in-gel - LTQ - 3 reps	human exosomes - #121	121-10	IPI00021841	IPI00021841		0	1	3	3	6	0.000233	0	DLATVYVDVLK	K	D	0.95	2.46	0.278	0	0	0	1	0	0	0	2	1235.69	0	0	TRUE
Human_exosome_121_091511	in-gel - LTQ - 3 reps	human exosomes - #121	121-10	IPI00021841	IPI00021841		0	1	3	3	6	0.000233	0	LLDNWDSVTSTFSK	K	L	0.95	4.29	0.488	0	0	0	0	3	0	0	2	1612.79	0	0	TRUE
Human_exosome_121_091511	in-gel - LTQ - 3 reps	human exosomes - #121	121-10	IPI00021841	IPI00021841		0	1	3	3	6	0.000233	0	VSFLSALEEYTK	K	K	0.95	3.47	0.525	0	0	0	0	2	0	0	2	1386.72	0	0	TRUE
Human_exosome_121_091511	in-gel - LTQ - 3 reps	human exosomes - #121	121-10	IPI00789102	IPI00789102		0	0.914	1	1	1	3.89e-05	0	MVLLRVLILLLSWAAGMGAPARWR	-	I	0.95	2.91	0.275	0	0	0	0	0	1	0	2	2725.55	0	0	TRUE
Human_exosome_121_091511	in-gel - LTQ - 3 reps	human exosomes - #121	121-10	IPI00022395	IPI00022395		0	1	4	4	7	0.000272	0	AIEDYINEFSVR	R	K	0.95	4.33	0.45	0	0	0	0	3	0	0	2	1455.71	0	0	TRUE
Human_exosome_121_091511	in-gel - LTQ - 3 reps	human exosomes - #121	121-10	IPI00022395	IPI00022395		0	1	4	4	7	0.000272	0	GTVIDVTDFVNWASSINDAPVLISQK	R	L	0.95	6.03	0.572	0	0	0	0	0	2	0	2	2789.44	0	0	TRUE
Human_exosome_121_091511	in-gel - LTQ - 3 reps	human exosomes - #121	121-10	IPI00022395	IPI00022395		0	1	4	4	7	0.000272	0	RPWNVASLIYETK	R	G	0.95	3.71	0.284	0	0	0	0	1	0	0	2	1576.85	0	0	TRUE
Human_exosome_121_091511	in-gel - LTQ - 3 reps	human exosomes - #121	121-10	IPI00022395	IPI00022395		0	1	4	4	7	0.000272	0	TEHYEEQIEAFK	R	S	0.95	3.05	0.354	0	0	0	0	1	0	0	2	1523.7	0	0	TRUE
Human_exosome_121_091511	in-gel - LTQ - 3 reps	human exosomes - #121	121-10	RANDOM_IPI:IPI00185018.7|SWISS-PROT:Q13615-1|TREMBL:A7E2W2;A8K0L6|ENSEMBL:ENSP00	RANDOM_IPI:IPI00185018.7|SWISS-PROT:Q13615-1|TREMBL:A7E2W2;A8K0L6|ENSEMBL:ENSP00		0	0.914	1	1	1	3.89e-05	0	QSPPWRSVPTCRASR	K	N	0.95	2.75	0.224	0	0	0	0	0	1	0	2	1784.9	0	0	TRUE
Human_exosome_121_091511	in-gel - LTQ - 3 reps	human exosomes - #121	121-10	RANDOM_IPI:IPI00963908.1|TREMBL:D6RFF8|ENSEMBL:ENSP00000421524-R	RANDOM_IPI:IPI00963908.1|TREMBL:D6RFF8|ENSEMBL:ENSP00000421524-R		0	0.914	1	1	1	3.89e-05	0	FVTGLTLGAGKLRDFLNMSEFWK	K	H	0.95	3.07	0.145	0	0	0	0	0	1	0	2	2630.38	0	0	TRUE
Human_exosome_121_091511	in-gel - LTQ - 3 reps	human exosomes - #121	121-10	IPI00027489	IPI00027489,IPI00759674		0	0.914	1	1	1	3.89e-05	0	FTGYPCSWTFYHHLR	R	Q	0.95	2.22	0.146	0	0	0	0	1	0	0	2	1914.87	0	0	TRUE
Human_exosome_121_091511	in-gel - LTQ - 3 reps	human exosomes - #121	121-10	RANDOM_IPI:IPI00743511.3|SWISS-PROT:Q6ZMI3-2|ENSEMBL:ENSP00000379681|VEGA:OTTHUM	RANDOM_IPI:IPI00743511.3|SWISS-PROT:Q6ZMI3-2|ENSEMBL:ENSP00000379681|VEGA:OTTHUM		0	0.914	1	1	1	3.89e-05	0	TFQPVNNNGNQGELNHQNTLNLK	K	G	0.95	2.64	0.127	0	0	0	0	0	1	0	2	2594.27	0	0	TRUE
Human_exosome_121_091511	in-gel - LTQ - 3 reps	human exosomes - #121	121-10	RANDOM_IPI:IPI00910571.1|TREMBL:B4DIM5-R	RANDOM_IPI:IPI00910571.1|TREMBL:B4DIM5-R		0	0.914	1	1	1	3.89e-05	0	LKTCCGEPRFSGFHLWGSDGSR	R	K	0.95	2.51	0.206	0	0	0	0	0	1	0	2	2554.17	0	0	TRUE
Human_exosome_121_091511	in-gel - LTQ - 3 reps	human exosomes - #121	121-10	RANDOM_IPI:IPI00017450.2|SWISS-PROT:P35269|TREMBL:Q6IBK5|ENSEMBL:ENSP00000377969	RANDOM_IPI:IPI00017450.2|SWISS-PROT:P35269|TREMBL:Q6IBK5|ENSEMBL:ENSP00000377969		0	0.914	1	1	1	3.89e-05	0	TFTQPESTSFAESVGIEGLADSAEFLDESPVWNEYGK	R	E	0.95	2.86	0.236	0	0	0	0	0	1	0	2	4037.85	0	0	TRUE
Human_exosome_121_091511	in-gel - LTQ - 3 reps	human exosomes - #121	121-10	RANDOM_IPI:IPI00478003.3|SWISS-PROT:P01023|TREMBL:Q9BQ22|ENSEMBL:ENSP00000323929	RANDOM_IPI:IPI00478003.3|SWISS-PROT:P01023|TREMBL:Q9BQ22|ENSEMBL:ENSP00000323929		0	0.914	1	1	1	3.89e-05	0	GLAVLFMTPVVNVLKLCYFNK	R	V	0.95	2.52	0.217	0	0	0	0	0	1	0	2	2442.33	0	0	TRUE
Human_exosome_121_091511	in-gel - LTQ - 3 reps	human exosomes - #121	121-10	RANDOM_IPI:IPI00741668.2|SWISS-PROT:P39880-6|ENSEMBL:ENSP00000403173;ENSP0000040	RANDOM_IPI:IPI00741668.2|SWISS-PROT:P39880-6|ENSEMBL:ENSP00000403173;ENSP0000040		0	0.914	1	1	1	3.89e-05	0	EILNIGRAGPTLEYLEPILPDPASSLIKFLMKPK	R	S	0.95	3.17	0.271	0	0	0	0	0	1	0	2	3780.1	0	0	TRUE
Human_exosome_121_091511	in-gel - LTQ - 3 reps	human exosomes - #121	121-10	RANDOM_IPI:IPI00514926.2|TREMBL:B1ANH2|ENSEMBL:ENSP00000355681;ENSP00000407604|V	RANDOM_IPI:IPI00514926.2|TREMBL:B1ANH2|ENSEMBL:ENSP00000355681;ENSP00000407604|V		0	0.914	1	1	1	3.89e-05	0	ATADGTLDSLGESSIQGGPAMSDEVR	K	T	0.95	2.93	0.251	0	0	0	0	0	1	0	2	2564.18	0	0	TRUE
Human_exosome_121_091511	in-gel - LTQ - 3 reps	human exosomes - #121	121-10	RANDOM_IPI:IPI00383825.2|SWISS-PROT:Q8IUX8-2|ENSEMBL:ENSP00000369976|REFSEQ:NP_0	RANDOM_IPI:IPI00383825.2|SWISS-PROT:Q8IUX8-2|ENSEMBL:ENSP00000369976|REFSEQ:NP_0		0	0.914	1	1	1	3.89e-05	0	VDWASHHWGYIVLAAPISKPSEPIFCKIESK	R	G	0.95	3.23	0.186	0	0	0	0	0	1	0	2	3508.81	0	0	TRUE
Human_exosome_121_091511	in-gel - LTQ - 3 reps	human exosomes - #121	121-10	IPI00220327	IPI00220327		0	1	6	6	9	0.00035	0	FLEQQNQVLQTK	R	W	0.95	4.18	0.093	0	0	0	0	3	0	0	2	1475.79	0	0	TRUE	IPI00376379,IPI00021304
Human_exosome_121_091511	in-gel - LTQ - 3 reps	human exosomes - #121	121-10	IPI00220327	IPI00220327		0	1	6	6	9	0.00035	0	NKYEDEINKR	K	T	0.95	2.5	0.115	0	0	0	0	0	2	0	2	1308.65	0	0	TRUE	IPI00293665,IPI00300725
Human_exosome_121_091511	in-gel - LTQ - 3 reps	human exosomes - #121	121-10	IPI00220327	IPI00220327		0	1	6	6	9	0.00035	0	SKAEAESLYQSKYEELQITAGR	K	H	0.95	3.9	0.392	0	0	0	0	0	1	0	2	2501.25	0	0	TRUE
Human_exosome_121_091511	in-gel - LTQ - 3 reps	human exosomes - #121	121-10	IPI00220327	IPI00220327		0	1	6	6	9	0.00035	0	SLNNQFASFIDKVR	K	F	0.95	3.23	0.318	0	0	0	0	1	0	0	2	1638.86	0	0	TRUE
Human_exosome_121_091511	in-gel - LTQ - 3 reps	human exosomes - #121	121-10	IPI00220327	IPI00220327		0	1	6	6	9	0.00035	0	THNLEPYFESFINNLR	R	R	0.95	2.65	0.244	0	0	0	0	0	1	0	2	1993.98	0	0	TRUE
Human_exosome_121_091511	in-gel - LTQ - 3 reps	human exosomes - #121	121-10	IPI00220327	IPI00220327		0	1	6	6	9	0.00035	0	WELLQQVDTSTR	K	T	0.95	3.87	0.512	0	0	0	0	1	0	0	2	1475.75	0	0	TRUE
Human_exosome_121_091511	in-gel - LTQ - 3 reps	human exosomes - #121	121-10	RANDOM_gi|15608496|ref|NP_215872.1|-R	RANDOM_gi|15608496|ref|NP_215872.1|-R		0	0.914	1	1	2	7.78e-05	0	NSKSALADSGAPCIDFVHALVVRR	R	S	0.95	2.74	0.311	0	0	0	0	0	2	0	2	2526.32	0	0	TRUE
Human_exosome_121_091511	in-gel - LTQ - 3 reps	human exosomes - #121	121-10	RANDOM_IPI:IPI00478824.2|SWISS-PROT:Q6ZNG1|ENSEMBL:ENSP00000344791|REFSEQ:NP_940	RANDOM_IPI:IPI00478824.2|SWISS-PROT:Q6ZNG1|ENSEMBL:ENSP00000344791|REFSEQ:NP_940		0	0.914	1	1	1	3.89e-05	0	YCVITGCDHGLMREENLEGKFR	K	S	0.95	2.65	0.198	0	0	0	0	0	1	0	2	2700.23	0	0	TRUE
Human_exosome_121_091511	in-gel - LTQ - 3 reps	human exosomes - #121	121-10	RANDOM_IPI:IPI00923524.1|SWISS-PROT:Q9UBP0-4-R	RANDOM_IPI:IPI00923524.1|SWISS-PROT:Q9UBP0-4-R		0	0.914	1	1	1	3.89e-05	0	DEKGGTKDSLTMVALNGLPTSLK	R	G	0.95	2.36	0.225	0	0	0	0	0	1	0	2	2391.24	0	0	TRUE
Human_exosome_121_091511	in-gel - LTQ - 3 reps	human exosomes - #121	121-10	IPI00477763	IPI00477763		0	0.914	1	1	1	3.89e-05	0	RDIPCIFRVTASLLGAPSK	R	T	0.95	2.65	0.167	0	0	0	0	1	0	0	2	2044.14	0	0	TRUE
Human_exosome_121_091511	in-gel - LTQ - 3 reps	human exosomes - #121	121-10	acyl-CoA synthetase [Mycobacterium tuberculosis H37Rv] [MASS=58064]	gi|15608565|ref|NP_215943.1|	TB_ver3_reverse.fasta	58064.7	0.914	1	1	2	7.78e-05	0.043	LAAFVVLKPGVSATPETLKQHVR	R	D	0.95	2.4	0.247	0	0	0	0	0	2	0	2	2461.43	476	498	TRUE
Human_exosome_121_091511	in-gel - LTQ - 3 reps	human exosomes - #121	121-10	RANDOM_IPI:IPI00399409.4|REFSEQ:NP_001157164|H-INV:HIT000389534|VEGA:OTTHUMP0000	RANDOM_IPI:IPI00399409.4|REFSEQ:NP_001157164|H-INV:HIT000389534|VEGA:OTTHUMP0000		0	0.914	1	1	1	3.89e-05	0	TLESPEGLQVMPHHALFTSSVPLR	R	F	0.95	2.68	0.223	0	0	0	0	0	1	0	2	2646.37	0	0	TRUE
Human_exosome_121_091511	in-gel - LTQ - 3 reps	human exosomes - #121	121-10	RANDOM_IPI:IPI00375220.1|SWISS-PROT:Q6T4R5-1|TREMBL:B7Z7S2|ENSEMBL:ENSP000003694	RANDOM_IPI:IPI00375220.1|SWISS-PROT:Q6T4R5-1|TREMBL:B7Z7S2|ENSEMBL:ENSP000003694		0	0.914	1	1	1	3.89e-05	0	SPHPACSDMQELLSPCEK	K	K	0.95	2.41	0.274	0	0	0	0	1	0	0	2	1987.86	0	0	TRUE
Human_exosome_121_091511	in-gel - LTQ - 3 reps	human exosomes - #121	121-10	RANDOM_IPI:IPI00791559.1|VEGA:OTTHUMP00000182468-R	RANDOM_IPI:IPI00791559.1|VEGA:OTTHUMP00000182468-R		0	0.902	1	1	1	3.89e-05	0	RRCVLPSDEASACVMPQE	R	-	0.943	1.76	0.26	0	0	0	0	1	0	0	2	2006.91	0	0	TRUE
Human_exosome_121_091511	in-gel - LTQ - 3 reps	human exosomes - #121	121-10	RANDOM_IPI:IPI00607633.1|SWISS-PROT:Q4VNC0|ENSEMBL:ENSP00000341942|REFSEQ:NP_940	RANDOM_IPI:IPI00607633.1|SWISS-PROT:Q4VNC0|ENSEMBL:ENSP00000341942|REFSEQ:NP_940		0	0.914	1	1	1	3.89e-05	0	SEQLATLVLLAINLAVLVGRDK	K	I	0.95	2.21	0.262	0	0	0	0	1	0	0	2	2336.39	0	0	TRUE
Human_exosome_121_091511	in-gel - LTQ - 3 reps	human exosomes - #121	121-10	IPI00387106	IPI00387106		0	0.914	1	1	3	0.000117	0	LLIYDASNLETGVPSR	K	F	0.95	4.17	0.185	0	0	0	0	3	0	0	2	1747.92	0	0	TRUE
Human_exosome_121_091511	in-gel - LTQ - 3 reps	human exosomes - #121	121-10	RANDOM_IPI:IPI00217185.4|SWISS-PROT:Q15413-2|TREMBL:A8MSP3|ENSEMBL:ENSP000003547	RANDOM_IPI:IPI00217185.4|SWISS-PROT:Q15413-2|TREMBL:A8MSP3|ENSEMBL:ENSP000003547		0	0.914	1	1	1	3.89e-05	0	ENLLDEEFEAMVHELDKTTQFEEAER	R	S	0.95	2.6	0.19	0	0	0	0	0	1	0	2	3168.43	0	0	TRUE
Human_exosome_121_091511	in-gel - LTQ - 3 reps	human exosomes - #121	121-10	IPI00291138	IPI00291138		0	0.914	1	1	1	3.89e-05	0	NETSTNCLPVAHTCFNQLCLPPYKSKK	K	D	0.95	2.84	0.15	0	0	0	0	0	1	0	2	3150.52	0	0	TRUE
Human_exosome_121_091511	in-gel - LTQ - 3 reps	human exosomes - #121	121-10	RANDOM_IPI:IPI00398963.4|SWISS-PROT:Q9Y2V7-2|TREMBL:Q5T0U2|ENSEMBL:ENSP000004037	RANDOM_IPI:IPI00398963.4|SWISS-PROT:Q9Y2V7-2|TREMBL:Q5T0U2|ENSEMBL:ENSP000004037		0	0.914	1	1	1	3.89e-05	0	LSGPTLDLSSARCVQCR	K	Q	0.95	2.36	0.236	0	0	0	0	0	1	0	2	1862.92	0	0	TRUE
Human_exosome_121_091511	in-gel - LTQ - 3 reps	human exosomes - #121	121-10	IPI00915820	IPI00915820		0	0.914	1	1	2	7.78e-05	0	QVQLVESGGGLVQPGR	-	S	0.95	2.52	0.326	0	0	0	0	2	0	0	2	1623.88	0	0	TRUE
Human_exosome_121_091511	in-gel - LTQ - 3 reps	human exosomes - #121	121-10	RANDOM_IPI:IPI00556012.1|TREMBL:Q5BKV1|ENSEMBL:ENSP00000351200;ENSP00000384631|V	RANDOM_IPI:IPI00556012.1|TREMBL:Q5BKV1|ENSEMBL:ENSP00000351200;ENSP00000384631|V		0	0.914	1	1	1	3.89e-05	0	LWNRIIEAEEVLKVSYTCPPK	K	D	0.95	3.28	0.166	0	0	0	0	0	1	0	2	2545.35	0	0	TRUE
Human_exosome_121_091511	in-gel - LTQ - 3 reps	human exosomes - #121	121-10	RANDOM_IPI:IPI00927808.1|TREMBL:C9J487|ENSEMBL:ENSP00000405206|VEGA:OTTHUMP00000	RANDOM_IPI:IPI00927808.1|TREMBL:C9J487|ENSEMBL:ENSP00000405206|VEGA:OTTHUMP00000		0	0.914	1	1	1	3.89e-05	0	FLLLMDNDCLVNGALMFCFR	R	R	0.95	2.58	0.25	0	0	0	0	0	1	0	2	2481.14	0	0	TRUE
Human_exosome_121_091511	in-gel - LTQ - 3 reps	human exosomes - #121	121-10	IPI00019591	IPI00019591,IPI00939824,IPI00947496		0	1	3	3	5	0.000194	0	EAGIPEFYDYDVALIK	K	L	0.95	2.84	0.351	0	0	0	0	3	0	0	2	1842.92	0	0	TRUE
Human_exosome_121_091511	in-gel - LTQ - 3 reps	human exosomes - #121	121-10	IPI00019591	IPI00019591,IPI00939824,IPI00947496		0	1	3	3	5	0.000194	0	EKLQDEDLGFL	K	-	0.95	2.73	0.295	0	0	0	0	1	0	0	2	1306.65	0	0	TRUE
Human_exosome_121_091511	in-gel - LTQ - 3 reps	human exosomes - #121	121-10	IPI00019591	IPI00019591,IPI00939824,IPI00947496		0	1	3	3	5	0.000194	0	NPREDYLDVYVFGVGPLVNQVNINALASK	K	K	0.95	5.37	0.412	0	0	0	0	0	1	0	2	3204.67	0	0	TRUE
Human_exosome_121_091511	in-gel - LTQ - 3 reps	human exosomes - #121	121-10	RANDOM_IPI:IPI00220289.8|SWISS-PROT:Q8TD26-1|TREMBL:B4DLD8|ENSEMBL:ENSP000003623	RANDOM_IPI:IPI00220289.8|SWISS-PROT:Q8TD26-1|TREMBL:B4DLD8|ENSEMBL:ENSP000003623		0	0.914	1	1	1	3.89e-05	0	KLSETVSTSLCFGALK	R	V	0.95	1.84	0.222	0	0	0	0	1	0	0	2	1740.92	0	0	TRUE
Human_exosome_121_091511	in-gel - LTQ - 3 reps	human exosomes - #121	121-10	RANDOM_IPI:IPI00045512.3|SWISS-PROT:Q96RW7-2|TREMBL:Q5TCP6;Q69YJ3;Q96K89|ENSEMBL	RANDOM_IPI:IPI00045512.3|SWISS-PROT:Q96RW7-2|TREMBL:Q5TCP6;Q69YJ3;Q96K89|ENSEMBL		0	0.994	1	1	1	3.89e-05	0	VAETFWLSVPVER	R	L	0.94	1.95	0.16	0	0	0	0	0	1	0	2	1532.81	0	0	TRUE
Human_exosome_121_091511	in-gel - LTQ - 3 reps	human exosomes - #121	121-10	RANDOM_IPI:IPI00221192.1|SWISS-PROT:P51814-2-R	RANDOM_IPI:IPI00221192.1|SWISS-PROT:P51814-2-R		0	0.914	1	1	1	3.89e-05	0	TLFKHLSLPEECCNTNK	K	G	0.95	2.71	0.178	0	0	0	0	0	1	0	2	2091	0	0	TRUE
Human_exosome_121_091511	in-gel - LTQ - 3 reps	human exosomes - #121	121-10	RANDOM_IPI:IPI00025702.3|SWISS-PROT:P57071|ENSEMBL:ENSP00000269844;ENSP000004154	RANDOM_IPI:IPI00025702.3|SWISS-PROT:P57071|ENSEMBL:ENSP00000269844;ENSP000004154		0	0.914	1	1	1	3.89e-05	0	GQDMELSVPWQAAMKGFICACVLSKQTK	K	H	0.95	2.6	0.34	0	0	0	0	0	1	0	2	3142.52	0	0	TRUE
Human_exosome_121_091511	in-gel - LTQ - 3 reps	human exosomes - #121	121-10	RANDOM_IPI:IPI00894104.2|TREMBL:B3KPE2;B3KU91|ENSEMBL:ENSP00000403165|VEGA:OTTHU	RANDOM_IPI:IPI00894104.2|TREMBL:B3KPE2;B3KU91|ENSEMBL:ENSP00000403165|VEGA:OTTHU		0	0.914	1	1	1	3.89e-05	0	EQRLELNALSVLSLLVALCSEK	R	F	0.95	2.26	0.212	0	0	0	0	1	0	0	2	2428.35	0	0	TRUE
Human_exosome_121_091511	in-gel - LTQ - 3 reps	human exosomes - #121	121-10	RANDOM_IPI:IPI00168371.1|SWISS-PROT:Q9BZ67-2|ENSEMBL:ENSP00000348270-R	RANDOM_IPI:IPI00168371.1|SWISS-PROT:Q9BZ67-2|ENSEMBL:ENSP00000348270-R		0	0.914	1	1	1	3.89e-05	0	YLGYTAHSSSDAPCVFPRSFVR	K	V	0.95	2.55	0.184	0	0	0	0	0	1	0	2	2460.18	0	0	TRUE
Human_exosome_121_091511	in-gel - LTQ - 3 reps	human exosomes - #121	121-10	IPI00385264	IPI00385264		0	0.914	1	1	3	0.000117	0	DGFFGNPR	R	K	0.95	2.17	0.338	0	0	0	0	4	0	0	2	909.421	0	0	FALSE	IPI00946337,IPI00941961
Human_exosome_121_091511	in-gel - LTQ - 3 reps	human exosomes - #121	121-10	IPI00385264	IPI00385264		0	0.914	1	1	3	0.000117	0	GVALHRPDVYLLPPAR	K	E	0.95	4.61	0.393	0	0	0	0	5	29	0	2	1774.01	0	0	FALSE	IPI00946337,IPI00941961
Human_exosome_121_091511	in-gel - LTQ - 3 reps	human exosomes - #121	121-10	IPI00385264	IPI00385264		0	0.914	1	1	3	0.000117	0	GVALHRPDVYLLPPAREQLNLR	K	E	0.95	3.39	0.248	0	0	0	0	0	1	0	2	2527.43	0	0	FALSE	IPI00946337,IPI00941961
Human_exosome_121_091511	in-gel - LTQ - 3 reps	human exosomes - #121	121-10	IPI00385264	IPI00385264		0	0.914	1	1	3	0.000117	0	QVGSGVTTDEVEAEAK	K	E	0.95	4.25	0.468	0	0	0	0	3	0	0	2	1619.78	0	0	TRUE
Human_exosome_121_091511	in-gel - LTQ - 3 reps	human exosomes - #121	121-10	IPI00385264	IPI00385264		0	0.914	1	1	3	0.000117	0	VFAIPPSFASIFLTK	R	S	0.95	3.61	0.466	0	0	0	0	17	3	0	2	1637.93	0	0	FALSE	IPI00946337,IPI00941961
Human_exosome_121_091511	in-gel - LTQ - 3 reps	human exosomes - #121	121-10	IPI00385264	IPI00385264		0	0.914	1	1	3	0.000117	0	VSVFVPPR	K	D	0.95	2.61	0.301	0	0	0	3	7	0	0	2	900.53	0	0	FALSE	IPI00946337,IPI00941961
Human_exosome_121_091511	in-gel - LTQ - 3 reps	human exosomes - #121	121-10	IPI00385264	IPI00385264		0	0.914	1	1	3	0.000117	0	VSVFVPPRDGFFGNPR	K	K	0.95	3.33	0.382	0	0	0	0	3	2	0	2	1790.93	0	0	FALSE	IPI00946337,IPI00941961
Human_exosome_121_091511	in-gel - LTQ - 3 reps	human exosomes - #121	121-10	IPI00385264	IPI00385264		0	0.914	1	1	3	0.000117	0	YVTSAPMPEPQAPGR	K	Y	0.95	3.74	0.556	0	0	0	0	11	0	0	2	1616.77	0	0	FALSE	IPI00946337,IPI00941961
Human_exosome_121_091511	in-gel - LTQ - 3 reps	human exosomes - #121	121-10	IPI00032220	IPI00032220		0	0.914	1	1	1	3.89e-05	0	ADSQAQLLLSTVVGVFTAPGLHLK	R	Q	0.95	3.72	0.372	0	0	0	0	0	1	0	2	2465.38	0	0	TRUE
Human_exosome_121_091511	in-gel - LTQ - 3 reps	human exosomes - #121	121-10	IPI00006288	IPI00006288		0	0.914	1	1	1	3.89e-05	0	HGKCRLSGLGQPYCECSSGYTGDSCDR	K	E	0.95	2.83	0.171	0	0	0	0	0	1	0	2	2879.2	0	0	TRUE
Human_exosome_121_091511	in-gel - LTQ - 3 reps	human exosomes - #121	121-10	PROBABLE TRANSMEMBRANE SERINE/THREONINE-PROTEIN KINASE J PKNJ (PROTEIN KINASE J) (STPK J) [Mycobacterium tuberculosis H37Rv] [MASS=61595]	gi|15609225|ref|NP_216604.1|	TB_ver3_reverse.fasta	61594.9	0.914	1	1	1	3.89e-05	0.0492	RPVELSTSVPEVVDGITTMVLTAQGPVLR	R	V	0.95	2.71	0.162	0	0	0	0	0	1	0	2	3064.67	517	545	TRUE
Human_exosome_121_091511	in-gel - LTQ - 3 reps	human exosomes - #121	121-10	RANDOM_IPI:IPI00218421.2|SWISS-PROT:P21802-15|TREMBL:B5A961;B5A962;D3DRD4|ENSEMB	RANDOM_IPI:IPI00218421.2|SWISS-PROT:P21802-15|TREMBL:B5A961;B5A962;D3DRD4|ENSEMB		0	0.914	1	1	1	3.89e-05	0	SACHHKPLLLGGRWCEMLGSPQNRVYLR	K	D	0.95	3.23	0.221	0	0	0	0	0	1	0	2	3351.68	0	0	TRUE
Human_exosome_121_091511	in-gel - LTQ - 3 reps	human exosomes - #121	121-10	RANDOM_IPI:IPI00908478.1|TREMBL:B4DK86|ENSEMBL:ENSP00000412679-R	RANDOM_IPI:IPI00908478.1|TREMBL:B4DK86|ENSEMBL:ENSP00000412679-R		0	0.914	1	1	1	3.89e-05	0	GILIADWNFSNEPPK	K	R	0.95	2.23	0.175	0	0	0	0	1	0	0	2	1700.86	0	0	TRUE
Human_exosome_121_091511	in-gel - LTQ - 3 reps	human exosomes - #121	121-10	RANDOM_IPI:IPI00023217.2|SWISS-PROT:Q92736-1|TREMBL:B4DGV4;B4DN98;D7UNU2;D7UNU3;	RANDOM_IPI:IPI00023217.2|SWISS-PROT:Q92736-1|TREMBL:B4DGV4;B4DN98;D7UNU2;D7UNU3;		0	0.914	1	1	1	3.89e-05	0	KGVLGNDLSGQLGEYPHCLVLDDKLK	K	K	0.95	2.4	0.177	0	0	0	0	0	1	0	2	2868.49	0	0	TRUE
Human_exosome_121_091511	in-gel - LTQ - 3 reps	human exosomes - #121	121-10	RANDOM_IPI:IPI00385333.1|SWISS-PROT:Q9H1N7-3|ENSEMBL:ENSP00000345902-R	RANDOM_IPI:IPI00385333.1|SWISS-PROT:Q9H1N7-3|ENSEMBL:ENSP00000345902-R		0	0.907	1	1	1	3.89e-05	0	VTGSTQNDLNKFKVQK	K	R	0.946	2.53	0.216	0	0	0	0	0	1	0	2	1806.97	0	0	TRUE
Human_exosome_121_091511	in-gel - LTQ - 3 reps	human exosomes - #121	121-10	IPI00643525	IPI00643525,IPI00843913		0	0.914	1	1	3	0.000117	0	AEFQDALEK	K	L	0.912	1.89	0.205	0	0	0	0	1	0	0	2	1050.51	0	0	FALSE	IPI00892604,IPI00887154,IPI00418163
Human_exosome_121_091511	in-gel - LTQ - 3 reps	human exosomes - #121	121-10	IPI00643525	IPI00643525,IPI00843913		0	0.914	1	1	3	0.000117	0	AEFQDALEKLNMGITDLQGLR	K	L	0.95	5.2	0.434	0	0	0	0	0	7	0	2	2362.21	0	0	FALSE	IPI00892604,IPI00887154,IPI00418163
Human_exosome_121_091511	in-gel - LTQ - 3 reps	human exosomes - #121	121-10	IPI00643525	IPI00643525,IPI00843913		0	0.914	1	1	3	0.000117	0	ALEILQEEDLIDEDDIPVR	R	S	0.95	4.84	0.52	0	0	0	0	3	0	0	2	2225.12	0	0	FALSE	IPI00892604,IPI00887154,IPI00418163
Human_exosome_121_091511	in-gel - LTQ - 3 reps	human exosomes - #121	121-10	IPI00643525	IPI00643525,IPI00843913		0	0.914	1	1	3	0.000117	0	ASAGLLGAHAAAITAYALTLTK	K	A	0.95	4.94	0.586	0	0	0	0	1	1	0	2	2085.17	0	0	FALSE	IPI00892604,IPI00922744,IPI00887154,IPI00418163
Human_exosome_121_091511	in-gel - LTQ - 3 reps	human exosomes - #121	121-10	IPI00643525	IPI00643525,IPI00843913		0	0.914	1	1	3	0.000117	0	DFALLSLQVPLKDAK	R	S	0.95	3.82	0.399	0	0	0	0	2	2	0	2	1657.95	0	0	FALSE	IPI00892604,IPI00887154,IPI00418163
Human_exosome_121_091511	in-gel - LTQ - 3 reps	human exosomes - #121	121-10	IPI00643525	IPI00643525,IPI00843913		0	0.914	1	1	3	0.000117	0	DSSTWLTAFVLK	R	V	0.95	2.37	0.339	0	0	0	0	3	0	0	2	1367.72	0	0	TRUE	IPI00922744
Human_exosome_121_091511	in-gel - LTQ - 3 reps	human exosomes - #121	121-10	IPI00643525	IPI00643525,IPI00843913		0	0.914	1	1	3	0.000117	0	EMSGSPASGIPVK	R	V	0.95	2.38	0.272	0	0	0	0	2	0	0	2	1275.63	0	0	FALSE	IPI00892604,IPI00887154,IPI00418163
Human_exosome_121_091511	in-gel - LTQ - 3 reps	human exosomes - #121	121-10	IPI00643525	IPI00643525,IPI00843913		0	0.914	1	1	3	0.000117	0	EVYMPSSIFQDDFVIPDISEPGTWK	K	I	0.95	3.85	0.453	0	0	0	0	4	1	0	2	2916.37	0	0	FALSE	IPI00892604,IPI00887154,IPI00418163
Human_exosome_121_091511	in-gel - LTQ - 3 reps	human exosomes - #121	121-10	IPI00643525	IPI00643525,IPI00843913		0	0.914	1	1	3	0.000117	0	FGLLDEDGKK	R	T	0.95	3.06	0.32	0	0	0	0	3	0	0	2	1121.58	0	0	FALSE	IPI00892604,IPI00887154,IPI00418163
Human_exosome_121_091511	in-gel - LTQ - 3 reps	human exosomes - #121	121-10	IPI00643525	IPI00643525,IPI00843913		0	0.914	1	1	3	0.000117	0	GPEVQLVAHSPWLK	R	D	0.95	4.12	0.472	0	0	0	0	2	2	0	2	1560.85	0	0	FALSE	IPI00892604,IPI00887154,IPI00418163
Human_exosome_121_091511	in-gel - LTQ - 3 reps	human exosomes - #121	121-10	IPI00643525	IPI00643525,IPI00843913		0	0.914	1	1	3	0.000117	0	GPEVQLVAHSPWLKDSLSR	R	T	0.95	2.89	0.426	0	0	0	0	0	1	0	2	2119.13	0	0	FALSE	IPI00892604,IPI00887154,IPI00418163
Human_exosome_121_091511	in-gel - LTQ - 3 reps	human exosomes - #121	121-10	IPI00643525	IPI00643525,IPI00843913		0	0.914	1	1	3	0.000117	0	GSFEFPVGDAVSK	R	V	0.95	3.65	0.373	0	0	0	0	3	0	0	2	1339.65	0	0	FALSE	IPI00892604,IPI00887154,IPI00418163
Human_exosome_121_091511	in-gel - LTQ - 3 reps	human exosomes - #121	121-10	IPI00643525	IPI00643525,IPI00843913		0	0.914	1	1	3	0.000117	0	HLVPGAPFLLQALVR	R	E	0.95	4.11	0.394	0	0	0	0	1	5	0	2	1630.98	0	0	FALSE	IPI00892604,IPI00887154,IPI00418163
Human_exosome_121_091511	in-gel - LTQ - 3 reps	human exosomes - #121	121-10	IPI00643525	IPI00643525,IPI00843913		0	0.914	1	1	3	0.000117	0	ITPGKPYILTVPGHLDEMQLDIQAR	K	Y	0.95	4.75	0.412	0	0	0	0	0	4	0	2	2821.49	0	0	FALSE	IPI00892604,IPI00887154,IPI00418163
Human_exosome_121_091511	in-gel - LTQ - 3 reps	human exosomes - #121	121-10	IPI00643525	IPI00643525,IPI00843913		0	0.914	1	1	3	0.000117	0	KYVLPNFEVK	K	I	0.95	3.07	0.155	0	0	0	0	0	2	0	2	1236.7	0	0	FALSE	IPI00892604,IPI00887154,IPI00418163
Human_exosome_121_091511	in-gel - LTQ - 3 reps	human exosomes - #121	121-10	IPI00643525	IPI00643525,IPI00843913		0	0.914	1	1	3	0.000117	0	LHLETDSLALVALGALDTALYAAGSK	K	S	0.95	5.27	0.631	0	0	0	0	4	20	0	2	2613.41	0	0	FALSE	IPI00892604,IPI00887154,IPI00418163
Human_exosome_121_091511	in-gel - LTQ - 3 reps	human exosomes - #121	121-10	IPI00643525	IPI00643525,IPI00843913		0	0.914	1	1	3	0.000117	0	LLLFSPSVVHLGVPLSVGVQLQDVPR	R	G	0.95	5.57	0.569	0	0	0	0	0	5	0	2	2769.6	0	0	FALSE	IPI00892604,IPI00887154,IPI00418163
Human_exosome_121_091511	in-gel - LTQ - 3 reps	human exosomes - #121	121-10	IPI00643525	IPI00643525,IPI00843913		0	0.914	1	1	3	0.000117	0	LNMGITDLQGLR	K	L	0.95	3.79	0.431	0	0	0	0	4	0	0	2	1346.71	0	0	FALSE	IPI00892604,IPI00887154,IPI00418163
Human_exosome_121_091511	in-gel - LTQ - 3 reps	human exosomes - #121	121-10	IPI00643525	IPI00643525,IPI00843913		0	0.914	1	1	3	0.000117	0	LTVAAPPSGGPGFLSIERPDSRPPR	R	V	0.95	2.69	0.252	0	0	0	0	0	1	0	2	2574.38	0	0	FALSE	IPI00892604,IPI00887154,IPI00418163
Human_exosome_121_091511	in-gel - LTQ - 3 reps	human exosomes - #121	121-10	IPI00643525	IPI00643525,IPI00843913		0	0.914	1	1	3	0.000117	0	LVNGQSHISLSK	K	A	0.95	2.68	0.301	0	0	0	0	1	0	0	2	1282.71	0	0	FALSE	IPI00892604,IPI00887154,IPI00418163
Human_exosome_121_091511	in-gel - LTQ - 3 reps	human exosomes - #121	121-10	IPI00643525	IPI00643525,IPI00843913		0	0.914	1	1	3	0.000117	0	MRPSTDTITVMVENSHGLR	K	V	0.95	5.19	0.501	0	0	0	0	0	5	0	2	2176.05	0	0	FALSE	IPI00892604,IPI00887154,IPI00418163
Human_exosome_121_091511	in-gel - LTQ - 3 reps	human exosomes - #121	121-10	IPI00643525	IPI00643525,IPI00843913		0	0.914	1	1	3	0.000117	0	STQDTVIALDALSAYWIASHTTEER	R	G	0.95	3.61	0.308	0	0	0	0	0	1	0	2	2778.36	0	0	FALSE	IPI00892604,IPI00887154,IPI00418163
Human_exosome_121_091511	in-gel - LTQ - 3 reps	human exosomes - #121	121-10	IPI00643525	IPI00643525,IPI00843913		0	0.914	1	1	3	0.000117	0	TTNIQGINLLFSSR	R	R	0.95	4.48	0.398	0	0	0	0	3	0	0	2	1563.85	0	0	FALSE	IPI00892604,IPI00887154,IPI00418163
Human_exosome_121_091511	in-gel - LTQ - 3 reps	human exosomes - #121	121-10	IPI00643525	IPI00643525,IPI00843913		0	0.914	1	1	3	0.000117	0	VDFTLSSERDFALLSLQVPLKDAK	K	S	0.95	3.72	0.292	0	0	0	0	0	2	0	2	2692.46	0	0	FALSE	IPI00892604,IPI00887154,IPI00418163
Human_exosome_121_091511	in-gel - LTQ - 3 reps	human exosomes - #121	121-10	IPI00643525	IPI00643525,IPI00843913		0	0.914	1	1	3	0.000117	0	VGDTLNLNLR	R	A	0.95	3.47	0.289	0	0	0	0	3	0	0	2	1114.62	0	0	FALSE	IPI00892604,IPI00887154,IPI00418163
Human_exosome_121_091511	in-gel - LTQ - 3 reps	human exosomes - #121	121-10	IPI00643525	IPI00643525,IPI00843913		0	0.914	1	1	3	0.000117	0	VGLSGMAIADVTLLSGFHALR	K	A	0.95	4.72	0.489	0	0	0	0	0	1	0	2	2144.15	0	0	FALSE	IPI00892604,IPI00887154,IPI00418163
Human_exosome_121_091511	in-gel - LTQ - 3 reps	human exosomes - #121	121-10	IPI00643525	IPI00643525,IPI00843913		0	0.914	1	1	3	0.000117	0	VTASDPLDTLGSEGALSPGGVASLLR	R	L	0.95	5.83	0.624	0	0	0	0	4	0	0	2	2483.3	0	0	FALSE	IPI00892604,IPI00922744,IPI00887154,IPI00418163
Human_exosome_121_091511	in-gel - LTQ - 3 reps	human exosomes - #121	121-10	IPI00643525	IPI00643525,IPI00843913		0	0.914	1	1	3	0.000117	0	YIYGKPVQGVAYVR	R	F	0.95	3.73	0.528	0	0	0	0	3	0	0	2	1612.88	0	0	FALSE	IPI00892604,IPI00887154,IPI00418163
Human_exosome_121_091511	in-gel - LTQ - 3 reps	human exosomes - #121	121-10	IPI00643525	IPI00643525,IPI00843913		0	0.914	1	1	3	0.000117	0	YVLPNFEVK	K	I	0.925	2.23	0.132	0	0	0	0	1	0	0	2	1108.6	0	0	FALSE	IPI00892604,IPI00887154,IPI00418163
Human_exosome_121_091511	in-gel - LTQ - 3 reps	human exosomes - #121	121-10	IPI00479116	IPI00479116		0	0.914	1	1	2	7.78e-05	0	TLNLAQNLLAQLPEELFHPLTSLQTLK	K	L	0.95	5.06	0.477	0	0	0	0	0	2	0	2	3045.7	0	0	TRUE
Human_exosome_121_091511	in-gel - LTQ - 3 reps	human exosomes - #121	121-10	RANDOM_IPI:IPI00917671.1|ENSEMBL:ENSP00000386609|REFSEQ:NP_001157281|VEGA:OTTHUM	RANDOM_IPI:IPI00917671.1|ENSEMBL:ENSP00000386609|REFSEQ:NP_001157281|VEGA:OTTHUM		0	0.914	1	1	1	3.89e-05	0	MTLDMSLAPYLESLTAHAGPMGGR	K	E	0.95	3.43	0.175	0	0	0	0	0	1	0	2	2551.2	0	0	TRUE
Human_exosome_121_091511	in-gel - LTQ - 3 reps	human exosomes - #121	121-10	IPI00876909	IPI00783902,IPI00876909,IPI00939856		0	0.914	1	1	1	3.89e-05	0	SLVFATLELCVCILVRQLPELNPK	K	L	0.95	2.55	0.186	0	0	0	0	0	1	0	2	2755.53	0	0	TRUE
Human_exosome_121_091511	in-gel - LTQ - 3 reps	human exosomes - #121	121-10	Tax_Id=9606 Gene_Symbol=TTN titin isoform N2-A	IPI00759613		0	0.914	1	1	1	3.89e-05	0	VKEPPTFIRELKPVEVVK	K	Y	0.95	2.5	0.261	0	0	0	0	0	1	0	2	2108.25	0	0	TRUE	IPI00940872
Human_exosome_121_091511	in-gel - LTQ - 3 reps	human exosomes - #121	121-10	Tax_Id=9606 Gene_Symbol=EIF2B3 Isoform 1 of Translation initiation factor eIF-2B subunit gamma	IPI00006504,IPI00217227,IPI00332950		0	0.914	1	1	1	3.89e-05	0	MKMKPDIVCIPDDADMGTADSLR	K	Y	0.95	2.44	0.235	0	0	0	0	0	1	0	2	2627.18	0	0	TRUE
Human_exosome_121_091511	in-gel - LTQ - 3 reps	human exosomes - #121	121-10	Tax_Id=9606 Gene_Symbol=FAM125B Isoform 2 of Multivesicular body subunit 12B	IPI00022918,IPI00552643,IPI00922942		0	0.914	1	1	9	0.00035	0	NHDSSQPTTPSQSSAASTPAPNLPR	R	-	0.95	3.25	0.211	0	0	0	0	9	0	0	2	2548.2	0	0	TRUE
Human_exosome_121_091511	in-gel - LTQ - 3 reps	human exosomes - #121	121-10	Tax_Id=9606 Gene_Symbol=IGHG2 Putative uncharacterized protein DKFZp686E23209	IPI00930072		0	0.914	1	1	2	7.78e-05	0	ATPPMLDSDGSFFLYSK	K	L	0.95	2.72	0.181	0	0	0	0	0	2	0	2	1875.88	0	0	TRUE
Human_exosome_121_091511	in-gel - LTQ - 3 reps	human exosomes - #121	121-10	Tax_Id=9606 Gene_Symbol=IGHG2 Putative uncharacterized protein DKFZp686E23209	IPI00930072		0	0.914	1	1	2	7.78e-05	0	EPQVYTLPPSREEMTK	R	N	0.95	3.85	0.512	0	0	0	0	12	0	0	2	1920.94	0	0	FALSE	IPI00827754,IPI00418153,IPI00930124,IPI00426051,IPI00399007
Human_exosome_121_091511	in-gel - LTQ - 3 reps	human exosomes - #121	121-10	Tax_Id=9606 Gene_Symbol=IGHG2 Putative uncharacterized protein DKFZp686E23209	IPI00930072		0	0.914	1	1	2	7.78e-05	0	GLPAPIEK	K	T	0.95	1.4	0.317	0	0	0	3	0	0	0	2	824.488	0	0	FALSE	IPI00736860,IPI00426051,IPI00399007
Human_exosome_121_091511	in-gel - LTQ - 3 reps	human exosomes - #121	121-10	Tax_Id=9606 Gene_Symbol=IGHG2 Putative uncharacterized protein DKFZp686E23209	IPI00930072		0	0.914	1	1	2	7.78e-05	0	VVSVLTVVHQDWLNGK	R	E	0.95	2.38	0.286	0	0	0	0	3	1	0	2	1793.99	0	0	FALSE	IPI00930442,IPI00426051,IPI00399007
Human_exosome_121_091511	in-gel - LTQ - 3 reps	human exosomes - #121	121-10	Tax_Id=9606 Gene_Symbol=IGHG2 Putative uncharacterized protein DKFZp686E23209	IPI00930072		0	0.914	1	1	2	7.78e-05	0	VVSVLTVVHQDWLNGKEYK	R	C	0.95	3.03	0.412	0	0	0	0	3	2	0	2	2214.19	0	0	FALSE	IPI00930442,IPI00426051,IPI00399007
Human_exosome_121_091511	in-gel - LTQ - 3 reps	human exosomes - #121	121-10	Tax_Id=9606 Gene_Symbol=C6 Complement component 6 precursor	IPI00879709		0	0.914	1	1	1	3.89e-05	0	VPANLENVGFEVQTAEDDLKTDFYK	R	D	0.95	4.38	0.306	0	0	0	0	0	1	0	2	2842.38	0	0	TRUE
Human_exosome_121_091511	in-gel - LTQ - 3 reps	human exosomes - #121	121-10	Tax_Id=9606 Gene_Symbol=IGHA2;LOC100126583 Putative uncharacterized protein DKFZp686L19235	IPI00784950		0	0.914	1	1	2	7.78e-05	0	DASGATFTWTPSSGK	R	S	0.95	4.39	0.577	0	0	0	0	2	0	0	2	1512.7	0	0	TRUE	IPI00893853,IPI00423461
Human_exosome_121_091511	in-gel - LTQ - 3 reps	human exosomes - #121	121-10	Tax_Id=9606 Gene_Symbol=APOB Apolipoprotein B-100	IPI00022229		0	1	36	41	93	0.00362	0	AALGKLPQQANDYLNSFNWER	R	Q	0.95	2.94	0.238	0	0	0	0	0	1	0	2	2435.21	0	0	TRUE
Human_exosome_121_091511	in-gel - LTQ - 3 reps	human exosomes - #121	121-10	Tax_Id=9606 Gene_Symbol=APOB Apolipoprotein B-100	IPI00022229		0	1	36	41	93	0.00362	0	AEPLAFTFSHDYK	K	G	0.95	2.52	0.242	0	0	0	0	2	0	0	2	1525.73	0	0	TRUE
Human_exosome_121_091511	in-gel - LTQ - 3 reps	human exosomes - #121	121-10	Tax_Id=9606 Gene_Symbol=APOB Apolipoprotein B-100	IPI00022229		0	1	36	41	93	0.00362	0	ALVEQGFTVPEIK	K	T	0.95	3.32	0.361	0	0	0	0	3	0	0	2	1430.79	0	0	TRUE
Human_exosome_121_091511	in-gel - LTQ - 3 reps	human exosomes - #121	121-10	Tax_Id=9606 Gene_Symbol=APOB Apolipoprotein B-100	IPI00022229		0	1	36	41	93	0.00362	0	ATFQTPDFIVPLTDLR	K	I	0.95	3.23	0.33	0	0	0	0	4	0	0	2	1833.97	0	0	TRUE
Human_exosome_121_091511	in-gel - LTQ - 3 reps	human exosomes - #121	121-10	Tax_Id=9606 Gene_Symbol=APOB Apolipoprotein B-100	IPI00022229		0	1	36	41	93	0.00362	0	AVSMPSFSILGSDVR	K	V	0.95	4.43	0.464	0	0	0	0	4	0	0	2	1581.79	0	0	TRUE
Human_exosome_121_091511	in-gel - LTQ - 3 reps	human exosomes - #121	121-10	Tax_Id=9606 Gene_Symbol=APOB Apolipoprotein B-100	IPI00022229		0	1	36	41	93	0.00362	0	DKDQEVLLQTFLDDASPGDKR	K	L	0.95	5.66	0.44	0	0	0	0	0	4	0	2	2390.18	0	0	TRUE
Human_exosome_121_091511	in-gel - LTQ - 3 reps	human exosomes - #121	121-10	Tax_Id=9606 Gene_Symbol=APOB Apolipoprotein B-100	IPI00022229		0	1	36	41	93	0.00362	0	FSVPAGIVIPSFQALTAR	K	F	0.95	3.2	0.261	0	0	0	0	0	1	0	2	1874.05	0	0	TRUE
Human_exosome_121_091511	in-gel - LTQ - 3 reps	human exosomes - #121	121-10	Tax_Id=9606 Gene_Symbol=APOB Apolipoprotein B-100	IPI00022229		0	1	36	41	93	0.00362	0	GFEPTLEALFGK	K	Q	0.95	2.88	0.378	0	0	0	0	2	0	0	2	1308.68	0	0	TRUE
Human_exosome_121_091511	in-gel - LTQ - 3 reps	human exosomes - #121	121-10	Tax_Id=9606 Gene_Symbol=APOB Apolipoprotein B-100	IPI00022229		0	1	36	41	93	0.00362	0	IADFELPTIIVPEQTIEIPSIK	K	F	0.95	3.64	0.449	0	0	0	0	4	1	0	2	2466.37	0	0	TRUE
Human_exosome_121_091511	in-gel - LTQ - 3 reps	human exosomes - #121	121-10	Tax_Id=9606 Gene_Symbol=APOB Apolipoprotein B-100	IPI00022229		0	1	36	41	93	0.00362	0	IEGNLIFDPNNYLPK	K	E	0.95	3.61	0.327	0	0	0	0	2	0	0	2	1746.91	0	0	TRUE
Human_exosome_121_091511	in-gel - LTQ - 3 reps	human exosomes - #121	121-10	Tax_Id=9606 Gene_Symbol=APOB Apolipoprotein B-100	IPI00022229		0	1	36	41	93	0.00362	0	ILGEELGFASLHDLQLLGK	R	L	0.95	5.43	0.596	0	0	0	0	4	3	0	2	2053.13	0	0	TRUE
Human_exosome_121_091511	in-gel - LTQ - 3 reps	human exosomes - #121	121-10	Tax_Id=9606 Gene_Symbol=APOB Apolipoprotein B-100	IPI00022229		0	1	36	41	93	0.00362	0	ITENDIQIALDDAK	R	I	0.95	4.66	0.518	0	0	0	0	1	0	0	2	1558.8	0	0	TRUE
Human_exosome_121_091511	in-gel - LTQ - 3 reps	human exosomes - #121	121-10	Tax_Id=9606 Gene_Symbol=APOB Apolipoprotein B-100	IPI00022229		0	1	36	41	93	0.00362	0	LNTDIAGLASAIDMSTNYNSDSLHFSNVFR	R	S	0.95	5.93	0.562	0	0	0	0	0	3	0	2	3289.54	0	0	TRUE
Human_exosome_121_091511	in-gel - LTQ - 3 reps	human exosomes - #121	121-10	Tax_Id=9606 Gene_Symbol=APOB Apolipoprotein B-100	IPI00022229		0	1	36	41	93	0.00362	0	LPQQANDYLNSFNWER	K	Q	0.95	4.96	0.402	0	0	0	0	1	0	0	2	1994.94	0	0	TRUE
Human_exosome_121_091511	in-gel - LTQ - 3 reps	human exosomes - #121	121-10	Tax_Id=9606 Gene_Symbol=APOB Apolipoprotein B-100	IPI00022229		0	1	36	41	93	0.00362	0	LPYTIITTPPLKDFSLWEK	R	T	0.95	3.93	0.402	0	0	0	0	0	2	0	2	2262.24	0	0	TRUE
Human_exosome_121_091511	in-gel - LTQ - 3 reps	human exosomes - #121	121-10	Tax_Id=9606 Gene_Symbol=APOB Apolipoprotein B-100	IPI00022229		0	1	36	41	93	0.00362	0	NFVASHIANILNSEELDIQDLK	K	K	0.95	4.04	0.378	0	0	0	0	0	2	0	2	2483.28	0	0	TRUE
Human_exosome_121_091511	in-gel - LTQ - 3 reps	human exosomes - #121	121-10	Tax_Id=9606 Gene_Symbol=APOB Apolipoprotein B-100	IPI00022229		0	1	36	41	93	0.00362	0	NFVASHIANILNSEELDIQDLKK	K	L	0.95	7.42	0.578	0	0	0	0	0	3	0	2	2611.37	0	0	TRUE
Human_exosome_121_091511	in-gel - LTQ - 3 reps	human exosomes - #121	121-10	Tax_Id=9606 Gene_Symbol=APOB Apolipoprotein B-100	IPI00022229		0	1	36	41	93	0.00362	0	NLQNNAEWVYQGAIR	R	Q	0.95	4.08	0.448	0	0	0	0	1	0	0	2	1775.88	0	0	TRUE
Human_exosome_121_091511	in-gel - LTQ - 3 reps	human exosomes - #121	121-10	Tax_Id=9606 Gene_Symbol=APOB Apolipoprotein B-100	IPI00022229		0	1	36	41	93	0.00362	0	NLTDFAEQYSIQDWAK	K	R	0.95	5.56	0.403	0	0	0	0	1	0	0	2	1928.9	0	0	TRUE
Human_exosome_121_091511	in-gel - LTQ - 3 reps	human exosomes - #121	121-10	Tax_Id=9606 Gene_Symbol=APOB Apolipoprotein B-100	IPI00022229		0	1	36	41	93	0.00362	0	NQDVHSINLPFFETLQEYFER	K	N	0.9	3.19	0.1	0	0	0	0	0	1	0	2	2626.26	0	0	TRUE
Human_exosome_121_091511	in-gel - LTQ - 3 reps	human exosomes - #121	121-10	Tax_Id=9606 Gene_Symbol=APOB Apolipoprotein B-100	IPI00022229		0	1	36	41	93	0.00362	0	QSMTLSSEVQIPDFDVDLGTILR	R	V	0.95	3.33	0.199	0	0	0	0	0	1	0	2	2580.29	0	0	TRUE
Human_exosome_121_091511	in-gel - LTQ - 3 reps	human exosomes - #121	121-10	Tax_Id=9606 Gene_Symbol=APOB Apolipoprotein B-100	IPI00022229		0	1	36	41	93	0.00362	0	SEILAHWSPAK	R	L	0.95	2.81	0.306	0	0	0	0	1	0	0	2	1238.65	0	0	TRUE
Human_exosome_121_091511	in-gel - LTQ - 3 reps	human exosomes - #121	121-10	Tax_Id=9606 Gene_Symbol=APOB Apolipoprotein B-100	IPI00022229		0	1	36	41	93	0.00362	0	SPAFTDLHLR	K	Y	0.95	2.9	0.407	0	0	0	0	0	1	0	2	1156.61	0	0	TRUE
Human_exosome_121_091511	in-gel - LTQ - 3 reps	human exosomes - #121	121-10	Tax_Id=9606 Gene_Symbol=APOB Apolipoprotein B-100	IPI00022229		0	1	36	41	93	0.00362	0	SVSDGIAALDLNAVANK	K	I	0.95	4.46	0.428	0	0	0	0	2	0	0	2	1657.88	0	0	TRUE
Human_exosome_121_091511	in-gel - LTQ - 3 reps	human exosomes - #121	121-10	Tax_Id=9606 Gene_Symbol=APOB Apolipoprotein B-100	IPI00022229		0	1	36	41	93	0.00362	0	TGISPLALIK	R	G	0.95	2.85	0.165	0	0	0	0	3	0	0	2	1012.64	0	0	TRUE
Human_exosome_121_091511	in-gel - LTQ - 3 reps	human exosomes - #121	121-10	Tax_Id=9606 Gene_Symbol=APOB Apolipoprotein B-100	IPI00022229		0	1	36	41	93	0.00362	0	TIDQMLNSELQWPVPDIYLR	R	D	0.95	2.84	0.41	0	0	0	0	1	3	0	2	2447.23	0	0	TRUE
Human_exosome_121_091511	in-gel - LTQ - 3 reps	human exosomes - #121	121-10	Tax_Id=9606 Gene_Symbol=APOB Apolipoprotein B-100	IPI00022229		0	1	36	41	93	0.00362	0	TIHDLHLFIENIDFNK	K	S	0.95	3.62	0.438	0	0	0	0	0	2	0	2	1969.02	0	0	TRUE
Human_exosome_121_091511	in-gel - LTQ - 3 reps	human exosomes - #121	121-10	Tax_Id=9606 Gene_Symbol=APOB Apolipoprotein B-100	IPI00022229		0	1	36	41	93	0.00362	0	TILGTMPAFEVSLQALQK	K	A	0.95	4.41	0.553	0	0	0	0	5	2	0	2	1963.06	0	0	TRUE
Human_exosome_121_091511	in-gel - LTQ - 3 reps	human exosomes - #121	121-10	Tax_Id=9606 Gene_Symbol=APOB Apolipoprotein B-100	IPI00022229		0	1	36	41	93	0.00362	0	TLADLTLLDSPIKVPLLLSEPINIIDALEMR	R	D	0.95	4.84	0.481	0	0	0	0	0	5	0	2	3432.93	0	0	TRUE
Human_exosome_121_091511	in-gel - LTQ - 3 reps	human exosomes - #121	121-10	Tax_Id=9606 Gene_Symbol=APOB Apolipoprotein B-100	IPI00022229		0	1	36	41	93	0.00362	0	TLQGIPQMIGEVIR	R	K	0.95	3.33	0.393	0	0	0	0	4	0	0	2	1570.86	0	0	TRUE
Human_exosome_121_091511	in-gel - LTQ - 3 reps	human exosomes - #121	121-10	Tax_Id=9606 Gene_Symbol=APOB Apolipoprotein B-100	IPI00022229		0	1	36	41	93	0.00362	0	TSSFALNLPTLPEVK	R	F	0.95	2.69	0.382	0	0	0	0	2	0	0	2	1616.89	0	0	TRUE
Human_exosome_121_091511	in-gel - LTQ - 3 reps	human exosomes - #121	121-10	Tax_Id=9606 Gene_Symbol=APOB Apolipoprotein B-100	IPI00022229		0	1	36	41	93	0.00362	0	TSSFALNLPTLPEVKFPEVDVLTK	R	Y	0.95	5.03	0.412	0	0	0	0	0	3	0	2	2645.44	0	0	TRUE
Human_exosome_121_091511	in-gel - LTQ - 3 reps	human exosomes - #121	121-10	Tax_Id=9606 Gene_Symbol=APOB Apolipoprotein B-100	IPI00022229		0	1	36	41	93	0.00362	0	TTLTAFGFASADLIEIGLEGK	K	G	0.95	2.24	0.368	0	0	0	0	1	0	0	2	2154.13	0	0	TRUE
Human_exosome_121_091511	in-gel - LTQ - 3 reps	human exosomes - #121	121-10	Tax_Id=9606 Gene_Symbol=APOB Apolipoprotein B-100	IPI00022229		0	1	36	41	93	0.00362	0	VPLLLSEPINIIDALEMR	K	D	0.95	5.06	0.55	0	0	0	0	2	2	0	2	2052.14	0	0	TRUE
Human_exosome_121_091511	in-gel - LTQ - 3 reps	human exosomes - #121	121-10	Tax_Id=9606 Gene_Symbol=APOB Apolipoprotein B-100	IPI00022229		0	1	36	41	93	0.00362	0	VSALLTPAEQTGTWK	K	L	0.95	3.22	0.376	0	0	0	0	1	0	0	2	1601.85	0	0	TRUE
Human_exosome_121_091511	in-gel - LTQ - 3 reps	human exosomes - #121	121-10	Tax_Id=9606 Gene_Symbol=APOB Apolipoprotein B-100	IPI00022229		0	1	36	41	93	0.00362	0	YDKNQDVHSINLPFFETLQEYFER	K	N	0.95	5.35	0.363	0	0	0	0	0	2	0	2	3032.44	0	0	TRUE
Human_exosome_121_091511	in-gel - LTQ - 3 reps	human exosomes - #121	121-10	Tax_Id=9606 Gene_Symbol=AHSG cDNA FLJ55606, highly similar to Alpha-2-HS-glycoprotein	IPI00022431,IPI00953689		0	0.914	1	1	1	3.89e-05	0	HTFMGVVSLGSPSGEVSHPR	R	K	0.95	2.77	0.276	0	0	0	0	0	1	0	2	2081.02	0	0	TRUE
Human_exosome_121_091511	in-gel - LTQ - 3 reps	human exosomes - #121	121-10	Tax_Id=9606 Gene_Symbol=CDAN1 Isoform 2 of Codanin-1	IPI00386747		0	0.914	1	1	1	3.89e-05	0	ALLPEETPAAVLSSAENIAVGLATEK	R	A	0.95	3.01	0.247	0	0	0	0	0	1	0	2	2594.39	0	0	FALSE	IPI00952809
Human_exosome_121_091511	in-gel - LTQ - 3 reps	human exosomes - #121	121-10	Tax_Id=9606 Gene_Symbol=POLR1A DNA-directed RNA polymerase I subunit RPA1	IPI00031960,IPI00916060		0	0.914	1	1	1	3.89e-05	0	DGQPLAGLIQDHMVSGASMTTRGCFFTR	K	E	0.95	3.11	0.233	0	0	0	0	0	1	0	2	3028.41	0	0	TRUE
Human_exosome_121_091511	in-gel - LTQ - 3 reps	human exosomes - #121	121-10	Tax_Id=9606 Gene_Symbol=- Myosin-reactive immunoglobulin heavy chain variable region (Fragment)	IPI00384407,IPI00384409,IPI00384410		0	0.914	1	1	1	3.89e-05	0	EVQLVESGAEVK	-	K	0.95	3.46	0.184	0	0	0	0	1	0	0	2	1287.68	0	0	TRUE
Human_exosome_121_091511	in-gel - LTQ - 3 reps	human exosomes - #121	121-10	Tax_Id=9606 Gene_Symbol=LUZP1 Isoform 1 of Leucine zipper protein 1	IPI00296830,IPI00395737,IPI00744623		0	0.914	1	1	1	3.89e-05	0	SSIIIKPSDPVERNSHAPPAETIR	R	W	0.95	3.19	0.269	0	0	0	0	0	1	0	2	2614.39	0	0	TRUE
Human_exosome_121_091511	in-gel - LTQ - 3 reps	human exosomes - #121	121-10	Tax_Id=9606 Gene_Symbol=ADNP Activity-dependent neuroprotector homeobox protein	IPI00022215		0	0.905	1	1	1	3.89e-05	0	CIHCLGVYTSNMTASTITLHLVHCRGVGK	K	T	0.944	2.96	0.153	0	0	0	0	0	1	0	2	3244.58	0	0	TRUE
Human_exosome_121_091511	in-gel - LTQ - 3 reps	human exosomes - #121	121-10	Tax_Id=9606 Gene_Symbol=HUNK Hormonally up-regulated neu tumor-associated kinase	IPI00219553		0	0.914	1	1	1	3.89e-05	0	ILNSPVSLAR	R	R	0.95	1.68	0.197	0	0	0	1	0	0	0	2	1069.64	0	0	TRUE
Human_exosome_121_091511	in-gel - LTQ - 3 reps	human exosomes - #121	121-10	Tax_Id=9606 Gene_Symbol=- Ig kappa chain V-III region VH (Fragment)	IPI00829834		0	0.914	1	1	2	7.78e-05	0	EIVMTQSPPTLSLSPGER	R	V	0.95	2.93	0.22	0	0	0	0	2	0	0	2	1942	0	0	TRUE
Human_exosome_121_091511	in-gel - LTQ - 3 reps	human exosomes - #121	121-10	Tax_Id=9606 Gene_Symbol=- Ig kappa chain V-III region VH (Fragment)	IPI00829834		0	0.914	1	1	2	7.78e-05	0	LLIYGASTR	R	A	0.91	2.57	0.0326	0	0	0	0	1	0	0	2	993.573	0	0	FALSE	IPI00387119,IPI00549330,IPI00940069,IPI00385253
Human_exosome_121_091511	in-gel - LTQ - 3 reps	human exosomes - #121	121-10	Tax_Id=9606 Gene_Symbol=HRG Histidine-rich glycoprotein	IPI00022371		0	0.998	2	2	5	0.000194	0	ADLFYDVEALDLESPK	R	N	0.95	4.15	0.405	0	0	0	0	3	0	0	2	1824.89	0	0	TRUE
Human_exosome_121_091511	in-gel - LTQ - 3 reps	human exosomes - #121	121-10	Tax_Id=9606 Gene_Symbol=HRG Histidine-rich glycoprotein	IPI00022371		0	0.998	2	2	5	0.000194	0	DSPVLIDFFEDTER	K	Y	0.95	4.06	0.517	0	0	0	0	2	0	0	2	1682.79	0	0	TRUE
Human_exosome_121_091511	in-gel - LTQ - 3 reps	human exosomes - #121	121-10	Tax_Id=9606 Gene_Symbol=BCL9L Isoform 3 of B-cell CLL/lymphoma 9-like protein	IPI00746747,IPI00953632		0	0.914	1	1	1	3.89e-05	0	SMGMQRPLGMAGSGMGQSMEMER	R	M	0.95	2.83	0.133	0	0	0	0	0	1	0	2	2523.02	0	0	TRUE
Human_exosome_121_091511	in-gel - LTQ - 3 reps	human exosomes - #121	121-10	Tax_Id=9606 Gene_Symbol=FHDC1 FH2 domain-containing protein 1	IPI00434629		0	0.914	1	1	1	3.89e-05	0	MHVMNCVSLVSDK	-	E	0.95	2.42	0.234	0	0	0	0	1	0	0	2	1478.68	0	0	TRUE
Human_exosome_121_091511	in-gel - LTQ - 3 reps	human exosomes - #121	121-10	Tax_Id=9606 Gene_Symbol=EYS 51 kDa protein	IPI00914000		0	0.914	1	1	1	3.89e-05	0	MHSPLSQYGYTTPVGSPGVVCMIEMTADGKPPVQK	-	K	0.95	2.88	0.203	0	0	0	0	0	1	0	2	3705.78	0	0	TRUE
Human_exosome_121_091511	in-gel - LTQ - 3 reps	human exosomes - #121	121-10	Tax_Id=9606 Gene_Symbol=GPR150 Probable G-protein coupled receptor 150	IPI00303663		0	0.914	1	1	1	3.89e-05	0	GDSPSPLPPPPPPTSLQPGAPPAARAWPGER	R	R	0.95	3.09	0.245	0	0	0	0	0	1	0	2	3097.59	0	0	TRUE
Human_exosome_121_091511	in-gel - LTQ - 3 reps	human exosomes - #121	121-10	Tax_Id=9606 Gene_Symbol=PRPF38B Isoform 2 of Pre-mRNA-splicing factor 38B	IPI00647851		0	0.914	1	1	1	3.89e-05	0	MCGGVRGVGTGGIVSTAFCLLYKLFTLK	-	L	0.95	2.85	0.235	0	0	0	0	0	1	0	2	3005.58	0	0	TRUE
Human_exosome_121_091511	in-gel - LTQ - 3 reps	human exosomes - #121	121-10.RAW (F006850)	IPI00028413	IPI00028413,IPI00873416,IPI00876950,IPI00953573		0	0.985	1	1	3	0.000113	0	FPLYNLGFGNNLNYNFLENMALENHGFAR	-	-	0.95	0	0	97.9	42	0	0	0	3	0	2	3405.61	0	0	TRUE
Human_exosome_121_091511	in-gel - LTQ - 3 reps	human exosomes - #121	121-10.RAW (F006850)	Tax_Id=9606 Gene_Symbol=GPATCH8 Isoform 1 of G patch domain-containing protein 8	REVERSE_IPI00457284-R		0	0.98	1	1	1	3.76e-05	0	GDLNSSGDSDGVKQLGQDSSK	-	-	0.927	0	0	47.7	44.5	0	0	0	1	0	2	2093.96	0	0	TRUE
Human_exosome_121_091511	in-gel - LTQ - 3 reps	human exosomes - #121	121-10.RAW (F006850)	IPI00658130	IPI00658130		0	0.998	2	4	63	0.00237	0	AAPSVTLFPPSSEELQANK	-	-	0.95	0	0	97.5	44.6	0	0	7	0	0	2	1986.02	0	0	TRUE	IPI00887169,IPI00154742,IPI00829877,IPI00969427,IPI00827875
Human_exosome_121_091511	in-gel - LTQ - 3 reps	human exosomes - #121	121-10.RAW (F006850)	IPI00658130	IPI00658130		0	0.998	2	4	63	0.00237	0	YAASSYLSLTPEQWK	-	-	0.95	0	0	104	45	0	3	52	1	0	2	1743.86	0	0	TRUE	IPI00887169,IPI00154742,IPI00827875,IPI00829640
Human_exosome_121_091511	in-gel - LTQ - 3 reps	human exosomes - #121	121-10.RAW (F006850)	Tax_Id=9606 Gene_Symbol=ARID1B Isoform 2 of AT-rich interactive domain-containing protein 1B	REVERSE_IPI00395617-R		0	0.951	1	1	1	3.76e-05	0	GMTPGPTGPSMAPHSRQQAAAWAPSAAAYQAGMDK	-	-	0.902	0	0	42.7	41.6	0	0	0	1	0	2	3529.6	0	0	TRUE
Human_exosome_121_091511	in-gel - LTQ - 3 reps	human exosomes - #121	121-10.RAW (F006850)	Tax_Id=9606 Gene_Symbol=- Kappa light chain variable region (Fragment)	IPI00743194,IPI00829600		0	0.929	1	1	1	3.76e-05	0	FSGSGSGTDFTLK	-	-	0.95	0	0	86.9	45.9	0	0	2	0	0	2	1303.62	0	0	FALSE	IPI00550731,IPI00854709,IPI00827829,IPI00827773,IPI00893819,IPI00829947
Human_exosome_121_091511	in-gel - LTQ - 3 reps	human exosomes - #121	121-10.RAW (F006850)	Tax_Id=9606 Gene_Symbol=- Kappa light chain variable region (Fragment)	IPI00743194,IPI00829600		0	0.929	1	1	1	3.76e-05	0	FSGVPDRFSGSGSGTDFTLK	-	-	0.95	0	0	51.5	44.4	0	0	0	1	0	2	2061.99	0	0	TRUE
Human_exosome_121_091511	in-gel - LTQ - 3 reps	human exosomes - #121	121-10.RAW (F006850)	Tax_Id=9606 Gene_Symbol=MAP2K4 21 kDa protein	REVERSE_IPI00794157-R,REVERSE_IPI00942214-R		0	0.929	1	1	1	3.76e-05	0	GQMSSVAPHGPAPSGVPGPTGSGSGGGSGGGGSPSPAAM	-	-	0.95	0	0	51.5	42.3	0	0	0	1	0	2	3262.45	0	0	TRUE
Human_exosome_121_091511	in-gel - LTQ - 3 reps	human exosomes - #121	121-10.RAW (F006850)	IPI00552487	IPI00552487		0	0.894	1	1	1	3.76e-05	0	AQETVPWNIILLLGGGFAMAK	-	-	0.925	0	0	42.8	44.2	0	0	1	0	0	2	2229.21	0	0	TRUE
Human_exosome_121_091511	in-gel - LTQ - 3 reps	human exosomes - #121	121-10.RAW (F006850)	PE-PGRS FAMILY PROTEIN [Mycobacterium tuberculosis H37Rv] [MASS=50267]	gi|57116793|ref|YP_177763.1|	TB_ver3_reverse.fasta	50267.6	0.992	1	1	1	3.76e-05	0.0677	GGSGGLIGRAGSDGGVGAGGAGGAGGAGGTGGEGGTGGDGK	K	T	0.937	0	0	46.7	42.5	0	0	0	1	0	2	3087.41	547	587	TRUE
Human_exosome_121_091511	in-gel - LTQ - 3 reps	human exosomes - #121	121-10.RAW (F006850)	IPI00032311	IPI00032311		0	0.997	2	2	3	0.000113	0	GLQYAAQEGLLALQSELLR	-	-	0.95	0	0	79.2	44.4	0	0	2	0	0	2	2073.13	0	0	TRUE
Human_exosome_121_091511	in-gel - LTQ - 3 reps	human exosomes - #121	121-10.RAW (F006850)	IPI00032311	IPI00032311		0	0.997	2	2	3	0.000113	0	ITLPDFTGDLR	-	-	0.942	0	0	45.7	46	0	0	1	0	0	2	1247.66	0	0	TRUE
Human_exosome_121_091511	in-gel - LTQ - 3 reps	human exosomes - #121	121-10.RAW (F006850)	IPI00784430	IPI00784430		0	0.929	1	1	1	3.76e-05	0	ASQSVSSYLAWYQQKPGQAPR	-	-	0.95	0	0	64.7	43.8	0	0	0	1	0	2	2352.17	0	0	TRUE
Human_exosome_121_091511	in-gel - LTQ - 3 reps	human exosomes - #121	121-10.RAW (F006850)	IPI00784430	IPI00784430		0	0.929	1	1	1	3.76e-05	0	LLIYDASNR	-	-	0.95	0	0	58.2	46.2	0	0	3	0	0	2	1064.57	0	0	FALSE	IPI00816799
Human_exosome_121_091511	in-gel - LTQ - 3 reps	human exosomes - #121	121-10.RAW (F006850)	Tax_Id=9606 Gene_Symbol=HOXA11 Homeobox protein Hox-A11	IPI00010754		0	0.867	1	1	1	3.76e-05	0	GPPAATATSAAAAAAATGAPATSSSDSGGGGGCR	-	-	0.904	0	0	44.4	43.1	0	0	0	1	0	2	2775.26	0	0	TRUE
Human_exosome_121_091511	in-gel - LTQ - 3 reps	human exosomes - #121	121-10.RAW (F006850)	hypothetical protein Rv2991 [Mycobacterium tuberculosis H37Rv] [MASS=18204]	gi|15610128|ref|NP_217507.1|	TB_ver3_reverse.fasta	18203.4	0.857	1	1	1	3.76e-05	0.0491	SQKAVNLR	K	R	0.896	0	0	41.6	46.3	0	1	0	0	0	2	915.537	59	66	TRUE
Human_exosome_121_091511	in-gel - LTQ - 3 reps	human exosomes - #121	121-10.RAW (F006850)	Tax_Id=9606 Gene_Symbol=C5 Complement C5	IPI00032291		0	0.997	1	1	1	3.76e-05	0	ALVEGVDQLFTDYQIK	-	-	0.95	0	0	58.4	44.9	0	0	1	0	0	2	1838.95	0	0	TRUE
Human_exosome_121_091511	in-gel - LTQ - 3 reps	human exosomes - #121	121-10.RAW (F006850)	Tax_Id=9606 Gene_Symbol=ADCK5 Uncharacterized aarF domain-containing protein kinase 5	REVERSE_IPI00418366-R		0	0.929	1	1	1	3.76e-05	0	ALLATLRMALTELR	-	-	0.95	0	0	46.5	45.4	0	0	1	0	0	2	1587.93	0	0	TRUE
Human_exosome_121_091511	in-gel - LTQ - 3 reps	human exosomes - #121	121-10.RAW (F006850)	Tax_Id=9606 Gene_Symbol=EXOSC5 Exosome complex exonuclease RRP46	IPI00644775		0	0.929	1	1	1	3.76e-05	0	TSITVVLQVVSDAGSLLACCLNAACMALVDAGVPMR	-	-	0.95	0	0	49.6	41.6	0	0	0	1	0	2	3623.8	0	0	TRUE
Human_exosome_121_091511	in-gel - LTQ - 3 reps	human exosomes - #121	121-10.RAW (F006850)	Tax_Id=9606 Gene_Symbol=ESYT2 Isoform 2 of Extended synaptotagmin-2	REVERSE_IPI00409635-R,REVERSE_IPI00893476-R		0	0.892	1	1	1	3.76e-05	0	EEMGPKDSGGIVPTSPATNSGGPGPSGSMHSK	-	-	0.923	0	0	45.4	42.6	0	0	0	1	0	2	3069.39	0	0	TRUE
Human_exosome_121_091511	in-gel - LTQ - 3 reps	human exosomes - #121	121-10.RAW (F006850)	IPI00022389	IPI00022389,IPI00218876,IPI00642842		0	0.998	2	2	3	0.000113	0	ALKYEVQGEVFTKPQLWP	-	-	0.95	0	0	46	44.5	0	0	1	0	0	2	2133.14	0	0	TRUE
Human_exosome_121_091511	in-gel - LTQ - 3 reps	human exosomes - #121	121-10.RAW (F006850)	IPI00022389	IPI00022389,IPI00218876,IPI00642842		0	0.998	2	2	3	0.000113	0	ESDTSYVSLK	-	-	0.95	0	0	47.2	46.3	0	0	2	0	0	2	1128.54	0	0	TRUE
Human_exosome_121_091511	in-gel - LTQ - 3 reps	human exosomes - #121	121-10.RAW (F006850)	Tax_Id=9606 Gene_Symbol=COL8A1 Collagen alpha-1(VIII) chain	IPI00219000,IPI00942464		0	0.929	1	1	1	3.76e-05	0	GKPGPQGYPGVGKPGMPGMPGKPGAMGMPGAKGEIGQK	-	-	0.95	0	0	48.7	41.6	0	0	0	1	0	2	3619.8	0	0	TRUE
Human_exosome_121_091511	in-gel - LTQ - 3 reps	human exosomes - #121	121-10.RAW (F006850)	IPI00418163	IPI00418163,IPI00887154,IPI00892604		0	1	24	26	77	0.0029	0	AEFQDALEKLNMGITDLQGLR	-	-	0.95	0	0	66.1	43.7	0	0	0	3	0	2	2362.21	0	0	TRUE	IPI00843913,IPI00643525
Human_exosome_121_091511	in-gel - LTQ - 3 reps	human exosomes - #121	121-10.RAW (F006850)	IPI00418163	IPI00418163,IPI00887154,IPI00892604		0	1	24	26	77	0.0029	0	ALEILQEEDLIDEDDIPVR	-	-	0.95	0	0	134	44.2	0	0	3	0	0	2	2225.12	0	0	TRUE	IPI00843913,IPI00643525
Human_exosome_121_091511	in-gel - LTQ - 3 reps	human exosomes - #121	121-10.RAW (F006850)	IPI00418163	IPI00418163,IPI00887154,IPI00892604		0	1	24	26	77	0.0029	0	ASAGLLGAHAAAITAYALTLTK	-	-	0.95	0	0	104	44.6	0	0	1	0	0	2	2085.17	0	0	TRUE	IPI00922744,IPI00843913,IPI00643525
Human_exosome_121_091511	in-gel - LTQ - 3 reps	human exosomes - #121	121-10.RAW (F006850)	IPI00418163	IPI00418163,IPI00887154,IPI00892604		0	1	24	26	77	0.0029	0	DFALLSLQVPLKDAK	-	-	0.95	0	0	67.8	45.2	0	0	2	0	0	2	1657.95	0	0	TRUE	IPI00843913,IPI00643525
Human_exosome_121_091511	in-gel - LTQ - 3 reps	human exosomes - #121	121-10.RAW (F006850)	IPI00418163	IPI00418163,IPI00887154,IPI00892604		0	1	24	26	77	0.0029	0	EMSGSPASGIPVK	-	-	0.95	0	0	51.1	45.8	0	0	2	0	0	2	1275.63	0	0	TRUE	IPI00843913,IPI00643525
Human_exosome_121_091511	in-gel - LTQ - 3 reps	human exosomes - #121	121-10.RAW (F006850)	IPI00418163	IPI00418163,IPI00887154,IPI00892604		0	1	24	26	77	0.0029	0	EVYMPSSIFQDDFVIPDISEPGTWK	-	-	0.95	0	0	72.3	43	0	0	3	0	0	2	2916.37	0	0	TRUE	IPI00843913,IPI00643525
Human_exosome_121_091511	in-gel - LTQ - 3 reps	human exosomes - #121	121-10.RAW (F006850)	IPI00418163	IPI00418163,IPI00887154,IPI00892604		0	1	24	26	77	0.0029	0	FGLLDEDGKK	-	-	0.95	0	0	56.8	46.2	0	0	3	0	0	2	1121.58	0	0	TRUE	IPI00843913,IPI00643525
Human_exosome_121_091511	in-gel - LTQ - 3 reps	human exosomes - #121	121-10.RAW (F006850)	IPI00418163	IPI00418163,IPI00887154,IPI00892604		0	1	24	26	77	0.0029	0	GPEVQLVAHSPWLK	-	-	0.95	0	0	71.9	45.5	0	0	2	0	0	2	1560.85	0	0	TRUE	IPI00843913,IPI00643525
Human_exosome_121_091511	in-gel - LTQ - 3 reps	human exosomes - #121	121-10.RAW (F006850)	IPI00418163	IPI00418163,IPI00887154,IPI00892604		0	1	24	26	77	0.0029	0	GPEVQLVAHSPWLKDSLSR	-	-	0.913	0	0	46.3	44.4	0	0	0	1	0	2	2119.13	0	0	TRUE	IPI00843913,IPI00643525
Human_exosome_121_091511	in-gel - LTQ - 3 reps	human exosomes - #121	121-10.RAW (F006850)	IPI00418163	IPI00418163,IPI00887154,IPI00892604		0	1	24	26	77	0.0029	0	GSFEFPVGDAVSK	-	-	0.95	0	0	66.5	45.7	0	0	2	0	0	2	1339.65	0	0	TRUE	IPI00843913,IPI00643525
Human_exosome_121_091511	in-gel - LTQ - 3 reps	human exosomes - #121	121-10.RAW (F006850)	IPI00418163	IPI00418163,IPI00887154,IPI00892604		0	1	24	26	77	0.0029	0	HLVPGAPFLLQALVR	-	-	0.95	0	0	79.7	45.3	0	0	0	5	0	2	1630.98	0	0	TRUE	IPI00843913,IPI00643525
Human_exosome_121_091511	in-gel - LTQ - 3 reps	human exosomes - #121	121-10.RAW (F006850)	IPI00418163	IPI00418163,IPI00887154,IPI00892604		0	1	24	26	77	0.0029	0	ITPGKPYILTVPGHLDEMQLDIQAR	-	-	0.95	0	0	55.6	43	0	0	0	3	0	2	2821.49	0	0	TRUE	IPI00843913,IPI00643525
Human_exosome_121_091511	in-gel - LTQ - 3 reps	human exosomes - #121	121-10.RAW (F006850)	IPI00418163	IPI00418163,IPI00887154,IPI00892604		0	1	24	26	77	0.0029	0	LHLETDSLALVALGALDTALYAAGSK	-	-	0.95	0	0	139	43.3	0	0	4	13	0	2	2613.41	0	0	TRUE	IPI00843913,IPI00643525
Human_exosome_121_091511	in-gel - LTQ - 3 reps	human exosomes - #121	121-10.RAW (F006850)	IPI00418163	IPI00418163,IPI00887154,IPI00892604		0	1	24	26	77	0.0029	0	LLLFSPSVVHLGVPLSVGVQLQDVPR	-	-	0.95	0	0	99.8	43.1	0	0	0	4	0	2	2769.6	0	0	TRUE	IPI00843913,IPI00643525
Human_exosome_121_091511	in-gel - LTQ - 3 reps	human exosomes - #121	121-10.RAW (F006850)	IPI00418163	IPI00418163,IPI00887154,IPI00892604		0	1	24	26	77	0.0029	0	LNMGITDLQGLR	-	-	0.95	0	0	77.2	45.9	0	0	3	0	0	2	1346.71	0	0	TRUE	IPI00843913,IPI00643525
Human_exosome_121_091511	in-gel - LTQ - 3 reps	human exosomes - #121	121-10.RAW (F006850)	IPI00418163	IPI00418163,IPI00887154,IPI00892604		0	1	24	26	77	0.0029	0	LQETSNWLLSQQQADGSFQDLSPVIHR	-	-	0.95	0	0	83.4	42.4	0	0	0	3	0	2	3097.53	0	0	TRUE	IPI00922744
Human_exosome_121_091511	in-gel - LTQ - 3 reps	human exosomes - #121	121-10.RAW (F006850)	IPI00418163	IPI00418163,IPI00887154,IPI00892604		0	1	24	26	77	0.0029	0	LVNGQSHISLSK	-	-	0.95	0	0	78.1	45.7	0	0	2	0	0	2	1282.71	0	0	TRUE	IPI00843913,IPI00643525
Human_exosome_121_091511	in-gel - LTQ - 3 reps	human exosomes - #121	121-10.RAW (F006850)	IPI00418163	IPI00418163,IPI00887154,IPI00892604		0	1	24	26	77	0.0029	0	MRPSTDTITVMVENSHGLR	-	-	0.95	0	0	70.6	44.3	0	0	0	4	0	2	2176.05	0	0	TRUE	IPI00843913,IPI00643525
Human_exosome_121_091511	in-gel - LTQ - 3 reps	human exosomes - #121	121-10.RAW (F006850)	IPI00418163	IPI00418163,IPI00887154,IPI00892604		0	1	24	26	77	0.0029	0	STQDTVIALDALSAYWIASHTTEER	-	-	0.95	0	0	59.4	43.3	0	0	0	1	0	2	2778.36	0	0	TRUE	IPI00843913,IPI00643525
Human_exosome_121_091511	in-gel - LTQ - 3 reps	human exosomes - #121	121-10.RAW (F006850)	IPI00418163	IPI00418163,IPI00887154,IPI00892604		0	1	24	26	77	0.0029	0	TTNIQGINLLFSSR	-	-	0.95	0	0	93.9	45.5	0	0	2	0	0	2	1563.85	0	0	TRUE	IPI00843913,IPI00643525
Human_exosome_121_091511	in-gel - LTQ - 3 reps	human exosomes - #121	121-10.RAW (F006850)	IPI00418163	IPI00418163,IPI00887154,IPI00892604		0	1	24	26	77	0.0029	0	VGDTLNLNLR	-	-	0.95	0	0	79.3	46.4	0	0	3	0	0	2	1114.62	0	0	TRUE	IPI00843913,IPI00643525
Human_exosome_121_091511	in-gel - LTQ - 3 reps	human exosomes - #121	121-10.RAW (F006850)	IPI00418163	IPI00418163,IPI00887154,IPI00892604		0	1	24	26	77	0.0029	0	VGLSGMAIADVTLLSGFHALR	-	-	0.95	0	0	76	44.4	0	0	0	1	0	2	2144.15	0	0	TRUE	IPI00843913,IPI00643525
Human_exosome_121_091511	in-gel - LTQ - 3 reps	human exosomes - #121	121-10.RAW (F006850)	IPI00418163	IPI00418163,IPI00887154,IPI00892604		0	1	24	26	77	0.0029	0	VTASDPLDTLGSEGALSPGGVASLLR	-	-	0.95	0	0	132	43.6	0	0	4	0	0	2	2483.3	0	0	TRUE	IPI00922744,IPI00843913,IPI00643525
Human_exosome_121_091511	in-gel - LTQ - 3 reps	human exosomes - #121	121-10.RAW (F006850)	IPI00418163	IPI00418163,IPI00887154,IPI00892604		0	1	24	26	77	0.0029	0	YIYGKPVQGVAYVR	-	-	0.95	0	0	68.3	45.4	0	0	3	0	0	2	1612.88	0	0	TRUE	IPI00843913,IPI00643525
Human_exosome_121_091511	in-gel - LTQ - 3 reps	human exosomes - #121	121-10.RAW (F006850)	IPI00023673	IPI00023673		0	0.929	1	1	1	3.76e-05	0	IYTSPTWSAFVTDSSWSAR	-	-	0.95	0	0	73.7	44.3	0	0	1	0	0	2	2162.02	0	0	TRUE
Human_exosome_121_091511	in-gel - LTQ - 3 reps	human exosomes - #121	121-10.RAW (F006850)	Tax_Id=9606 Gene_Symbol=MRM1 Isoform 1 of rRNA methyltransferase 1, mitochondrial	REVERSE_IPI00784477-R		0	0.929	1	1	1	3.76e-05	0	TQLFGTLDDTSFVDMVEMAGASSKSVVPTLPCSNR	-	-	0.95	0	0	50	41.3	0	0	0	1	0	2	3719.76	0	0	TRUE
Human_exosome_121_091511	in-gel - LTQ - 3 reps	human exosomes - #121	121-10.RAW (F006850)	Tax_Id=9606 Gene_Symbol=PLG Plasminogen	IPI00019580		0	0.994	1	1	2	7.53e-05	0	HSIFTPETNPR	-	-	0.95	0	0	63.4	45.7	0	0	2	0	0	2	1298.65	0	0	TRUE
Human_exosome_121_091511	in-gel - LTQ - 3 reps	human exosomes - #121	121-10.RAW (F006850)	IPI00386133	IPI00386133		0	0.929	1	1	3	0.000113	0	LLIYWASTR	-	-	0.95	0	0	54.9	46.1	0	0	3	0	0	2	1122.63	0	0	TRUE
Human_exosome_121_091511	in-gel - LTQ - 3 reps	human exosomes - #121	121-10.RAW (F006850)	Tax_Id=9606 Gene_Symbol=SLC2A11 Putative uncharacterized protein SLC2A11	IPI00917221		0	0.914	1	1	1	3.76e-05	0	GAVAMSSAIFTALGIVMGQVVGLRCTPTPPPCSGR	-	-	0.939	0	0	46.2	41.7	0	0	0	1	0	2	3533.77	0	0	TRUE
Human_exosome_121_091511	in-gel - LTQ - 3 reps	human exosomes - #121	121-10.RAW (F006850)	Tax_Id=9606 Gene_Symbol=FN1 Isoform 1 of Fibronectin	IPI00022418,IPI00339223,IPI00339224,IPI00339225,IPI00339227,IPI00339228,IPI00414283,IPI00479723		0	0.929	1	1	2	7.53e-05	0	VTWAPPPSIDLTNFLVR	-	-	0.95	0	0	51.7	44.7	0	0	2	0	0	2	1926.05	0	0	TRUE
Human_exosome_121_091511	in-gel - LTQ - 3 reps	human exosomes - #121	121-10.RAW (F006850)	Tax_Id=9606 Gene_Symbol=KRT78 Isoform 2 of Keratin, type II cytoskeletal 78	REVERSE_IPI00166205-R,REVERSE_IPI00477227-R		0	0.922	1	1	1	3.76e-05	0	GSGLGCTSGLGGGVGGSMVASGGVSSITVQSTCEGSMR	-	-	0.945	0	0	47	41.8	0	0	0	1	0	2	3463.56	0	0	TRUE
Human_exosome_121_091511	in-gel - LTQ - 3 reps	human exosomes - #121	121-10.RAW (F006850)	Tax_Id=9606 Gene_Symbol=COL27A1 Putative uncharacterized protein COL27A1	REVERSE_IPI00479904-R,REVERSE_IPI00844557-R		0	0.998	1	1	1	3.76e-05	0	SGPPGQPGPEGPTGMGGPMGPHGMSGKPGPVGPPGMMGR	-	-	0.95	0	0	49	41.5	0	0	0	1	0	2	3608.63	0	0	TRUE
Human_exosome_121_091511	in-gel - LTQ - 3 reps	human exosomes - #121	121-10.RAW (F006850)	IPI00006146	IPI00006146		0	0.929	1	1	2	7.53e-05	0	SFFSFLGEAFDGAR	-	-	0.95	0	0	55.3	45.4	0	0	2	0	0	2	1550.73	0	0	TRUE	IPI00552578
Human_exosome_121_091511	in-gel - LTQ - 3 reps	human exosomes - #121	121-10.RAW (F006850)	Tax_Id=9606 Gene_Symbol=EN2 Homeobox protein engrailed-2	REVERSE_IPI00020031-R		0	0.996	1	1	1	3.76e-05	0	IQSENLSLEQALSQRR	-	-	0.942	0	0	44.5	44.8	0	0	1	0	0	2	1871.99	0	0	TRUE
Human_exosome_121_091511	in-gel - LTQ - 3 reps	human exosomes - #121	121-10.RAW (F006850)	PROBABLE Sn-GLYCEROL-3-PHOSPHATE-BINDING LIPOPROTEIN UGPB [Mycobacterium tuberculosis H37Rv] [MASS=46725]	REVERSE_gi|15609970|ref|NP_217349.1|-R		0	0.985	1	1	1	3.76e-05	0	VSGGGGMGACGATVGAAAAALALFQRR	-	-	0.914	0	0	45.6	43.6	0	0	0	1	0	2	2493.25	0	0	TRUE
Human_exosome_121_091511	in-gel - LTQ - 3 reps	human exosomes - #121	121-10.RAW (F006850)	IPI00550731	IPI00550731		0	0.929	1	1	2	7.53e-05	0	DSTYSLSSTLTLSK	-	-	0.95	0	0	73.1	45.6	0	2	22	0	0	2	1502.76	0	0	FALSE	IPI00942387,IPI00939805,IPI00889156,IPI00940952,IPI00784985,IPI00909649,IPI00941650,IPI00969456,IPI00940069,IPI00784865
Human_exosome_121_091511	in-gel - LTQ - 3 reps	human exosomes - #121	121-10.RAW (F006850)	IPI00550731	IPI00550731		0	0.929	1	1	2	7.53e-05	0	FSGSGSGTDFTLK	-	-	0.95	0	0	86.9	45.9	0	0	2	0	0	2	1303.62	0	0	TRUE	IPI00829600,IPI00854709,IPI00827829,IPI00743194,IPI00827773,IPI00893819,IPI00829947
Human_exosome_121_091511	in-gel - LTQ - 3 reps	human exosomes - #121	121-10.RAW (F006850)	IPI00550731	IPI00550731		0	0.929	1	1	2	7.53e-05	0	RTVAAPSVFIFPPSDEQLK	-	-	0.95	0	0	84.9	44.3	0	0	5	2	0	2	2102.13	0	0	FALSE	IPI00942387,IPI00939805,IPI00889156,IPI00940952,IPI00784985,IPI00909649,IPI00941650,IPI00969456,IPI00940069,IPI00556287,IPI00784865
Human_exosome_121_091511	in-gel - LTQ - 3 reps	human exosomes - #121	121-10.RAW (F006850)	IPI00550731	IPI00550731		0	0.929	1	1	2	7.53e-05	0	TVAAPSVFIFPPSDEQLK	-	-	0.95	0	0	92.2	44.6	0	3	46	0	0	2	1946.03	0	0	FALSE	IPI00942387,IPI00939805,IPI00889156,IPI00940952,IPI00784985,IPI00909649,IPI00941650,IPI00969456,IPI00940069,IPI00556287,IPI00784865
Human_exosome_121_091511	in-gel - LTQ - 3 reps	human exosomes - #121	121-10.RAW (F006850)	IPI00550731	IPI00550731		0	0.929	1	1	2	7.53e-05	0	VDNALQSGNSQESVTEQDSK	-	-	0.95	0	0	128	44.5	0	0	5	4	0	2	2135.97	0	0	FALSE	IPI00942387,IPI00939805,IPI00889156,IPI00940952,IPI00784985,IPI00909649,IPI00941650,IPI00969456,IPI00940069,IPI00784865
Human_exosome_121_091511	in-gel - LTQ - 3 reps	human exosomes - #121	121-10.RAW (F006850)	IPI00550731	IPI00550731		0	0.929	1	1	2	7.53e-05	0	VDNALQSGNSQESVTEQDSKDSTYSLSSTLTLSK	-	-	0.95	0	0	136	41.6	0	0	1	37	0	2	3619.71	0	0	FALSE	IPI00942387,IPI00939805,IPI00889156,IPI00940952,IPI00784985,IPI00909649,IPI00941650,IPI00969456,IPI00940069,IPI00784865
Human_exosome_121_091511	in-gel - LTQ - 3 reps	human exosomes - #121	121-10.RAW (F006850)	Tax_Id=9606 Gene_Symbol=CADPS Isoform 1 of Calcium-dependent secretion activator 1	IPI00297412,IPI00374128,IPI00384808,IPI00747400		0	0.929	1	1	1	3.76e-05	0	TSEGSAGSAGLGGGGAGAGAGVGAGGGGGSGASSGGGAGGLQPSSR	-	-	0.95	0	0	49.3	41.7	0	0	0	1	0	2	3474.58	0	0	TRUE
Human_exosome_121_091511	in-gel - LTQ - 3 reps	human exosomes - #121	121-10.RAW (F006850)	Tax_Id=9606 Gene_Symbol=TRIO Isoform 1 of Triple functional domain protein	REVERSE_IPI00657953-R		0	0.994	2	2	3	0.000113	0	AAEEAGEGAGGGCGSGAASAAAAPGSSAAPAAAGGSSGSM	-	-	0.911	0	0	44.1	42.3	0	0	0	1	0	2	3193.34	0	0	TRUE
Human_exosome_121_091511	in-gel - LTQ - 3 reps	human exosomes - #121	121-10.RAW (F006850)	Tax_Id=9606 Gene_Symbol=TRIO Isoform 1 of Triple functional domain protein	REVERSE_IPI00657953-R		0	0.994	2	2	3	0.000113	0	STSPAGGCSSPGGSHGSGGSPAGGGGSGGGGGSGGSGGGGGGGSHNR	-	-	0.936	0	0	45.6	41.5	0	0	0	2	0	2	3640.48	0	0	TRUE
Human_exosome_121_091511	in-gel - LTQ - 3 reps	human exosomes - #121	121-10.RAW (F006850)	Tax_Id=9606 Gene_Symbol=COBLL1 cDNA FLJ56478, highly similar to Homo sapiens COBL-like 1 (COBLL1), mRNA	IPI00807339		0	0.859	1	1	1	3.76e-05	0	AMDGRTPRPQDAPAR	-	-	0.899	0	0	42.4	45.1	0	0	1	0	0	2	1638.81	0	0	TRUE
Human_exosome_121_091511	in-gel - LTQ - 3 reps	human exosomes - #121	121-10.RAW (F006850)	IPI00916434	IPI00916434		0	0.929	1	1	2	7.53e-05	0	ASQSVSSSYLAWYQQKPGQAPR	-	-	0.95	0	0	63.7	43.8	0	0	0	2	0	2	2439.21	0	0	TRUE	IPI00387116,IPI00384402
Human_exosome_121_091511	in-gel - LTQ - 3 reps	human exosomes - #121	121-10.RAW (F006850)	IPI00916434	IPI00916434		0	0.929	1	1	2	7.53e-05	0	EVQLLESGGGLVQPGGSLR	-	-	0.95	0	0	125	44.6	0	0	2	0	0	2	1896.02	0	0	FALSE	IPI00784842
Human_exosome_121_091511	in-gel - LTQ - 3 reps	human exosomes - #121	121-10.RAW (F006850)	IPI00916434	IPI00916434		0	0.929	1	1	2	7.53e-05	0	FSGSGSGTDFTLTISR	-	-	0.95	0	0	94.8	45.4	0	0	2	0	0	2	1632.79	0	0	FALSE	IPI00889156,IPI00854644,IPI00784985,IPI00387115,IPI00385252
Human_exosome_121_091511	in-gel - LTQ - 3 reps	human exosomes - #121	121-10.RAW (F006850)	Tax_Id=9606 Gene_Symbol=HDAC11 Putative uncharacterized protein DKFZp434L0312	IPI00470376		0	0.903	1	1	1	3.76e-05	0	TQTGGTIMGVASTTAPATVAGASVPMR	-	-	0.931	0	0	47.1	43.5	0	0	0	1	0	2	2565.26	0	0	TRUE
Human_exosome_121_091511	in-gel - LTQ - 3 reps	human exosomes - #121	121-10.RAW (F006850)	Tax_Id=9606 Gene_Symbol=MUS81 Crossover junction endonuclease MUS81	IPI00289454		0	0.884	1	1	1	3.76e-05	0	TSGGDHAPDSPSGENSPAPQGRLAEVQDSSMPVPAQPK	-	-	0.917	0	0	43.5	41.2	0	0	0	1	0	2	3814.76	0	0	TRUE
Human_exosome_121_091511	in-gel - LTQ - 3 reps	human exosomes - #121	121-10.RAW (F006850)	Tax_Id=9606 Gene_Symbol=- SCAMP family protein	REVERSE_IPI00386952-R		0	0.907	1	1	1	3.76e-05	0	LEALPCVAGELPDRVGTGGSQPVTLVECLLAGAPM	-	-	0.934	0	0	45.6	41.8	0	0	0	1	0	2	3520.79	0	0	TRUE
Human_exosome_121_091511	in-gel - LTQ - 3 reps	human exosomes - #121	121-10.RAW (F006850)	Tax_Id=9606 Gene_Symbol=ITPR1 Isoform 2 of Inositol 1,4,5-trisphosphate receptor type 1	IPI00218658,IPI00218659,IPI00218660,IPI00218661,IPI00218662,IPI00218664,IPI00333753,IPI00925443,IPI00939846		0	0.929	1	1	1	3.76e-05	0	RESLTSFGNGPLSAGGPGKPGGGGGGSGSSSMSR	-	-	0.95	0	0	60.7	42.4	0	0	0	1	0	2	3050.43	0	0	TRUE
Human_exosome_121_091511	in-gel - LTQ - 3 reps	human exosomes - #121	121-10.RAW (F006850)	PROBABLE MONOOXYGENASE [Mycobacterium tuberculosis H37Rv] [MASS=55039]	gi|15608032|ref|NP_215407.1|	TB_ver3_reverse.fasta	55038.7	0.903	1	1	1	3.76e-05	0.0747	MTGRCPTVAVVGAGMSGMCVAITLLSAGITDVCIYEK	-	A	0.931	0	0	44.9	41.4	0	0	0	1	0	2	3733.82	1	37	TRUE
Human_exosome_121_091511	in-gel - LTQ - 3 reps	human exosomes - #121	121-10.RAW (F006850)	Tax_Id=9606 Gene_Symbol=C1orf159 Isoform 4 of Uncharacterized protein C1orf159	REVERSE_IPI00016627-R,REVERSE_IPI00062955-R,REVERSE_IPI00514936-R,REVERSE_IPI00871670-R,REVERSE_IPI00883596-R,REVERSE_IPI00916853-R		0	0.929	1	1	1	3.76e-05	0	RYCGPGCLSAGPCSANVGVVDVCCEPLQATNEMSK	-	-	0.95	0	0	52.5	41.2	0	0	0	1	0	2	3745.62	0	0	TRUE
Human_exosome_121_091511	in-gel - LTQ - 3 reps	human exosomes - #121	121-10.RAW (F006850)	Tax_Id=9606 Gene_Symbol=XKR4 XK-related protein 4	REVERSE_IPI00174859-R		0	0.989	1	1	1	3.76e-05	0	GLRLCLAASGAGGGGPGAVGGSGGSGASGGSGACCCCCR	-	-	0.906	0	0	43.7	42.3	0	0	0	1	0	2	3315.4	0	0	TRUE
Human_exosome_121_091511	in-gel - LTQ - 3 reps	human exosomes - #121	121-10.RAW (F006850)	Tax_Id=9606 Gene_Symbol=KLHL35 Isoform 2 of Kelch-like protein 35	REVERSE_IPI00744880-R		0	0.897	1	1	1	3.76e-05	0	LVERWCMWLDTGQTGPCGSCSTGVQGQVVAMK	-	-	0.927	0	0	44.9	41.7	0	0	0	1	0	2	3500.59	0	0	TRUE
Human_exosome_121_091511	in-gel - LTQ - 3 reps	human exosomes - #121	121-10.RAW (F006850)	Tax_Id=9606 Gene_Symbol=GLT8D1 5 kDa protein	REVERSE_IPI00793826-R		0	0.929	1	1	2	7.53e-05	0	ALCAGRPLGAAPTRAPFFATAM	-	-	0.95	0	0	51.9	44.2	0	0	2	0	0	2	2190.13	0	0	TRUE
Human_exosome_121_091511	in-gel - LTQ - 3 reps	human exosomes - #121	121-10.RAW (F006850)	Tax_Id=9606 Gene_Symbol=CYP2E1 Cytochrome P450 2E1	REVERSE_IPI00007282-R		0	0.929	1	1	1	3.76e-05	0	VEAVNKIVK	-	-	0.95	0	0	47.1	46.5	0	0	1	0	0	2	999.62	0	0	TRUE
Human_exosome_121_091511	in-gel - LTQ - 3 reps	human exosomes - #121	121-10.RAW (F006850)	Tax_Id=9606 Gene_Symbol=ULK2 Serine/threonine-protein kinase ULK2	IPI00479399		0	0.855	1	1	1	3.76e-05	0	TTSVGPSNSGGSLCAMSGR	-	-	0.896	0	0	45.5	44.9	0	0	0	1	0	2	1841.81	0	0	TRUE
Human_exosome_121_091511	in-gel - LTQ - 3 reps	human exosomes - #121	121-10.RAW (F006850)	Tax_Id=9606 Gene_Symbol=IGHA2;LOC100126583 Putative uncharacterized protein DKFZp686L19235	IPI00784950		0	0.929	1	1	2	7.53e-05	0	DASGATFTWTPSSGK	-	-	0.95	0	0	81.7	45.4	0	0	2	0	0	2	1512.7	0	0	TRUE	IPI00893853,IPI00423461
Human_exosome_121_091511	in-gel - LTQ - 3 reps	human exosomes - #121	121-10.RAW (F006850)	Tax_Id=9606 Gene_Symbol=IGHA2;LOC100126583 Putative uncharacterized protein DKFZp686L19235	IPI00784950		0	0.929	1	1	2	7.53e-05	0	QEPSQGTTTFAVTSILR	-	-	0.95	0	0	103	45.1	0	0	10	1	0	2	1835.95	0	0	FALSE	IPI00386879
Human_exosome_121_091511	in-gel - LTQ - 3 reps	human exosomes - #121	121-10.RAW (F006850)	Tax_Id=9606 Gene_Symbol=IGHA2;LOC100126583 Putative uncharacterized protein DKFZp686L19235	IPI00784950		0	0.929	1	1	2	7.53e-05	0	WLQGSQELPR	-	-	0.95	0	0	68.5	46	0	0	4	0	0	2	1213.63	0	0	FALSE	IPI00893853,IPI00386879,IPI00423461
Human_exosome_121_091511	in-gel - LTQ - 3 reps	human exosomes - #121	121-10.RAW (F006850)	Tax_Id=9606 Gene_Symbol=IGHA2;LOC100126583 Putative uncharacterized protein DKFZp686L19235	IPI00784950		0	0.929	1	1	2	7.53e-05	0	YLTWASR	-	-	0.928	0	0	44.5	45.7	0	0	1	0	0	2	896.462	0	0	FALSE	IPI00893853,IPI00386879
Human_exosome_121_091511	in-gel - LTQ - 3 reps	human exosomes - #121	121-10.RAW (F006850)	Tax_Id=9606 Gene_Symbol=CAPRIN1 Isoform 1 of Caprin-1	REVERSE_IPI00783872-R,REVERSE_IPI00873926-R,REVERSE_IPI00910763-R		0	0.899	1	1	1	3.76e-05	0	MAETQVAGTGTAPHQSAPAAAGAGAAAESGSSGSPPPPGSSK	-	-	0.928	0	0	44.6	41.3	0	0	0	1	0	2	3719.72	0	0	TRUE
Human_exosome_121_091511	in-gel - LTQ - 3 reps	human exosomes - #121	121-10.RAW (F006850)	Tax_Id=9606 Gene_Symbol=LCE1A Late cornified envelope protein 1A	IPI00374330		0	0.986	1	1	1	3.76e-05	0	CPPKCPPVSSCCSVSSGGCCGSSSGGGCSSGGGGCCLSHHR	-	-	0.901	0	0	42.4	41.4	0	0	0	1	0	2	3731.41	0	0	TRUE
Human_exosome_121_091511	in-gel - LTQ - 3 reps	human exosomes - #121	121-10.RAW (F006850)	hypothetical protein Rv0992c [Mycobacterium tuberculosis H37Rv] [MASS=21413]	REVERSE_gi|15608132|ref|NP_215507.1|-R		0	0.929	1	1	1	3.76e-05	0	LLVDLMEISGPEGGVPVYACVTSDSTVMRELHGR	-	-	0.95	0	0	47.7	41.5	0	0	0	1	0	2	3662.79	0	0	TRUE
Human_exosome_121_091511	in-gel - LTQ - 3 reps	human exosomes - #121	121-10.RAW (F006850)	Tax_Id=9606 Gene_Symbol=FBXO45 F-box/SPRY domain-containing protein 1	REVERSE_IPI00174438-R		0	0.995	2	3	3	0.000113	0	GGAGAAGSGSGAGAGAGGGSCGAGGSAAGAGPAPAAM	-	-	0.909	0	0	45	43.3	0	0	0	1	0	2	2631.13	0	0	TRUE
Human_exosome_121_091511	in-gel - LTQ - 3 reps	human exosomes - #121	121-10.RAW (F006850)	Tax_Id=9606 Gene_Symbol=FBXO45 F-box/SPRY domain-containing protein 1	REVERSE_IPI00174438-R		0	0.995	2	3	3	0.000113	0	SPLRGGAGAAGSGSGAGAGAGGGSCGAGGSAAGAGPAPAAM	-	-	0.95	0	0	52.7	42.5	0	0	0	2	0	2	3157.41	0	0	TRUE
Human_exosome_121_091511	in-gel - LTQ - 3 reps	human exosomes - #121	121-10.RAW (F006850)	Tax_Id=9606 Gene_Symbol=RBM42 Isoform 2 of RNA-binding protein 42	IPI00550442		0	0.886	1	1	1	3.76e-05	0	AAGPRPMALRPPHQALVGPPLPGPPGPPMMLPPMAR	-	-	0.918	0	0	43.6	41.2	0	0	0	1	0	2	3704.95	0	0	TRUE
Human_exosome_121_091511	in-gel - LTQ - 3 reps	human exosomes - #121	121-10.RAW (F006850)	IPI00292950	IPI00292950,IPI00879573		0	0.929	1	1	3	0.000113	0	TLEAQLTPR	-	-	0.95	0	0	54.6	46.4	0	0	3	0	0	2	1028.57	0	0	TRUE
Human_exosome_121_091511	in-gel - LTQ - 3 reps	human exosomes - #121	121-10.RAW (F006850)	Tax_Id=9606 Gene_Symbol=WDR87 Isoform 2 of WD repeat-containing protein 87	REVERSE_IPI00397715-R,REVERSE_IPI00744524-R		0	0.929	1	1	3	0.000113	0	MELATSMLKK	-	-	0.95	0	0	65.8	46	0	0	3	0	0	2	1183.61	0	0	TRUE
Human_exosome_121_091511	in-gel - LTQ - 3 reps	human exosomes - #121	121-10.RAW (F006850)	PE-PGRS FAMILY PROTEIN [Mycobacterium tuberculosis H37Rv] [MASS=110622]	gi|57117114|ref|YP_177978.1|	TB_ver3_reverse.fasta	110620	0.986	1	1	1	3.76e-05	0.034	APHGDAGGSGGDGGKGGQGGSGGTGGSGAPIGGGAGGTGGSGGHAGK	K	G	0.935	0	0	45.6	41.6	0	0	0	1	0	2	3602.6	771	817	TRUE
Human_exosome_121_091511	in-gel - LTQ - 3 reps	human exosomes - #121	121-10.RAW (F006850)	Tax_Id=9606 Gene_Symbol=MYEF2 Isoform 1 of Myelin expression factor 2	IPI00555833		0	0.995	2	2	2	7.53e-05	0	IGSSNMGPVGSGISGGMGSMNSVTGGMGMGLDR	-	-	0.942	0	0	47.5	42.7	0	0	0	1	0	2	3074.35	0	0	TRUE
Human_exosome_121_091511	in-gel - LTQ - 3 reps	human exosomes - #121	121-10.RAW (F006850)	Tax_Id=9606 Gene_Symbol=MYEF2 Isoform 1 of Myelin expression factor 2	IPI00555833		0	0.995	2	2	2	7.53e-05	0	IGSSNMGPVGSGISGGMGSMNSVTGGMGMGLDRMSSSFDR	-	-	0.915	0	0	43	40.8	0	0	0	1	0	2	3900.68	0	0	TRUE
Human_exosome_121_091511	in-gel - LTQ - 3 reps	human exosomes - #121	121-10.RAW (F006850)	Tax_Id=9606 Gene_Symbol=LOC100291574 hypothetical protein XP_002345618	REVERSE_IPI00935978-R		0	0.929	1	1	1	3.76e-05	0	GCPQAGAPLPSGAAELGPSGGSAANWGSGLKR	-	-	0.95	0	0	54.8	42.8	0	0	0	1	0	2	2978.45	0	0	TRUE
Human_exosome_121_091511	in-gel - LTQ - 3 reps	human exosomes - #121	121-10.RAW (F006850)	Tax_Id=9606 Gene_Symbol=ATP9B cDNA FLJ46612 fis, clone TKIDN2011051	REVERSE_IPI00443388-R		0	1	2	2	2	7.53e-05	0	CVALEGSMCSAGETVRCVALEGSMCGAGETVR	-	-	0.927	0	0	45.5	42.3	0	0	0	1	0	2	3265.41	0	0	TRUE
Human_exosome_121_091511	in-gel - LTQ - 3 reps	human exosomes - #121	121-10.RAW (F006850)	Tax_Id=9606 Gene_Symbol=ATP9B cDNA FLJ46612 fis, clone TKIDN2011051	REVERSE_IPI00443388-R		0	1	2	2	2	7.53e-05	0	CVALEGSMCSAGETVTCVALEGSMCGAGETVR	-	-	0.947	0	0	47.6	42.1	0	0	0	1	0	2	3308.4	0	0	TRUE
Human_exosome_121_091511	in-gel - LTQ - 3 reps	human exosomes - #121	121-10.RAW (F006850)	IPI00022395	IPI00022395		0	1	3	3	4	0.000151	0	AIEDYINEFSVR	-	-	0.95	0	0	61.8	45.5	0	0	1	0	0	2	1455.71	0	0	TRUE
Human_exosome_121_091511	in-gel - LTQ - 3 reps	human exosomes - #121	121-10.RAW (F006850)	IPI00022395	IPI00022395		0	1	3	3	4	0.000151	0	GTVIDVTDFVNWASSINDAPVLISQK	-	-	0.95	0	0	91.9	43.3	0	0	0	2	0	2	2789.44	0	0	TRUE
Human_exosome_121_091511	in-gel - LTQ - 3 reps	human exosomes - #121	121-10.RAW (F006850)	IPI00022395	IPI00022395		0	1	3	3	4	0.000151	0	RPWNVASLIYETK	-	-	0.95	0	0	58.7	45.3	0	0	1	0	0	2	1576.85	0	0	TRUE
Human_exosome_121_091511	in-gel - LTQ - 3 reps	human exosomes - #121	121-10.RAW (F006850)	Tax_Id=9606 Gene_Symbol=C1QA Complement C1q subcomponent subunit A	IPI00022392		0	0.929	1	1	2	7.53e-05	0	KGHIYQGSEADSVFSGFLIFPSA	-	-	0.95	0	0	50.4	43.7	0	0	0	2	0	2	2457.21	0	0	TRUE
Human_exosome_121_091511	in-gel - LTQ - 3 reps	human exosomes - #121	121-10.RAW (F006850)	Tax_Id=9606 Gene_Symbol=ITIH2 Inter-alpha (Globulin) inhibitor H2, isoform CRA_a	IPI00305461,IPI00645038		0	1	4	4	4	0.000151	0	IQPSGGTNINEALLR	-	-	0.95	0	0	71.3	45.2	0	0	1	0	0	2	1582.85	0	0	TRUE
Human_exosome_121_091511	in-gel - LTQ - 3 reps	human exosomes - #121	121-10.RAW (F006850)	Tax_Id=9606 Gene_Symbol=ITIH2 Inter-alpha (Globulin) inhibitor H2, isoform CRA_a	IPI00305461,IPI00645038		0	1	4	4	4	0.000151	0	KLWAYLTINQLLAER	-	-	0.941	0	0	44.6	44.9	0	0	1	0	0	2	1832.04	0	0	TRUE
Human_exosome_121_091511	in-gel - LTQ - 3 reps	human exosomes - #121	121-10.RAW (F006850)	Tax_Id=9606 Gene_Symbol=ITIH2 Inter-alpha (Globulin) inhibitor H2, isoform CRA_a	IPI00305461,IPI00645038		0	1	4	4	4	0.000151	0	SILQMSLDHHIVTPLTSLVIENEAGDER	-	-	0.95	0	0	79.8	42.6	0	0	0	1	0	2	3133.58	0	0	TRUE
Human_exosome_121_091511	in-gel - LTQ - 3 reps	human exosomes - #121	121-10.RAW (F006850)	Tax_Id=9606 Gene_Symbol=ITIH2 Inter-alpha (Globulin) inhibitor H2, isoform CRA_a	IPI00305461,IPI00645038		0	1	4	4	4	0.000151	0	TILDDLRAEDHFSVIDFNQNIR	-	-	0.901	0	0	44.5	43.5	0	0	0	1	0	2	2631.32	0	0	TRUE
Human_exosome_121_091511	in-gel - LTQ - 3 reps	human exosomes - #121	121-10.RAW (F006850)	Tax_Id=9606 Gene_Symbol=LOC100132798 similar to hCG2042756	REVERSE_IPI00797019-R		0	0.929	1	1	1	3.76e-05	0	MMFIEFSYRTSIGPMTAGPGVTGHCQAPCSAGQLK	-	-	0.95	0	0	52.1	41	0	0	0	1	0	2	3819.74	0	0	TRUE
Human_exosome_121_091511	in-gel - LTQ - 3 reps	human exosomes - #121	121-10.RAW (F006850)	IPI00887169	IPI00887169		0	0.929	1	1	3	0.000113	0	AAPSVTLFPPSSEELQANK	-	-	0.95	0	0	97.5	44.6	0	0	7	0	0	2	1986.02	0	0	FALSE	IPI00154742,IPI00829877,IPI00969427,IPI00658130,IPI00827875
Human_exosome_121_091511	in-gel - LTQ - 3 reps	human exosomes - #121	121-10.RAW (F006850)	IPI00887169	IPI00887169		0	0.929	1	1	3	0.000113	0	SGTSASLAISGLR	-	-	0.95	0	0	80.4	46.1	0	0	3	0	0	2	1219.66	0	0	TRUE
Human_exosome_121_091511	in-gel - LTQ - 3 reps	human exosomes - #121	121-10.RAW (F006850)	IPI00887169	IPI00887169		0	0.929	1	1	3	0.000113	0	YAASSYLSLTPEQWK	-	-	0.95	0	0	104	45	0	3	52	1	0	2	1743.86	0	0	FALSE	IPI00154742,IPI00658130,IPI00827875,IPI00829640
Human_exosome_121_091511	in-gel - LTQ - 3 reps	human exosomes - #121	121-10.RAW (F006850)	Tax_Id=9606 Gene_Symbol=ITIH1 Inter-alpha-trypsin inhibitor heavy chain H1	IPI00292530		0	0.99	1	1	3	0.000113	0	ILGDMQPGDYFDLVLFGTR	-	-	0.95	0	0	68.9	44.3	0	0	3	0	0	2	2173.06	0	0	TRUE
Human_exosome_121_091511	in-gel - LTQ - 3 reps	human exosomes - #121	121-10.RAW (F006850)	Tax_Id=9606 Gene_Symbol=BUB1B Isoform 1 of Mitotic checkpoint serine/threonine-protein kinase BUB1 beta	IPI00141933,IPI00921844,IPI00922915,IPI00952610		0	0.929	1	1	2	7.53e-05	0	IPGMTLSSSVCQVNCCARETSLAENIWQEQPHSK	-	-	0.95	0	0	46.8	41	0	0	0	2	0	2	3819.76	0	0	TRUE
Human_exosome_121_091511	in-gel - LTQ - 3 reps	human exosomes - #121	121-10.RAW (F006850)	Tax_Id=9606 Gene_Symbol=- Similar to HLA class I histocompatibility antigen, A-3 alpha chain precursor	REVERSE_IPI00921427-R		0	0.914	1	1	1	3.76e-05	0	MLCELLVCTAMRLISLVGPTPFPACFGSVLR	-	-	0.939	0	0	46.4	41.9	0	0	0	1	0	2	3394.76	0	0	TRUE
Human_exosome_121_091511	in-gel - LTQ - 3 reps	human exosomes - #121	121-10.RAW (F006850)	Tax_Id=9606 Gene_Symbol=CORIN Atrial natriuretic peptide-converting enzyme (Fragment)	IPI00295138		0	0.968	1	1	1	3.76e-05	0	TITTRMICAGYESGTVDSCMGDSGGPLVCEKPGGR	-	-	0.921	0	0	44	41.4	0	0	0	1	0	2	3694.63	0	0	TRUE
Human_exosome_121_091511	in-gel - LTQ - 3 reps	human exosomes - #121	121-10.RAW (F006850)	Tax_Id=9606 Gene_Symbol=ARID2 Putative uncharacterized protein ARID2	IPI00880033		0	0.913	1	1	1	3.76e-05	0	SPMEPQGTLDITQQDTAKGDQLER	-	-	0.938	0	0	47.6	43.3	0	0	0	1	0	2	2658.27	0	0	TRUE
Human_exosome_121_091511	in-gel - LTQ - 3 reps	human exosomes - #121	121-10.RAW (F006850)	Tax_Id=9606 Gene_Symbol=FLJ27502 Conserved hypothetical protein	IPI00745619		0	0.929	1	1	3	0.000113	0	RHAFILQAVYK	-	-	0.95	0	0	48.2	46	0	0	3	0	0	2	1345.77	0	0	TRUE
Human_exosome_121_091511	in-gel - LTQ - 3 reps	human exosomes - #121	121-10.RAW (F006850)	Tax_Id=9606 Gene_Symbol=EOMES Eomesodermin homolog	REVERSE_IPI00296036-R,REVERSE_IPI00789239-R		0	0.929	1	1	1	3.76e-05	0	ESSLSDMSYRATAAAAAAAAAAAAAASPLEEEGCPSGK	-	-	0.95	0	0	48.8	41.6	0	0	0	1	0	2	3570.63	0	0	TRUE
Human_exosome_121_091511	in-gel - LTQ - 3 reps	human exosomes - #121	121-10.RAW (F006850)	Tax_Id=9606 Gene_Symbol=MMP20 Matrix metalloproteinase-20	REVERSE_IPI00032404-R		0	0.929	1	1	2	7.53e-05	0	VDDKPLHFGYPNK	-	-	0.95	0	0	47.3	45.3	0	0	2	0	0	2	1529.77	0	0	TRUE
Human_exosome_121_091511	in-gel - LTQ - 3 reps	human exosomes - #121	121-10.RAW (F006850)	lysyl-tRNA synthetase [Mycobacterium tuberculosis H37Rv] [MASS=128239]	gi|15608778|ref|NP_216156.1|	TB_ver3_reverse.fasta	128242	0.912	1	1	1	3.76e-05	0.0247	LDQGCAADFNAATDLGDLVEMTGHMGASK	R	T	0.938	0	0	47.1	42.8	0	0	0	1	0	2	3011.32	762	790	TRUE
Human_exosome_121_091511	in-gel - LTQ - 3 reps	human exosomes - #121	121-10.RAW (F006850)	Possible lipoprotein lprI [Mycobacterium tuberculosis H37Rv] [MASS=21624]	REVERSE_gi|15608679|ref|NP_216057.1|-R		0	0.901	1	1	1	3.76e-05	0	TCDLSQGATPSTTNAPPNAACASLVLATVLVGIWRM	-	-	0.929	0	0	44.8	41.4	0	0	0	1	0	2	3629.81	0	0	TRUE
Human_exosome_121_091511	in-gel - LTQ - 3 reps	human exosomes - #121	121-10.RAW (F006850)	Tax_Id=9606 Gene_Symbol=MUC16 Mucin-16	IPI00103552		0	0.979	1	1	1	3.76e-05	0	EDVTSIPGPAQSTISPDISTR	-	-	0.933	0	0	48	44.3	0	0	0	1	0	2	2171.08	0	0	TRUE
Human_exosome_121_091511	in-gel - LTQ - 3 reps	human exosomes - #121	121-10.RAW (F006850)	Tax_Id=9606 Gene_Symbol=- Hypothetical short protein	REVERSE_IPI00790033-R		0	0.925	1	1	1	3.76e-05	0	VKLPSQSKPK	-	-	0.947	0	0	46.4	46.3	0	0	1	0	0	2	1111.68	0	0	TRUE
Human_exosome_121_091511	in-gel - LTQ - 3 reps	human exosomes - #121	121-10.RAW (F006850)	Tax_Id=9606 Gene_Symbol=PDS5B 165 kDa protein	IPI00240812,IPI00845446,IPI00937545		0	0.871	1	1	1	3.76e-05	0	LLTTILHSDGDLTEQGKISKPDMSR	-	-	0.907	0	0	44.6	43.1	0	0	0	1	0	2	2771.43	0	0	TRUE
Human_exosome_121_091511	in-gel - LTQ - 3 reps	human exosomes - #121	121-10.RAW (F006850)	Probable penicillin-binding membrane protein pbpB [Mycobacterium tuberculosis H37Rv] [MASS=72536]	gi|15609300|ref|NP_216679.1|	TB_ver3_reverse.fasta	72536.2	0.929	1	1	1	3.76e-05	0.053	YVIGIMLDNPARNSDGAPGHSAAPLFHNIAGWLMQR	R	E	0.95	0	0	49.7	40.9	0	0	0	1	0	2	3889.94	626	661	TRUE
Human_exosome_121_091511	in-gel - LTQ - 3 reps	human exosomes - #121	121-10.RAW (F006850)	Tax_Id=9606 Gene_Symbol=- cDNA FLJ55466, highly similar to G-rich sequence factor 1	REVERSE_IPI00956049-R		0	0.988	1	1	1	3.76e-05	0	QVDQESEMEILADGRR	-	-	0.935	0	0	48.8	44.8	0	0	0	1	0	2	1875.89	0	0	TRUE
Human_exosome_121_091511	in-gel - LTQ - 3 reps	human exosomes - #121	121-10.RAW (F006850)	Tax_Id=9606 Gene_Symbol=LOC100289027 hypothetical protein XP_002344295	REVERSE_IPI00937765-R		0	0.862	1	1	1	3.76e-05	0	CPATAGPGSGSPSPVSGTPVPTGPGPTSFGPTSSPAPTTPK	-	-	0.901	0	0	42.3	41.3	0	0	0	1	0	2	3745.8	0	0	TRUE
Human_exosome_121_091511	in-gel - LTQ - 3 reps	human exosomes - #121	121-10.RAW (F006850)	PROBABLE METAL CATION TRANSPORTER P-TYPE ATPASE A CTPF [Mycobacterium tuberculosis H37Rv] [MASS=95032]	REVERSE_gi|15609134|ref|NP_216513.1|-R		0	0.929	1	1	1	3.76e-05	0	AMGIALTITVATPLGEPIAGVALAIAATFTEVADQR	-	-	0.95	0	0	49.5	41.6	0	0	0	1	0	2	3552.93	0	0	TRUE
Human_exosome_121_091511	in-gel - LTQ - 3 reps	human exosomes - #121	121-10.RAW (F006850)	Tax_Id=9606 Gene_Symbol=GIMAP8 GTPase IMAP family member 8	IPI00168482		0	0.899	1	1	1	3.76e-05	0	EDLGAGNLEDFMK	-	-	0.928	0	0	48.8	45.5	0	0	0	1	0	2	1438.65	0	0	TRUE
Human_exosome_121_091511	in-gel - LTQ - 3 reps	human exosomes - #121	121-10.RAW (F006850)	Tax_Id=9606 Gene_Symbol=PYGB Glycogen phosphorylase, brain form	REVERSE_IPI00004358-R,REVERSE_IPI00789185-R		0	0.929	1	1	1	3.76e-05	0	LGFIFLNEAGAEEAMEVNAGDMTGITLAGNLMFK	-	-	0.95	0	0	50.4	41.7	0	0	0	1	0	2	3590.72	0	0	TRUE
Human_exosome_121_091511	in-gel - LTQ - 3 reps	human exosomes - #121	121-10.RAW (F006850)	Tax_Id=9606 Gene_Symbol=- HRV Fab 027-VL (Fragment)	IPI00827643		0	0.929	1	1	1	3.76e-05	0	LLIYGATSLQSGVPSR	-	-	0.95	0	0	48.9	45.3	0	0	1	0	0	2	1661.92	0	0	TRUE
Human_exosome_121_091511	in-gel - LTQ - 3 reps	human exosomes - #121	121-10.RAW (F006850)	Tax_Id=9606 Gene_Symbol=NOSTRIN Isoform 2 of Nostrin	IPI00738288,IPI00924425		0	0.929	1	1	1	3.76e-05	0	LENIVSKASSGGQSNPGSSTPAPGAAQLSSR	-	-	0.95	0	0	49.2	42.9	0	0	0	1	0	2	2955.48	0	0	TRUE
Human_exosome_121_091511	in-gel - LTQ - 3 reps	human exosomes - #121	121-10.RAW (F006850)	Tax_Id=9606 Gene_Symbol=FNDC7 fibronectin type III domain containing 7	REVERSE_IPI00743208-R		0	0.929	1	1	1	3.76e-05	0	GAQTEAVATVSFVSGCPLGRMTCSEGTSSCQYLGK	-	-	0.95	0	0	49	41.6	0	0	0	1	0	2	3598.63	0	0	TRUE
Human_exosome_121_091511	in-gel - LTQ - 3 reps	human exosomes - #121	121-10.RAW (F006850)	Tax_Id=9606 Gene_Symbol=DERL2 16 kDa protein	IPI00791028,IPI00794446		0	0.929	1	1	1	3.76e-05	0	MLKNTLALPK	-	-	0.95	0	0	56	46.3	0	0	0	1	0	2	1128.68	0	0	TRUE
Human_exosome_121_091511	in-gel - LTQ - 3 reps	human exosomes - #121	121-10.RAW (F006850)	Tax_Id=9606 Gene_Symbol=COL7A1 Isoform 1 of Collagen alpha-1(VII) chain	REVERSE_IPI00025418-R,REVERSE_IPI00795118-R		0	0.957	1	1	1	3.76e-05	0	LQEPDAGAMGLMVVNLGSAQAER	-	-	0.9	0	0	44.7	43.7	0	0	0	1	0	2	2389.15	0	0	TRUE
Human_exosome_121_091511	in-gel - LTQ - 3 reps	human exosomes - #121	121-10.RAW (F006850)	Tax_Id=9606 Gene_Symbol=- Ig kappa chain V-III region VH (Fragment)	IPI00829834		0	0.929	1	1	1	3.76e-05	0	EIVMTQSPPTLSLSPGER	-	-	0.95	0	0	48.1	44.6	0	0	1	0	0	2	1942	0	0	TRUE
Human_exosome_121_091511	in-gel - LTQ - 3 reps	human exosomes - #121	121-10.RAW (F006850)	Tax_Id=9606 Gene_Symbol=- Ig kappa chain V-III region VH (Fragment)	IPI00829834		0	0.929	1	1	1	3.76e-05	0	LLIYGASTR	-	-	0.95	0	0	68.2	46.4	0	0	2	0	0	2	993.573	0	0	FALSE	IPI00387119,IPI00549330,IPI00940069,IPI00385253
Human_exosome_121_091511	in-gel - LTQ - 3 reps	human exosomes - #121	121-10.RAW (F006850)	Tax_Id=9606 Gene_Symbol=NSUN6 Putative methyltransferase NSUN6	IPI00152688		0	0.929	1	1	1	3.76e-05	0	FPCLQLQPQEPQIGGEGMRGAGLSCEQLK	-	-	0.95	0	0	48.5	42.3	0	0	0	1	0	2	3228.56	0	0	TRUE
Human_exosome_121_091511	in-gel - LTQ - 3 reps	human exosomes - #121	121-10.RAW (F006850)	Tax_Id=9606 Gene_Symbol=BCL9 B-cell CLL/lymphoma 9 protein	IPI00160290		0	0.889	1	1	1	3.76e-05	0	MMSPAQSTMPGQPTLMSNPAAAVGMIPGKDR	-	-	0.921	0	0	45	42.4	0	0	0	1	0	2	3220.49	0	0	TRUE
Human_exosome_121_091511	in-gel - LTQ - 3 reps	human exosomes - #121	121-10.RAW (F006850)	Tax_Id=9606 Gene_Symbol=FBXO45 F-box/SPRY domain-containing protein 1	IPI00174438		0	0.929	1	2	2	7.53e-05	0	MAAPAPGAGAASGGAGCSGGGAGAGAGSGSGAAGAGGRLPSR	-	-	0.95	0	0	50.4	42.3	0	0	0	2	0	2	3240.5	0	0	TRUE
Human_exosome_121_091511	in-gel - LTQ - 3 reps	human exosomes - #121	121-10.RAW (F006850)	Tax_Id=9606 Gene_Symbol=EVX1 Homeobox even-skipped homolog protein 1	REVERSE_IPI00027702-R		0	0.929	1	1	2	7.53e-05	0	MQDSASCALTGQSGGGGSGGNSKPTESGGNPSGVLAESGSGK	-	-	0.95	0	0	49	40.9	0	0	0	2	0	2	3825.69	0	0	TRUE
Human_exosome_121_091511	in-gel - LTQ - 3 reps	human exosomes - #121	121-10.RAW (F006850)	Tax_Id=9606 Gene_Symbol=AP3D1 Isoform 2 of AP-3 complex subunit delta-1	REVERSE_IPI00289608-R,REVERSE_IPI00411453-R,REVERSE_IPI00413686-R,REVERSE_IPI00719680-R		0	0.867	1	1	1	3.76e-05	0	VLDQLNK	-	-	0.905	0	0	42.6	46.7	0	1	0	0	0	2	829.478	0	0	TRUE
Human_exosome_121_091511	in-gel - LTQ - 3 reps	human exosomes - #121	121-10.RAW (F006850)	Tax_Id=9606 Gene_Symbol=GJB3 Gap junction beta-3 protein	REVERSE_IPI00026801-R		0	0.929	1	1	1	3.76e-05	0	HCILYCLECITLVICVASAGVMFYTFIK	-	-	0.95	0	0	52.3	42.2	0	0	0	1	0	2	3226.59	0	0	TRUE
Human_exosome_121_091511	in-gel - LTQ - 3 reps	human exosomes - #121	121-10.RAW (F006850)	Tax_Id=9606 Gene_Symbol=SR140 Isoform 1 of U2-associated protein SR140	REVERSE_IPI00143753-R,REVERSE_IPI00829908-R,REVERSE_IPI00944988-R,REVERSE_IPI00945586-R,REVERSE_IPI00946582-R		0	0.929	1	1	1	3.76e-05	0	SPMDSDSPGSADMHADSSGSSHVDSSRTK	-	-	0.95	0	0	57.2	42.9	0	0	0	1	0	2	2951.2	0	0	TRUE
Human_exosome_121_091511	in-gel - LTQ - 3 reps	human exosomes - #121	121-10.RAW (F006850)	hypothetical protein Rv2293c [Mycobacterium tuberculosis H37Rv] [MASS=25255]	REVERSE_gi|15609430|ref|NP_216809.1|-R		0	0.929	1	1	1	3.76e-05	0	QECPIVNAVYGPDAAAVGCGLSLAAAVLLCHRLPAGM	-	-	0.95	0	0	49.6	41.4	0	0	0	1	0	2	3723.85	0	0	TRUE
Human_exosome_121_091511	in-gel - LTQ - 3 reps	human exosomes - #121	121-10.RAW (F006850)	Tax_Id=9606 Gene_Symbol=TMEM108 Isoform 1 of Transmembrane protein 108	REVERSE_IPI00031907-R,REVERSE_IPI00873395-R		0	0.906	1	1	1	3.76e-05	0	MCCVTLLVSCSSIPVSIALIVWAIDMKSLCITAR	-	-	0.933	0	0	45.2	41.4	0	0	0	1	0	2	3712.9	0	0	TRUE
Human_exosome_121_091511	in-gel - LTQ - 3 reps	human exosomes - #121	121-10.RAW (F006850)	Tax_Id=9606 Gene_Symbol=FCGBP IgGFc-binding protein	REVERSE_IPI00242956-R,REVERSE_IPI00936296-R		0	0.97	1	1	1	3.76e-05	0	CLIDRDGGGMCVDLVCGK	-	-	0.928	0	0	47.9	44.7	0	0	0	1	0	2	1910.86	0	0	TRUE
Human_exosome_121_091511	in-gel - LTQ - 3 reps	human exosomes - #121	121-10.RAW (F006850)	Tax_Id=9606 Gene_Symbol=- Putative uncharacterized protein ENSP00000392404 (Fragment)	REVERSE_IPI00942103-R		0	0.929	1	1	1	3.76e-05	0	GGGGGGGGGGGGGGGGGDGVGGDGDGDGGGGGGDGGGSSGGGGGGGGGGRGGGGGGGGR	-	-	0.95	0	0	55	40.8	0	0	0	1	0	2	3973.54	0	0	TRUE
Human_exosome_121_091511	in-gel - LTQ - 3 reps	human exosomes - #121	121-10.RAW (F006850)	Tax_Id=9606 Gene_Symbol=KCNK5 Potassium channel subfamily K member 5	IPI00029507		0	0.966	1	1	1	3.76e-05	0	TPAGRLFCVFYGLFGVPLCLTWISALGK	-	-	0.908	0	0	44.2	42.7	0	0	0	1	0	2	3029.61	0	0	TRUE
Human_exosome_121_091511	in-gel - LTQ - 3 reps	human exosomes - #121	121-10.RAW (F006850)	Tax_Id=9606 Gene_Symbol=UGGT1 Isoform 1 of UDP-glucose:glycoprotein glucosyltransferase 1	REVERSE_IPI00024466-R		0	0.959	1	1	1	3.76e-05	0	VSSFLWLVTLVVLVGMKYCVGTVPLAGAACAGSADGK	-	-	0.907	0	0	42.8	41.3	0	0	0	1	0	2	3755.96	0	0	TRUE
Human_exosome_121_091511	in-gel - LTQ - 3 reps	human exosomes - #121	121-10.RAW (F006850)	Tax_Id=9606 Gene_Symbol=- Myosin-reactive immunoglobulin heavy chain variable region (Fragment)	IPI00384407,IPI00384409,IPI00384410		0	0.929	1	1	3	0.000113	0	EVQLVESGAEVK	-	-	0.95	0	0	96.2	46	0	0	3	0	0	2	1287.68	0	0	TRUE
Human_exosome_121_091511	in-gel - LTQ - 3 reps	human exosomes - #121	121-10.RAW (F006850)	Tax_Id=9606 Gene_Symbol=- 17 kDa protein	IPI00241148,IPI00939810		0	0.897	1	1	1	3.76e-05	0	MLSQPPAGLPGSHPLLPGAMKPSPRAQGHPSMGGPMR	-	-	0.927	0	0	44.4	41.3	0	0	0	1	0	2	3790.88	0	0	TRUE
Human_exosome_121_091511	in-gel - LTQ - 3 reps	human exosomes - #121	121-10.RAW (F006850)	Tax_Id=9606 Gene_Symbol=OPRD1 Delta-type opioid receptor	IPI00298305		0	0.929	1	1	1	3.76e-05	0	MEPAPSAGAELQPPLFANASDAYPSAFPSAGANASGPPGAR	-	-	0.95	0	0	48.4	40.6	0	0	0	1	0	2	3955.86	0	0	TRUE
Human_exosome_121_091511	in-gel - LTQ - 3 reps	human exosomes - #121	121-10.RAW (F006850)	amidase [Mycobacterium tuberculosis H37Rv] [MASS=52082]	gi|15610311|ref|NP_217691.1|	TB_ver3_reverse.fasta	52082.4	0.929	1	1	1	3.76e-05	0.0768	WNALANIAGTPATTMPITTTATGLPIGIQAMGPAGGDR	K	T	0.95	0	0	52.7	41.3	0	0	0	1	0	2	3739.88	437	474	TRUE
Human_exosome_121_091511	in-gel - LTQ - 3 reps	human exosomes - #121	121-10.RAW (F006850)	Tax_Id=9606 Gene_Symbol=SHOX2 Isoform 2 of Short stature homeobox protein 2	REVERSE_IPI00218369-R,REVERSE_IPI00295006-R,REVERSE_IPI00793628-R,REVERSE_IPI00946863-R		0	0.862	1	1	1	3.76e-05	0	VPSRGGGAGGGAGGGGVGGGGGGGGGGGGGGGGGGAAR	-	-	0.9	0	0	44.6	43.6	0	0	0	1	0	2	2594.19	0	0	TRUE
Human_exosome_121_091511	in-gel - LTQ - 3 reps	human exosomes - #121	121-10.RAW (F006850)	Tax_Id=9606 Gene_Symbol=ZFHX2 zinc finger homeobox 2	REVERSE_IPI00221090-R,REVERSE_IPI00926149-R		0	0.903	1	1	1	3.76e-05	0	QAALLGESSGGTSGAATGQLKAK	-	-	0.931	0	0	48.1	44.5	0	0	0	1	0	2	2103.1	0	0	TRUE
Human_exosome_121_091511	in-gel - LTQ - 3 reps	human exosomes - #121	121-10.RAW (F006850)	Tax_Id=9606 Gene_Symbol=CSH1;GH1;CSH2;LOC100293689 Putative uncharacterized protein GH1	IPI00942145		0	0.929	1	1	1	3.76e-05	0	TTGCSTASGR	-	-	0.95	0	0	49.5	45.9	0	0	1	0	0	2	997.437	0	0	TRUE
Human_exosome_121_091511	in-gel - LTQ - 3 reps	human exosomes - #121	121-10.RAW (F006850)	Tax_Id=9606 Gene_Symbol=LOC100288667 hypothetical protein XP_002344293	REVERSE_IPI00938203-R		0	0.983	1	1	1	3.76e-05	0	GRDVHESDLGEPSLLPAHVGGLGCAGGQPGLGEECEMK	-	-	0.95	0	0	55.1	41	0	0	0	1	0	2	3817.76	0	0	TRUE
Human_exosome_121_091511	in-gel - LTQ - 3 reps	human exosomes - #121	121-10.RAW (F006850)	Tax_Id=9606 Gene_Symbol=ATF7IP Isoform 3 of Activating transcription factor 7-interacting protein 1	REVERSE_IPI00794198-R,REVERSE_IPI00795654-R,REVERSE_IPI00796928-R		0	0.875	1	1	1	3.76e-05	0	NTQNEIRPTTNSNQEAASSTSFASIPIKMQIPGR	-	-	0.91	0	0	43	41.3	0	0	0	1	0	2	3704.83	0	0	TRUE
Human_exosome_121_091511	in-gel - LTQ - 3 reps	human exosomes - #121	121-10.RAW (F006850)	Tax_Id=9606 Gene_Symbol=MCTS1 Isoform 1 of Malignant T cell-amplified sequence 1	IPI00179026,IPI00645446,IPI00900380		0	0.929	1	1	1	3.76e-05	0	FVLSGANIMCPGLTSPGAKLYPAAVDTIVAIMAEGK	-	-	0.95	0	0	47.8	41.6	0	0	0	1	0	2	3621.87	0	0	TRUE
Human_exosome_121_091511	in-gel - LTQ - 3 reps	human exosomes - #121	121-10.RAW (F006850)	PROBABLE CONSERVED TRANSMEMBRANE PROTEIN [Mycobacterium tuberculosis H37Rv] [MASS=59139]	gi|15607367|ref|NP_214740.1|	TB_ver3_reverse.fasta	59138.8	0.9	1	1	1	3.76e-05	0.0434	TTLFAVASAVVLLAMVAIGLPTVAR	R	R	0.929	0	0	47	43.6	0	0	0	1	0	2	2500.46	265	289	TRUE
Human_exosome_121_091511	in-gel - LTQ - 3 reps	human exosomes - #121	121-10.RAW (F006850)	Tax_Id=9606 Gene_Symbol=SPTBN1 Isoform Long of Spectrin beta chain, brain 1	REVERSE_IPI00005614-R,REVERSE_IPI00328230-R,REVERSE_IPI00333015-R		0	0.855	1	1	1	3.76e-05	0	QLTQNKK	-	-	0.895	0	0	44.2	47.1	0	0	1	0	0	2	859.5	0	0	TRUE
Human_exosome_121_091511	in-gel - LTQ - 3 reps	human exosomes - #121	121-10.RAW (F006850)	Tax_Id=9606 Gene_Symbol=VWF von Willebrand factor	IPI00023014,IPI00788786		0	0.998	2	2	6	0.000226	0	IGWPNAPILIQDFETLPR	-	-	0.95	0	0	90.9	44.5	0	0	3	0	0	2	2080.12	0	0	TRUE
Human_exosome_121_091511	in-gel - LTQ - 3 reps	human exosomes - #121	121-10.RAW (F006850)	Tax_Id=9606 Gene_Symbol=VWF von Willebrand factor	IPI00023014,IPI00788786		0	0.998	2	2	6	0.000226	0	RLPGDIQVVPIGVGPNANVQELER	-	-	0.95	0	0	116	43.4	0	0	0	3	0	2	2570.41	0	0	TRUE
Human_exosome_121_091511	in-gel - LTQ - 3 reps	human exosomes - #121	121-10.RAW (F006850)	Tax_Id=9606 Gene_Symbol=MUC1 cDNA FLJ60927, highly similar to Mucin-1	REVERSE_IPI00909818-R		0	0.899	1	1	1	3.76e-05	0	TDPASTVSHAPPATSGPAPRTDPASTVGHAPPATSGPAPR	-	-	0.928	0	0	44.5	41.2	0	0	0	1	0	2	3784.86	0	0	TRUE
Human_exosome_121_091511	in-gel - LTQ - 3 reps	human exosomes - #121	121-10.RAW (F006850)	Tax_Id=9606 Gene_Symbol=CTAG1B;CTAG1A Isoform 2 of Cancer/testis antigen 1	IPI00386104		0	0.976	1	1	1	3.76e-05	0	MQAEGRGTGGSTGDADGPGGPGIPDGPGGNAGGPGEAGATGGR	-	-	0.95	0	0	49.8	41.5	0	0	0	1	0	2	3693.62	0	0	TRUE
Human_exosome_121_091511	in-gel - LTQ - 3 reps	human exosomes - #121	121-10.RAW (F006850)	Tax_Id=9606 Gene_Symbol=LBXCOR1 Isoform 1 of Ladybird homeobox corepressor 1	IPI00399411		0	0.929	1	1	1	3.76e-05	0	TFSLQGGGGGGANGGSGGQGKGGAGGGGGGGPGCGAEMAPGPPPHK	-	-	0.95	0	0	48.1	41	0	0	0	1	0	2	3834.71	0	0	TRUE
Human_exosome_121_091511	in-gel - LTQ - 3 reps	human exosomes - #121	121-10.RAW (F006850)	Tax_Id=9606 Gene_Symbol=RALY RNA binding protein, autoantigenic (HnRNP-associated with lethal yellow homolog (Mouse)), isoform CRA_a (Fragment)	REVERSE_IPI00011268-R		0	0.929	1	1	1	3.76e-05	0	SSGGGGGGGSGGGGSGGGGGGGGSAGGGDGKK	-	-	0.95	0	0	58.4	44.2	0	0	0	1	0	2	2207.93	0	0	TRUE
Human_exosome_121_091511	in-gel - LTQ - 3 reps	human exosomes - #121	121-10.RAW (F006850)	MCE-FAMILY PROTEIN MCE3F [Mycobacterium tuberculosis H37Rv] [MASS=46725]	gi|15609108|ref|NP_216487.1|	TB_ver3_reverse.fasta	46726.2	0.929	1	1	1	3.76e-05	0.0664	GDPNATVPGLGSGQDIPQTWQTMLLPPGS	K	-	0.95	0	0	53.7	42.8	0	0	0	1	0	2	2934.43	409	437	TRUE
Human_exosome_121_091511	in-gel - LTQ - 3 reps	human exosomes - #121	121-10.RAW (F006850)	Tax_Id=9606 Gene_Symbol=- 66 kDa protein	IPI00941961		0	1	11	13	41	0.00154	0	DGFFGNPR	-	-	0.95	0	0	48.8	45.8	0	0	2	0	0	2	909.421	0	0	TRUE	IPI00946337,IPI00385264
Human_exosome_121_091511	in-gel - LTQ - 3 reps	human exosomes - #121	121-10.RAW (F006850)	Tax_Id=9606 Gene_Symbol=- 66 kDa protein	IPI00941961		0	1	11	13	41	0.00154	0	EGKQVGSGVTTDQVQAEAK	-	-	0.95	0	0	59	44.8	0	0	0	2	0	2	1931.97	0	0	TRUE	IPI00946337
Human_exosome_121_091511	in-gel - LTQ - 3 reps	human exosomes - #121	121-10.RAW (F006850)	Tax_Id=9606 Gene_Symbol=- 66 kDa protein	IPI00941961		0	1	11	13	41	0.00154	0	GLEWLGR	-	-	0.95	0	0	51.7	47.1	0	0	1	0	0	2	830.452	0	0	FALSE	IPI00785084,IPI00827891
Human_exosome_121_091511	in-gel - LTQ - 3 reps	human exosomes - #121	121-10.RAW (F006850)	Tax_Id=9606 Gene_Symbol=- 66 kDa protein	IPI00941961		0	1	11	13	41	0.00154	0	GVALHRPDVYLLPPAR	-	-	0.95	0	0	72.1	45.1	0	0	4	1	0	2	1774.01	0	0	TRUE	IPI00946337,IPI00385264
Human_exosome_121_091511	in-gel - LTQ - 3 reps	human exosomes - #121	121-10.RAW (F006850)	Tax_Id=9606 Gene_Symbol=- 66 kDa protein	IPI00941961		0	1	11	13	41	0.00154	0	NVPLPVIAELPPK	-	-	0.95	0	0	63.6	45.7	0	0	4	0	0	2	1386.84	0	0	TRUE	IPI00946337
Human_exosome_121_091511	in-gel - LTQ - 3 reps	human exosomes - #121	121-10.RAW (F006850)	Tax_Id=9606 Gene_Symbol=- 66 kDa protein	IPI00941961		0	1	11	13	41	0.00154	0	QIQVSWLR	-	-	0.95	0	0	56.7	46.4	0	0	2	0	0	2	1029.58	0	0	TRUE	IPI00946337
Human_exosome_121_091511	in-gel - LTQ - 3 reps	human exosomes - #121	121-10.RAW (F006850)	Tax_Id=9606 Gene_Symbol=- 66 kDa protein	IPI00941961		0	1	11	13	41	0.00154	0	QVGSGVTTDQVQAEAK	-	-	0.95	0	0	90.1	45.3	0	0	2	0	0	2	1617.81	0	0	TRUE	IPI00946337
Human_exosome_121_091511	in-gel - LTQ - 3 reps	human exosomes - #121	121-10.RAW (F006850)	Tax_Id=9606 Gene_Symbol=- 66 kDa protein	IPI00941961		0	1	11	13	41	0.00154	0	VFAIPPSFASIFLTK	-	-	0.95	0	0	108	45.2	0	0	13	3	0	2	1637.93	0	0	TRUE	IPI00946337,IPI00385264
Human_exosome_121_091511	in-gel - LTQ - 3 reps	human exosomes - #121	121-10.RAW (F006850)	Tax_Id=9606 Gene_Symbol=- 66 kDa protein	IPI00941961		0	1	11	13	41	0.00154	0	VSVFVPPR	-	-	0.903	0	0	44.4	46.8	0	0	1	0	0	2	900.53	0	0	TRUE	IPI00946337,IPI00385264
Human_exosome_121_091511	in-gel - LTQ - 3 reps	human exosomes - #121	121-10.RAW (F006850)	Tax_Id=9606 Gene_Symbol=- 66 kDa protein	IPI00941961		0	1	11	13	41	0.00154	0	VSVFVPPRDGFFGNPR	-	-	0.906	0	0	46.5	45.1	0	0	0	1	0	2	1790.93	0	0	TRUE	IPI00946337,IPI00385264
Human_exosome_121_091511	in-gel - LTQ - 3 reps	human exosomes - #121	121-10.RAW (F006850)	Tax_Id=9606 Gene_Symbol=- 66 kDa protein	IPI00941961		0	1	11	13	41	0.00154	0	YAATSQVLLPSK	-	-	0.95	0	0	70.5	45.7	0	0	2	0	0	2	1277.71	0	0	TRUE	IPI00946337
Human_exosome_121_091511	in-gel - LTQ - 3 reps	human exosomes - #121	121-10.RAW (F006850)	Tax_Id=9606 Gene_Symbol=- 66 kDa protein	IPI00941961		0	1	11	13	41	0.00154	0	YVTSAPMPEPQAPGR	-	-	0.95	0	0	75.7	45.3	0	0	4	0	0	2	1616.77	0	0	TRUE	IPI00946337,IPI00385264
Human_exosome_121_091511	in-gel - LTQ - 3 reps	human exosomes - #121	121-10.RAW (F006850)	Tax_Id=9606 Gene_Symbol=ITSN2 Similar to intersectin 2 (Fragment)	REVERSE_IPI00236575-R		0	0.992	1	1	1	3.76e-05	0	MAISFEQQDMKGDK	-	-	0.95	0	0	45.9	45.3	0	0	1	0	0	2	1659.74	0	0	TRUE
Human_exosome_121_091511	in-gel - LTQ - 3 reps	human exosomes - #121	121-10.RAW (F006850)	Tax_Id=9606 Gene_Symbol=CCDC6 Coiled-coil domain-containing protein 6	REVERSE_IPI00000634-R,REVERSE_IPI00385696-R,REVERSE_IPI00807498-R,REVERSE_IPI00956015-R		0	0.929	1	1	1	3.76e-05	0	GGGGGGGGGGGGGSTSSCSSQMAASSSSNGGAGDTDSESASDAM	-	-	0.95	0	0	50.9	41.5	0	0	0	1	0	2	3630.34	0	0	TRUE
Human_exosome_121_091511	in-gel - LTQ - 3 reps	human exosomes - #121	121-10.RAW (F006850)	Tax_Id=9606 Gene_Symbol=EFNB3 Ephrin-B3	IPI00019501		0	0.915	1	1	1	3.76e-05	0	GAEGPLPPPSMPAVAGAAGGLALLLLGVAGAGGAMCWRR	-	-	0.94	0	0	45.8	41.3	0	0	0	1	0	2	3669.92	0	0	TRUE
Human_exosome_121_091511	in-gel - LTQ - 3 reps	human exosomes - #121	121-10.RAW (F006850)	Tax_Id=9606 Gene_Symbol=USP53 Inactive ubiquitin carboxyl-terminal hydrolase 53	REVERSE_IPI00292934-R		0	0.929	1	1	1	3.76e-05	0	LNDSKHIVPK	-	-	0.95	0	0	51	46.3	0	0	1	0	0	2	1150.66	0	0	TRUE
Human_exosome_121_091511	in-gel - LTQ - 3 reps	human exosomes - #121	121-10.RAW (F006850)	Tax_Id=9606 Gene_Symbol=LOC100272216 CDNA FLJ27195 fis, clone SYN02786	IPI00418638		0	0.978	1	1	1	3.76e-05	0	QSWDLGLSCCASIVGALETGGPPEAPVASEDK	-	-	0.95	0	0	52.6	42.5	0	0	0	1	0	2	3187.49	0	0	TRUE
Human_exosome_121_091511	in-gel - LTQ - 3 reps	human exosomes - #121	121-10.RAW (F006850)	hypothetical protein Rv3822 [Mycobacterium tuberculosis H37Rv] [MASS=41408]	REVERSE_gi|15610958|ref|NP_218339.1|-R		0	0.929	1	1	1	3.76e-05	0	LPGYPSPATGPVILATDASAIGDGLIAACALMGGAIAGVLLK	-	-	0.95	0	0	47	40.7	0	0	0	1	0	2	3963.13	0	0	TRUE
Human_exosome_121_091511	in-gel - LTQ - 3 reps	human exosomes - #121	121-10.RAW (F006850)	Tax_Id=9606 Gene_Symbol=RBM4 Transcriptional coactivator CoAZ	REVERSE_IPI00719549-R		0	0.9	1	1	1	3.76e-05	0	MVACSMVTGYPAFLAALEEPTTDAGDVNGVFIKM	-	-	0.929	0	0	44.9	41.6	0	0	0	1	0	2	3580.67	0	0	TRUE
Human_exosome_121_091511	in-gel - LTQ - 3 reps	human exosomes - #121	121-10.RAW (F006850)	Tax_Id=9606 Gene_Symbol=PARP10 cDNA FLJ57250, highly similar to Homo sapiens poly (ADP-ribose) polymerase family, member 10 (PARP10), mRNA	IPI00064457		0	0.978	1	1	1	3.76e-05	0	TGGLVTALQGAGTVTMGSGEEPGQSGASLRTGPMVQGR	-	-	0.94	0	0	45.9	41.4	0	0	0	1	0	2	3631.78	0	0	TRUE
Human_exosome_121_091511	in-gel - LTQ - 3 reps	human exosomes - #121	121-10.RAW (F006850)	Tax_Id=9606 Gene_Symbol=PRKAG3 cDNA FLJ60036, highly similar to 5'-AMP-activated protein kinase subunit gamma-3	REVERSE_IPI00909148-R		0	0.929	1	1	1	3.76e-05	0	SLATSSPPGPCCPVLSTCSSSCANTHSSTSYTAQCR	-	-	0.95	0	0	62	41.3	0	0	0	1	0	2	3705.57	0	0	TRUE
Human_exosome_121_091511	in-gel - LTQ - 3 reps	human exosomes - #121	121-10.RAW (F006850)	Tax_Id=9606 Gene_Symbol=CD28 CD28 antigen (Tp44), isoform CRA_b	IPI00428846		0	0.917	1	1	1	3.76e-05	0	GMVAVVVAVDDGDSQALAGNKILVK	-	-	0.941	0	0	48.2	43.5	0	0	0	1	0	2	2485.33	0	0	TRUE
Human_exosome_121_091511	in-gel - LTQ - 3 reps	human exosomes - #121	121-10.RAW (F006850)	Tax_Id=9606 Gene_Symbol=EYS Putative uncharacterized protein EYS	IPI00953555		0	0.929	1	1	1	3.76e-05	0	GGSNVGDCDGTACGYNTCRNGGECTVNGTTFSCR	-	-	0.95	0	0	49.6	41.6	0	0	0	1	0	2	3547.38	0	0	TRUE
Human_exosome_121_091511	in-gel - LTQ - 3 reps	human exosomes - #121	121-10.RAW (F006850)	Tax_Id=9606 Gene_Symbol=NBEA Isoform 1 of Neurobeachin	IPI00328195		0	0.984	1	1	1	3.76e-05	0	MASEKPGPGPGLEPQPVGLIAVGAAGGGGGGSGGGGTGGSGMGELR	-	-	0.95	0	0	52.5	40.7	0	0	0	1	0	2	3961.91	0	0	TRUE
Human_exosome_121_091511	in-gel - LTQ - 3 reps	human exosomes - #121	121-10.RAW (F006850)	Tax_Id=9606 Gene_Symbol=SPON1 Spondin-1	IPI00171473		0	0.897	1	1	1	3.76e-05	0	TRHLMSFLTMMGPSPDWNVGLSAEDLCTK	-	-	0.927	0	0	45.4	42.3	0	0	0	1	0	2	3326.53	0	0	TRUE
Human_exosome_121_091511	in-gel - LTQ - 3 reps	human exosomes - #121	121-10.RAW (F006850)	Tax_Id=9606 Gene_Symbol=TNIP3 TNFAIP3-interacting protein 3 beta	IPI00954169		0	0.929	1	1	1	3.76e-05	0	EENKLLK	-	-	0.95	0	0	49.7	46.3	0	0	1	0	0	2	873.504	0	0	TRUE
Human_exosome_121_091511	in-gel - LTQ - 3 reps	human exosomes - #121	121-10.RAW (F006850)	peptidyl-tRNA hydrolase [Mycobacterium tuberculosis H37Rv] [MASS=20455]	REVERSE_gi|15608154|ref|NP_215530.1|-R		0	0.861	1	1	1	3.76e-05	0	AYNAGPNGLGVVLLPEAM	-	-	0.9	0	0	46	45	0	0	0	1	0	2	1801.92	0	0	TRUE
Human_exosome_121_091511	in-gel - LTQ - 3 reps	human exosomes - #121	121-10.RAW (F006850)	Tax_Id=9606 Gene_Symbol=IGKC Ig kappa chain C region	IPI00940069		0	0.929	1	1	2	7.53e-05	0	DSTYSLSSTLTLSK	-	-	0.95	0	0	73.1	45.6	0	2	22	0	0	2	1502.76	0	0	FALSE	IPI00942387,IPI00939805,IPI00889156,IPI00940952,IPI00784985,IPI00909649,IPI00550731,IPI00941650,IPI00969456,IPI00784865
Human_exosome_121_091511	in-gel - LTQ - 3 reps	human exosomes - #121	121-10.RAW (F006850)	Tax_Id=9606 Gene_Symbol=IGKC Ig kappa chain C region	IPI00940069		0	0.929	1	1	2	7.53e-05	0	LLIYGASTR	-	-	0.95	0	0	68.2	46.4	0	0	2	0	0	2	993.573	0	0	TRUE	IPI00387119,IPI00549330,IPI00829834,IPI00385253
Human_exosome_121_091511	in-gel - LTQ - 3 reps	human exosomes - #121	121-10.RAW (F006850)	Tax_Id=9606 Gene_Symbol=IGKC Ig kappa chain C region	IPI00940069		0	0.929	1	1	2	7.53e-05	0	RTVAAPSVFIFPPSDEQLK	-	-	0.95	0	0	84.9	44.3	0	0	5	2	0	2	2102.13	0	0	FALSE	IPI00942387,IPI00939805,IPI00889156,IPI00940952,IPI00784985,IPI00909649,IPI00550731,IPI00941650,IPI00969456,IPI00556287,IPI00784865
Human_exosome_121_091511	in-gel - LTQ - 3 reps	human exosomes - #121	121-10.RAW (F006850)	Tax_Id=9606 Gene_Symbol=IGKC Ig kappa chain C region	IPI00940069		0	0.929	1	1	2	7.53e-05	0	TVAAPSVFIFPPSDEQLK	-	-	0.95	0	0	92.2	44.6	0	3	46	0	0	2	1946.03	0	0	FALSE	IPI00942387,IPI00939805,IPI00889156,IPI00940952,IPI00784985,IPI00909649,IPI00550731,IPI00941650,IPI00969456,IPI00556287,IPI00784865
Human_exosome_121_091511	in-gel - LTQ - 3 reps	human exosomes - #121	121-10.RAW (F006850)	Tax_Id=9606 Gene_Symbol=IGKC Ig kappa chain C region	IPI00940069		0	0.929	1	1	2	7.53e-05	0	VDNALQSGNSQESVTEQDSK	-	-	0.95	0	0	128	44.5	0	0	5	4	0	2	2135.97	0	0	FALSE	IPI00942387,IPI00939805,IPI00889156,IPI00940952,IPI00784985,IPI00909649,IPI00550731,IPI00941650,IPI00969456,IPI00784865
Human_exosome_121_091511	in-gel - LTQ - 3 reps	human exosomes - #121	121-10.RAW (F006850)	Tax_Id=9606 Gene_Symbol=IGKC Ig kappa chain C region	IPI00940069		0	0.929	1	1	2	7.53e-05	0	VDNALQSGNSQESVTEQDSKDSTYSLSSTLTLSK	-	-	0.95	0	0	136	41.6	0	0	1	37	0	2	3619.71	0	0	FALSE	IPI00942387,IPI00939805,IPI00889156,IPI00940952,IPI00784985,IPI00909649,IPI00550731,IPI00941650,IPI00969456,IPI00784865
Human_exosome_121_091511	in-gel - LTQ - 3 reps	human exosomes - #121	121-10.RAW (F006850)	Tax_Id=9606 Gene_Symbol=CDK16 cDNA FLJ56198, highly similar to Serine/threonine-protein kinase PCTAIRE-1	REVERSE_IPI00922194-R		0	0.929	1	1	1	3.76e-05	0	DMAIPPPARAVEAMTAPGPGGGASSSSAAAAATASASAADR	-	-	0.95	0	0	62.8	41.3	0	0	0	1	0	2	3683.74	0	0	TRUE
Human_exosome_121_091511	in-gel - LTQ - 3 reps	human exosomes - #121	121-10.RAW (F006850)	Tax_Id=9606 Gene_Symbol=PPM1H Protein phosphatase 1H	REVERSE_IPI00736251-R		0	0.988	1	1	1	3.76e-05	0	LPLDSGGCSGGGHESGSSGAMIGGMFNAVASK	-	-	0.95	0	0	48.7	42.8	0	0	0	1	0	2	3011.33	0	0	TRUE
Human_exosome_121_091511	in-gel - LTQ - 3 reps	human exosomes - #121	121-10.RAW (F006850)	Tax_Id=9606 Gene_Symbol=RUSC2 Iporin	IPI00444656		0	0.929	1	1	1	3.76e-05	0	MLSCPVRLSEGPAAMAGPGSPPR	-	-	0.95	0	0	51.3	44	0	0	0	1	0	2	2297.12	0	0	TRUE
Human_exosome_121_091511	in-gel - LTQ - 3 reps	human exosomes - #121	121-10.RAW (F006850)	Tax_Id=9606 Gene_Symbol=DUSP9 Dual specificity protein phosphatase 9	REVERSE_IPI00294486-R,REVERSE_IPI00384224-R		0	0.898	1	1	1	3.76e-05	0	ASGLYLNPLIQVPFSARLGVPPPTAGESDLGCSMSDR	-	-	0.927	0	0	44.1	40.9	0	0	0	1	0	2	3888.93	0	0	TRUE
Human_exosome_121_091511	in-gel - LTQ - 3 reps	human exosomes - #121	121-10.RAW (F006850)	Tax_Id=9606 Gene_Symbol=AJAP1 Adherens junction-associated protein 1	IPI00001399		0	0.993	1	1	1	3.76e-05	0	GFTESLDPR	-	-	0.95	0	0	52.2	46.3	0	0	1	0	0	2	1021.5	0	0	TRUE
Human_exosome_121_091511	in-gel - LTQ - 3 reps	human exosomes - #121	121-10.RAW (F006850)	Tax_Id=9606 Gene_Symbol=TRIM28 Isoform 1 of Transcription intermediary factor 1-beta	REVERSE_IPI00438229-R,REVERSE_IPI00438230-R		0	0.929	1	1	1	3.76e-05	0	KVLSALLK	-	-	0.95	0	0	53.3	46.5	0	0	1	0	0	2	871.598	0	0	TRUE
Human_exosome_121_091511	in-gel - LTQ - 3 reps	human exosomes - #121	121-10.RAW (F006850)	Tax_Id=9606 Gene_Symbol=LBXCOR1 Isoform 1 of Ladybird homeobox corepressor 1	REVERSE_IPI00399411-R		0	0.929	1	1	1	3.76e-05	0	HPPPGPAMEAGCGPGGGGGGGAGGKGQGGSGGNAGGGGGGQLSFTR	-	-	0.95	0	0	54.4	41.1	0	0	0	1	0	2	3846.72	0	0	TRUE
Human_exosome_121_091511	in-gel - LTQ - 3 reps	human exosomes - #121	121-10.RAW (F006850)	Tax_Id=9606 Gene_Symbol=XRN2 Isoform 1 of 5'-3' exoribonuclease 2	IPI00100151,IPI00788157		0	0.921	1	1	1	3.76e-05	0	NSPGSQVASNPR	-	-	0.944	0	0	45.8	45.9	0	0	1	0	0	2	1213.59	0	0	TRUE
Human_exosome_121_091511	in-gel - LTQ - 3 reps	human exosomes - #121	121-10.RAW (F006850)	Tax_Id=9606 Gene_Symbol=SNX27 Isoform 2 of Sorting nexin-27	IPI00640980,IPI00645303		0	0.929	1	1	1	3.76e-05	0	MADEDGEGIHPSAPHRNGGGGGGGGSGLHCAGNGGGGGGGPR	-	-	0.95	0	0	47.4	41.2	0	0	0	1	0	2	3737.6	0	0	TRUE
Human_exosome_121_091511	in-gel - LTQ - 3 reps	human exosomes - #121	121-10.RAW (F006850)	Tax_Id=9606 Gene_Symbol=SCAND3 SCAN domain-containing protein 3	IPI00646555,IPI00787876		0	0.929	1	1	1	3.76e-05	0	ECTGVNSCISCDGNIHAICGVPSQHGTEGCGR	-	-	0.95	0	0	51.8	42.4	0	0	0	1	0	2	3261.36	0	0	TRUE
Human_exosome_121_091511	in-gel - LTQ - 3 reps	human exosomes - #121	121-10.RAW (F006850)	Tax_Id=9606 Gene_Symbol=CD177 Isoform 2 of CD177 antigen	REVERSE_IPI00740984-R		0	0.929	1	1	1	3.76e-05	0	FIGTAARK	-	-	0.95	0	0	50.3	47.1	0	1	0	0	0	2	863.51	0	0	TRUE
Human_exosome_121_091511	in-gel - LTQ - 3 reps	human exosomes - #121	121-10.RAW (F006850)	Tax_Id=9606 Gene_Symbol=LAIR1 Isoform 1 of Leukocyte-associated immunoglobulin-like receptor 1	REVERSE_IPI00433028-R,REVERSE_IPI00657811-R,REVERSE_IPI00788236-R,REVERSE_IPI00916339-R,REVERSE_IPI00940707-R,REVERSE_IPI00952630-R		0	0.876	1	1	1	3.76e-05	0	QTPGASSGPETDPSDPGGSTEK	-	-	0.911	0	0	46.3	44.5	0	0	0	1	0	2	2101.92	0	0	TRUE
Human_exosome_121_091511	in-gel - LTQ - 3 reps	human exosomes - #121	121-10.RAW (F006850)	Tax_Id=9606 Gene_Symbol=ZNF282 Zinc finger protein 282	IPI00003798		0	0.997	1	1	1	3.76e-05	0	STGGGGGDGGGGGGGAEAGTGAGGGCGSCCPGGLRR	-	-	0.925	0	0	45.9	43	0	0	0	1	0	2	2881.18	0	0	TRUE
Human_exosome_121_091511	in-gel - LTQ - 3 reps	human exosomes - #121	121-10.RAW (F006850)	Tax_Id=9606 Gene_Symbol=PITX3 Pituitary homeobox 3	REVERSE_IPI00025313-R,REVERSE_IPI00955814-R		0	0.905	1	1	1	3.76e-05	0	EVAYQCPSLNAAPPPGHVAPYSFSAHQKAK	-	-	0.932	0	0	46.1	42.4	0	0	0	1	0	2	3222.58	0	0	TRUE
Human_exosome_121_091511	in-gel - LTQ - 3 reps	human exosomes - #121	121-10.RAW (F006850)	Tax_Id=9606 Gene_Symbol=SH3TC1 10 kDa protein	IPI00939288		0	0.929	1	1	1	3.76e-05	0	GDEAPPARVAGPAAGTPPCQMGVYPTALTFLLCGWAR	-	-	0.95	0	0	47.3	41.2	0	0	0	1	0	2	3814.85	0	0	TRUE
Human_exosome_121_091511	in-gel - LTQ - 3 reps	human exosomes - #121	121-10.RAW (F006850)	Tax_Id=9606 Gene_Symbol=AHNAK2 Isoform 1 of Protein AHNAK2	IPI00856045,IPI00884904		0	0.99	1	1	1	3.76e-05	0	MPLFGASAPGKSMEASVDVSAPK	-	-	0.95	0	0	62.2	44.1	0	0	0	1	0	2	2277.13	0	0	TRUE
Human_exosome_121_091511	in-gel - LTQ - 3 reps	human exosomes - #121	121-10.RAW (F006850)	Tax_Id=9606 Gene_Symbol=UNC5A Isoform 3 of Netrin receptor UNC5A	REVERSE_IPI00176345-R,REVERSE_IPI00418573-R,REVERSE_IPI00470692-R		0	0.929	1	1	1	3.76e-05	0	IYAKQSK	-	-	0.95	0	0	47.3	46.3	0	1	0	0	0	2	837.483	0	0	TRUE
Human_exosome_121_091511	in-gel - LTQ - 3 reps	human exosomes - #121	121-10.RAW (F006850)	PE-PGRS FAMILY PROTEIN [Mycobacterium tuberculosis H37Rv] [MASS=59990]	REVERSE_gi|57117116|ref|YP_177980.1|-R		0	0.978	1	1	1	3.76e-05	0	RRPTFGTGGAGANGGTGGTGGQGGDQAALLPDLSNMGAGGTGGK	-	-	0.943	0	0	45.9	41	0	0	0	1	0	2	3917.86	0	0	TRUE
Human_exosome_121_091511	in-gel - LTQ - 3 reps	human exosomes - #121	121-10.RAW (F006850)	Tax_Id=9606 Gene_Symbol=FZD8 Frizzled-8	IPI00010807		0	0.984	1	1	1	3.76e-05	0	VACSGGAPGAGGAGGAGGAAAGAGAAGAGAGGPGGR	-	-	0.95	0	0	56.9	43.5	0	0	0	1	0	2	2551.18	0	0	TRUE
Human_exosome_121_091511	in-gel - LTQ - 3 reps	human exosomes - #121	121-10.RAW (F006850)	Tax_Id=9606 Gene_Symbol=NUP88 Nuclear pore complex protein Nup88	REVERSE_IPI00001738-R		0	0.929	1	1	1	3.76e-05	0	DALREAMER	-	-	0.95	0	0	48.3	46.4	0	0	1	0	0	2	1090.53	0	0	TRUE
Human_exosome_121_091511	in-gel - LTQ - 3 reps	human exosomes - #121	121-10.RAW (F006850)	Tax_Id=9606 Gene_Symbol=CAPN3 Isoform I of Calpain-3	REVERSE_IPI00025819-R,REVERSE_IPI00218764-R,REVERSE_IPI00418246-R,REVERSE_IPI00748752-R,REVERSE_IPI00939965-R,REVERSE_IPI00940948-R		0	0.997	1	1	1	3.76e-05	0	AILEGMNLGSPSTGYTMNTGDDISCGMLSGREIAK	-	-	0.904	0	0	42.8	41.5	0	0	0	1	0	2	3621.65	0	0	TRUE
Human_exosome_121_091511	in-gel - LTQ - 3 reps	human exosomes - #121	121-10.RAW (F006850)	Tax_Id=9606 Gene_Symbol=GBP2 Interferon-induced guanylate-binding protein 2	REVERSE_IPI00028565-R,REVERSE_IPI00848358-R		0	0.916	1	1	1	3.76e-05	0	QEMMEENKK	-	-	0.941	0	0	45.6	46	0	0	1	0	0	2	1182.51	0	0	TRUE
Human_exosome_121_091511	in-gel - LTQ - 3 reps	human exosomes - #121	121-10.RAW (F006850)	Tax_Id=9606 Gene_Symbol=MEGF10 Isoform 1 of Multiple epidermal growth factor-like domains protein 10	REVERSE_IPI00064607-R,REVERSE_IPI00873983-R		0	0.929	1	1	1	3.76e-05	0	STCHPGWHDGDCASSCNTGGWGPECQCTNPAICR	-	-	0.95	0	0	47.5	41.3	0	0	0	1	0	2	3778.44	0	0	TRUE
Human_exosome_121_091511	in-gel - LTQ - 3 reps	human exosomes - #121	121-10.RAW (F006850)	Tax_Id=9606 Gene_Symbol=- HCCA2	REVERSE_IPI00306428-R		0	0.883	1	1	1	3.76e-05	0	MWGVPPWLVRGPGDADTGTCGVGTCGPAR	-	-	0.916	0	0	45	42.8	0	0	0	1	0	2	2970.38	0	0	TRUE
Human_exosome_121_091511	in-gel - LTQ - 3 reps	human exosomes - #121	121-10.RAW (F006850)	Tax_Id=9606 Gene_Symbol=PELP1 cDNA FLJ56414, highly similar to Homo sapiens proline-, glutamic acid-, leucine-rich protein 1 (PELP1), mRNA	IPI00006702		0	0.928	1	1	1	3.76e-05	0	GKMAAAVLSGPSAGSAAGVPGGTGGLSAVSSGPR	-	-	0.949	0	0	48.7	42.9	0	0	0	1	0	2	2882.48	0	0	TRUE
Human_exosome_121_091511	in-gel - LTQ - 3 reps	human exosomes - #121	121-10.RAW (F006850)	Tax_Id=9606 Gene_Symbol=CD36 Platelet glycoprotein 4	REVERSE_IPI00418495-R		0	0.929	1	1	1	3.76e-05	0	QILLDGVPMLIGGFVALVAGIVAGAILGCNRDCGM	-	-	0.95	0	0	47.7	41.6	0	0	0	1	0	2	3529.84	0	0	TRUE
Human_exosome_121_091511	in-gel - LTQ - 3 reps	human exosomes - #121	121-10.RAW (F006850)	Tax_Id=9606 Gene_Symbol=TRIM28 Isoform 2 of Transcription intermediary factor 1-beta	IPI00438230		0	0.986	1	1	1	3.76e-05	0	STAPSAAASASASAAASSPAGGGAEALELLEHCGVCRER	-	-	0.913	0	0	43.2	41.3	0	0	0	1	0	2	3670.72	0	0	TRUE
Human_exosome_121_091511	in-gel - LTQ - 3 reps	human exosomes - #121	121-10.RAW (F006850)	Tax_Id=9606 Gene_Symbol=SHISA7 Putative uncharacterized protein ENSP00000401307	IPI00917043		0	0.861	1	1	1	3.76e-05	0	MGGEGPGGSTAYVVCGVISFALAVGVGAKVAFSK	-	-	0.9	0	0	43.3	42.4	0	0	0	1	0	2	3259.65	0	0	TRUE
Human_exosome_121_091511	in-gel - LTQ - 3 reps	human exosomes - #121	121-10.RAW (F006850)	Tax_Id=9606 Gene_Symbol=- Neuregulin 1 variant fetal a IV 1	REVERSE_IPI00853546-R		0	0.929	1	1	1	3.76e-05	0	SGAASEQSKMEK	-	-	0.95	0	0	55.6	45.7	0	0	1	0	0	2	1268.58	0	0	TRUE
Human_exosome_121_091511	in-gel - LTQ - 3 reps	human exosomes - #121	121-10.RAW (F006850)	Tax_Id=9606 Gene_Symbol=ATP9B cDNA FLJ46612 fis, clone TKIDN2011051	IPI00443388		0	0.999	1	1	1	3.76e-05	0	VTEGAGCMSGELAVCRVTEGAGCMSGELTVCR	-	-	0.948	0	0	47.7	42.2	0	0	0	1	0	2	3322.43	0	0	TRUE
Human_exosome_121_091511	in-gel - LTQ - 3 reps	human exosomes - #121	121-10.RAW (F006850)	Tax_Id=9606 Gene_Symbol=ELN Isoform 10 of Elastin	REVERSE_IPI00163202-R,REVERSE_IPI00513726-R,REVERSE_IPI00514114-R		0	0.929	1	1	1	3.76e-05	0	AAAKAAAAAPTGVGPVGGTGPVGPVAAQPGPVLGGLVGAGAAGYK	-	-	0.95	0	0	48.3	41.1	0	0	0	1	0	2	3779.06	0	0	TRUE
Human_exosome_121_091511	in-gel - LTQ - 3 reps	human exosomes - #121	121-10.RAW (F006850)	Tax_Id=9606 Gene_Symbol=POLN Isoform 1 of DNA polymerase nu	REVERSE_IPI00385298-R		0	0.929	1	1	1	3.76e-05	0	ATLTHSAAVATFVHIMALKCLDAASGQVVFNVAQR	-	-	0.95	0	0	47.8	41.4	0	0	0	1	0	2	3713.93	0	0	TRUE
Human_exosome_121_091511	in-gel - LTQ - 3 reps	human exosomes - #121	121-10.RAW (F006850)	Tax_Id=9606 Gene_Symbol=SFRS11 Splicing factor, arginine/serine-rich 11	REVERSE_IPI00464952-R,REVERSE_IPI00641287-R,REVERSE_IPI00641842-R		0	0.929	1	1	1	3.76e-05	0	LSDGTGKEVSCEK	-	-	0.95	0	0	46.4	45.7	0	0	1	0	0	2	1352.64	0	0	TRUE
Human_exosome_121_091511	in-gel - LTQ - 3 reps	human exosomes - #121	121-10.RAW (F006850)	Tax_Id=9606 Gene_Symbol=LOC100291907 hypothetical protein XP_002345422	REVERSE_IPI00936880-R,REVERSE_IPI00937785-R		0	0.929	1	1	1	3.76e-05	0	SSAPPFGAEPSGITRPEGR	-	-	0.95	0	0	53	44.7	0	0	1	0	0	2	1912.95	0	0	TRUE
Human_exosome_121_091511	in-gel - LTQ - 3 reps	human exosomes - #121	121-10.RAW (F006850)	Tax_Id=9606 Gene_Symbol=TUBA4A Putative uncharacterized protein TUBA4A	REVERSE_IPI00335314-R		0	0.929	1	1	1	3.76e-05	0	GAGTECFFTTFSDDGGGITKDSPM	-	-	0.95	0	0	49.7	43.5	0	0	0	1	0	2	2514.04	0	0	TRUE
Human_exosome_121_091511	in-gel - LTQ - 3 reps	human exosomes - #121	121-10.RAW (F006850)	Tax_Id=9606 Gene_Symbol=PITRM1 cDNA FLJ10321 fis, clone NT2RM2000504, highly similar to Homo sapiens pitrilysin metallopeptidase 1 (PITRM1), mRNA	IPI00219613,IPI00787827,IPI00952680		0	0.896	1	1	1	3.76e-05	0	LGCGLLDYREQAQQIELK	-	-	0.926	0	0	43.1	44.5	0	0	1	0	0	2	2134.1	0	0	TRUE
Human_exosome_121_091511	in-gel - LTQ - 3 reps	human exosomes - #121	121-10.RAW (F006850)	Tax_Id=9606 Gene_Symbol=LOC100291412;LOC100289431;LOC100293610 hypothetical protein XP_002342264	IPI00937385		0	0.926	1	1	1	3.76e-05	0	SPMSMEKALK	-	-	0.948	0	0	46.1	45.9	0	0	1	0	0	2	1153.56	0	0	TRUE
Human_exosome_121_091511	in-gel - LTQ - 3 reps	human exosomes - #121	121-10.RAW (F006850)	Tax_Id=9606 Gene_Symbol=APOB Apolipoprotein B-100	IPI00022229		0	1	27	29	64	0.00241	0	ALVEQGFTVPEIK	-	-	0.95	0	0	61.2	45.7	0	0	1	0	0	2	1430.79	0	0	TRUE
Human_exosome_121_091511	in-gel - LTQ - 3 reps	human exosomes - #121	121-10.RAW (F006850)	Tax_Id=9606 Gene_Symbol=APOB Apolipoprotein B-100	IPI00022229		0	1	27	29	64	0.00241	0	ALYWVNGQVPDGVSK	-	-	0.95	0	0	58.7	45.3	0	0	1	0	0	2	1632.84	0	0	TRUE
Human_exosome_121_091511	in-gel - LTQ - 3 reps	human exosomes - #121	121-10.RAW (F006850)	Tax_Id=9606 Gene_Symbol=APOB Apolipoprotein B-100	IPI00022229		0	1	27	29	64	0.00241	0	ATFQTPDFIVPLTDLR	-	-	0.95	0	0	62.1	45.1	0	0	4	0	0	2	1833.97	0	0	TRUE
Human_exosome_121_091511	in-gel - LTQ - 3 reps	human exosomes - #121	121-10.RAW (F006850)	Tax_Id=9606 Gene_Symbol=APOB Apolipoprotein B-100	IPI00022229		0	1	27	29	64	0.00241	0	AVSMPSFSILGSDVR	-	-	0.95	0	0	97.9	45.2	0	0	4	0	0	2	1581.79	0	0	TRUE
Human_exosome_121_091511	in-gel - LTQ - 3 reps	human exosomes - #121	121-10.RAW (F006850)	Tax_Id=9606 Gene_Symbol=APOB Apolipoprotein B-100	IPI00022229		0	1	27	29	64	0.00241	0	DLKVEDIPLAR	-	-	0.95	0	0	48.8	45.8	0	0	1	0	0	2	1268.72	0	0	TRUE
Human_exosome_121_091511	in-gel - LTQ - 3 reps	human exosomes - #121	121-10.RAW (F006850)	Tax_Id=9606 Gene_Symbol=APOB Apolipoprotein B-100	IPI00022229		0	1	27	29	64	0.00241	0	GFEPTLEALFGK	-	-	0.95	0	0	52.6	45.7	0	0	1	0	0	2	1308.68	0	0	TRUE
Human_exosome_121_091511	in-gel - LTQ - 3 reps	human exosomes - #121	121-10.RAW (F006850)	Tax_Id=9606 Gene_Symbol=APOB Apolipoprotein B-100	IPI00022229		0	1	27	29	64	0.00241	0	IADFELPTIIVPEQTIEIPSIK	-	-	0.95	0	0	44.4	43.7	0	0	2	0	0	2	2466.37	0	0	TRUE
Human_exosome_121_091511	in-gel - LTQ - 3 reps	human exosomes - #121	121-10.RAW (F006850)	Tax_Id=9606 Gene_Symbol=APOB Apolipoprotein B-100	IPI00022229		0	1	27	29	64	0.00241	0	IEGNLIFDPNNYLPK	-	-	0.95	0	0	56.5	45.1	0	0	2	0	0	2	1746.91	0	0	TRUE
Human_exosome_121_091511	in-gel - LTQ - 3 reps	human exosomes - #121	121-10.RAW (F006850)	Tax_Id=9606 Gene_Symbol=APOB Apolipoprotein B-100	IPI00022229		0	1	27	29	64	0.00241	0	ILGEELGFASLHDLQLLGK	-	-	0.95	0	0	106	44.5	0	0	4	4	0	2	2053.13	0	0	TRUE
Human_exosome_121_091511	in-gel - LTQ - 3 reps	human exosomes - #121	121-10.RAW (F006850)	Tax_Id=9606 Gene_Symbol=APOB Apolipoprotein B-100	IPI00022229		0	1	27	29	64	0.00241	0	ITENDIQIALDDAK	-	-	0.95	0	0	110	45.5	0	0	1	0	0	2	1558.8	0	0	TRUE
Human_exosome_121_091511	in-gel - LTQ - 3 reps	human exosomes - #121	121-10.RAW (F006850)	Tax_Id=9606 Gene_Symbol=APOB Apolipoprotein B-100	IPI00022229		0	1	27	29	64	0.00241	0	LNTDIAGLASAIDMSTNYNSDSLHFSNVFR	-	-	0.95	0	0	133	42.2	0	0	0	4	0	2	3289.54	0	0	TRUE
Human_exosome_121_091511	in-gel - LTQ - 3 reps	human exosomes - #121	121-10.RAW (F006850)	Tax_Id=9606 Gene_Symbol=APOB Apolipoprotein B-100	IPI00022229		0	1	27	29	64	0.00241	0	LPQQANDYLNSFNWER	-	-	0.95	0	0	69.6	44.6	0	0	1	0	0	2	1994.94	0	0	TRUE
Human_exosome_121_091511	in-gel - LTQ - 3 reps	human exosomes - #121	121-10.RAW (F006850)	Tax_Id=9606 Gene_Symbol=APOB Apolipoprotein B-100	IPI00022229		0	1	27	29	64	0.00241	0	LPYTIITTPPLKDFSLWEK	-	-	0.95	0	0	64.6	44.1	0	0	0	1	0	2	2262.24	0	0	TRUE
Human_exosome_121_091511	in-gel - LTQ - 3 reps	human exosomes - #121	121-10.RAW (F006850)	Tax_Id=9606 Gene_Symbol=APOB Apolipoprotein B-100	IPI00022229		0	1	27	29	64	0.00241	0	NFVASHIANILNSEELDIQDLK	-	-	0.95	0	0	67.3	43.6	0	0	0	2	0	2	2483.28	0	0	TRUE
Human_exosome_121_091511	in-gel - LTQ - 3 reps	human exosomes - #121	121-10.RAW (F006850)	Tax_Id=9606 Gene_Symbol=APOB Apolipoprotein B-100	IPI00022229		0	1	27	29	64	0.00241	0	NFVASHIANILNSEELDIQDLKK	-	-	0.95	0	0	105	43.4	0	0	0	3	0	2	2611.37	0	0	TRUE
Human_exosome_121_091511	in-gel - LTQ - 3 reps	human exosomes - #121	121-10.RAW (F006850)	Tax_Id=9606 Gene_Symbol=APOB Apolipoprotein B-100	IPI00022229		0	1	27	29	64	0.00241	0	NLQNNAEWVYQGAIR	-	-	0.95	0	0	65.4	45.2	0	0	1	0	0	2	1775.88	0	0	TRUE
Human_exosome_121_091511	in-gel - LTQ - 3 reps	human exosomes - #121	121-10.RAW (F006850)	Tax_Id=9606 Gene_Symbol=APOB Apolipoprotein B-100	IPI00022229		0	1	27	29	64	0.00241	0	NLTDFAEQYSIQDWAK	-	-	0.95	0	0	92.2	44.8	0	0	1	0	0	2	1928.9	0	0	TRUE
Human_exosome_121_091511	in-gel - LTQ - 3 reps	human exosomes - #121	121-10.RAW (F006850)	Tax_Id=9606 Gene_Symbol=APOB Apolipoprotein B-100	IPI00022229		0	1	27	29	64	0.00241	0	SPAFTDLHLR	-	-	0.95	0	0	60.2	46.3	0	0	0	1	0	2	1156.61	0	0	TRUE
Human_exosome_121_091511	in-gel - LTQ - 3 reps	human exosomes - #121	121-10.RAW (F006850)	Tax_Id=9606 Gene_Symbol=APOB Apolipoprotein B-100	IPI00022229		0	1	27	29	64	0.00241	0	SVSDGIAALDLNAVANK	-	-	0.95	0	0	74.2	45.2	0	0	1	0	0	2	1657.88	0	0	TRUE
Human_exosome_121_091511	in-gel - LTQ - 3 reps	human exosomes - #121	121-10.RAW (F006850)	Tax_Id=9606 Gene_Symbol=APOB Apolipoprotein B-100	IPI00022229		0	1	27	29	64	0.00241	0	TGISPLALIK	-	-	0.95	0	0	72.5	46.2	0	0	3	0	0	2	1012.64	0	0	TRUE
Human_exosome_121_091511	in-gel - LTQ - 3 reps	human exosomes - #121	121-10.RAW (F006850)	Tax_Id=9606 Gene_Symbol=APOB Apolipoprotein B-100	IPI00022229		0	1	27	29	64	0.00241	0	TILGTMPAFEVSLQALQK	-	-	0.95	0	0	96.9	44.6	0	0	4	0	0	2	1963.06	0	0	TRUE
Human_exosome_121_091511	in-gel - LTQ - 3 reps	human exosomes - #121	121-10.RAW (F006850)	Tax_Id=9606 Gene_Symbol=APOB Apolipoprotein B-100	IPI00022229		0	1	27	29	64	0.00241	0	TLADLTLLDSPIKVPLLLSEPINIIDALEMR	-	-	0.95	0	0	92.6	41.9	0	0	0	5	0	2	3432.93	0	0	TRUE
Human_exosome_121_091511	in-gel - LTQ - 3 reps	human exosomes - #121	121-10.RAW (F006850)	Tax_Id=9606 Gene_Symbol=APOB Apolipoprotein B-100	IPI00022229		0	1	27	29	64	0.00241	0	TLQGIPQMIGEVIR	-	-	0.95	0	0	63	45.4	0	0	4	0	0	2	1570.86	0	0	TRUE
Human_exosome_121_091511	in-gel - LTQ - 3 reps	human exosomes - #121	121-10.RAW (F006850)	Tax_Id=9606 Gene_Symbol=APOB Apolipoprotein B-100	IPI00022229		0	1	27	29	64	0.00241	0	TSSFALNLPTLPEVKFPEVDVLTK	-	-	0.95	0	0	76.2	43.4	0	0	0	3	0	2	2645.44	0	0	TRUE
Human_exosome_121_091511	in-gel - LTQ - 3 reps	human exosomes - #121	121-10.RAW (F006850)	Tax_Id=9606 Gene_Symbol=APOB Apolipoprotein B-100	IPI00022229		0	1	27	29	64	0.00241	0	VPLLLSEPINIIDALEMR	-	-	0.95	0	0	106	44.5	0	0	2	1	0	2	2052.14	0	0	TRUE
Human_exosome_121_091511	in-gel - LTQ - 3 reps	human exosomes - #121	121-10.RAW (F006850)	Tax_Id=9606 Gene_Symbol=APOB Apolipoprotein B-100	IPI00022229		0	1	27	29	64	0.00241	0	VSALLTPAEQTGTWK	-	-	0.95	0	0	48.7	45.4	0	0	1	0	0	2	1601.85	0	0	TRUE
Human_exosome_121_091511	in-gel - LTQ - 3 reps	human exosomes - #121	121-10.RAW (F006850)	Tax_Id=9606 Gene_Symbol=APOB Apolipoprotein B-100	IPI00022229		0	1	27	29	64	0.00241	0	YDKNQDVHSINLPFFETLQEYFER	-	-	0.95	0	0	66.8	42.6	0	0	0	1	0	2	3032.44	0	0	TRUE
Human_exosome_121_091511	in-gel - LTQ - 3 reps	human exosomes - #121	121-10.RAW (F006850)	Tax_Id=9606 Gene_Symbol=JHDM1D Isoform 1 of Histone lysine demethylase JHDM1D	REVERSE_IPI00418567-R,REVERSE_IPI00738581-R		0	0.929	1	1	1	3.76e-05	0	CVCYVPPPPPPASARGPAAVSVAAAAAGAAAGAAVAAAAGAM	-	-	0.95	0	0	50.6	41.6	0	0	0	1	0	2	3617.8	0	0	TRUE
Human_exosome_121_091511	in-gel - LTQ - 3 reps	human exosomes - #121	121-10.RAW (F006850)	Tax_Id=9606 Gene_Symbol=KANK2 Isoform 2 of KN motif and ankyrin repeat domain-containing protein 2	IPI00760962		0	0.855	1	1	1	3.76e-05	0	QAASQESEEAGGTAPPLSSPPGGPPAGVRSIMK	-	-	0.896	0	0	43	42.4	0	0	0	1	0	2	3161.55	0	0	TRUE
Human_exosome_121_091511	in-gel - LTQ - 3 reps	human exosomes - #121	121-10.RAW (F006850)	Tax_Id=9606 Gene_Symbol=SCAP 53 kDa protein	IPI00791253,IPI00792550		0	0.894	1	1	1	3.76e-05	0	DIECLASDGMLLVSCCLAGHVCVWDAQTGDCLTR	-	-	0.925	0	0	44.2	41.3	0	0	0	1	0	2	3727.64	0	0	TRUE
Human_exosome_121_091511	in-gel - LTQ - 3 reps	human exosomes - #121	121-10.RAW (F006850)	Tax_Id=9606 Gene_Symbol=CHRM4 Muscarinic acetylcholine receptor M4	IPI00027474		0	0.929	1	1	1	3.76e-05	0	YETVEMVFIATVTGSLSLVTVVGNILVMLSIK	-	-	0.95	0	0	53.4	41.9	0	0	0	1	0	2	3442.88	0	0	TRUE
Human_exosome_121_091511	in-gel - LTQ - 3 reps	human exosomes - #121	121-10.RAW (F006850)	Tax_Id=9606 Gene_Symbol=PRMT1 HMT1 hnRNP methyltransferase-like 2 isoform 3	IPI00382516,IPI00942520		0	0.929	1	1	1	3.76e-05	0	MAAAEAANCIMEVSCGQAESSEKPNAEDMTSK	-	-	0.95	0	0	52.4	42.1	0	0	0	1	0	2	3335.38	0	0	TRUE
Human_exosome_121_091511	in-gel - LTQ - 3 reps	human exosomes - #121	121-10.RAW (F006850)	Tax_Id=9606 Gene_Symbol=TMPRSS3 Transmembrane protease serine 3 isoform 5	REVERSE_IPI00027977-R,REVERSE_IPI00743692-R,REVERSE_IPI00792947-R,REVERSE_IPI00935498-R,REVERSE_IPI00940196-R		0	0.929	1	1	1	3.76e-05	0	EQCVLPGGSDGQCSDVGGTLYGACLMSPSIIGGYVDR	-	-	0.95	0	0	55.2	41.1	0	0	0	1	0	2	3834.71	0	0	TRUE
Human_exosome_121_091511	in-gel - LTQ - 3 reps	human exosomes - #121	121-10.RAW (F006850)	Tax_Id=9606 Gene_Symbol=ATG10 Isoform 2 of Autophagy-related protein 10	IPI00073313		0	0.876	1	1	1	3.76e-05	0	NGSVMSHLGASTHGQTCLPMEVKSCSVTQAGVQLR	-	-	0.911	0	0	43.2	41.4	0	0	0	1	0	2	3645.72	0	0	TRUE
Human_exosome_121_091511	in-gel - LTQ - 3 reps	human exosomes - #121	121-10.RAW (F006850)	Tax_Id=9606 Gene_Symbol=MLL2 564 kDa protein	REVERSE_IPI00872759-R		0	0.899	1	1	1	3.76e-05	0	SEMKPLEETSIRDLDSSLMGEGPTGPK	-	-	0.928	0	0	46.2	42.9	0	0	0	1	0	2	2920.39	0	0	TRUE
Human_exosome_121_091511	in-gel - LTQ - 3 reps	human exosomes - #121	121-10.RAW (F006850)	Tax_Id=9606 Gene_Symbol=MAGEA13P Putative MAGE domain-containing protein MAGEA13P	REVERSE_IPI00455971-R		0	0.913	1	1	1	3.76e-05	0	TTYKVSLFK	-	-	0.938	0	0	46	46.6	0	0	1	0	0	2	1086.62	0	0	TRUE
Human_exosome_121_091511	in-gel - LTQ - 3 reps	human exosomes - #121	121-10.RAW (F006850)	Tax_Id=9606 Gene_Symbol=IGHG4 Putative uncharacterized protein DKFZp686M24218	IPI00930442		0	0.998	2	2	7	0.000263	0	TTPPVLDSDGSFFLYSR	-	-	0.95	0	0	58.1	44.6	0	0	3	0	0	2	1901.93	0	0	TRUE
Human_exosome_121_091511	in-gel - LTQ - 3 reps	human exosomes - #121	121-10.RAW (F006850)	Tax_Id=9606 Gene_Symbol=IGHG4 Putative uncharacterized protein DKFZp686M24218	IPI00930442		0	0.998	2	2	7	0.000263	0	VVSVLTVVHQDWLNGK	-	-	0.95	0	0	56.7	45.1	0	0	5	1	0	2	1793.99	0	0	FALSE	IPI00930072,IPI00426051,IPI00399007
Human_exosome_121_091511	in-gel - LTQ - 3 reps	human exosomes - #121	121-10.RAW (F006850)	Tax_Id=9606 Gene_Symbol=IGHG4 Putative uncharacterized protein DKFZp686M24218	IPI00930442		0	0.998	2	2	7	0.000263	0	VVSVLTVVHQDWLNGKEYK	-	-	0.95	0	0	73.3	44.1	0	0	4	1	0	2	2214.19	0	0	FALSE	IPI00930072,IPI00426051,IPI00399007
Human_exosome_121_091511	in-gel - LTQ - 3 reps	human exosomes - #121	121-10.RAW (F006850)	Tax_Id=9606 Gene_Symbol=IGHG4 Putative uncharacterized protein DKFZp686M24218	IPI00930442		0	0.998	2	2	7	0.000263	0	YGPPCPSCPAPEFLGGPSVFLFPPKPK	-	-	0.95	0	0	62	43	0	0	0	4	0	2	2829.41	0	0	TRUE
Human_exosome_121_091511	in-gel - LTQ - 3 reps	human exosomes - #121	121-10.RAW (F006850)	Tax_Id=9606 Gene_Symbol=- Putative uncharacterized protein ENSP00000374988 (Fragment)	IPI00736860		0	0.929	1	1	2	7.53e-05	0	FNWYVDGVEVHNAK	-	-	0.95	0	0	86.1	45.3	0	1	38	42	0	2	1677.8	0	0	FALSE	IPI00785084,IPI00876888,IPI00784842,IPI00384938,IPI00645363,IPI00423463,IPI00930124,IPI00399007
Human_exosome_121_091511	in-gel - LTQ - 3 reps	human exosomes - #121	121-10.RAW (F006850)	Tax_Id=9606 Gene_Symbol=- Putative uncharacterized protein ENSP00000374988 (Fragment)	IPI00736860		0	0.929	1	1	2	7.53e-05	0	GFYPSDIAVEWESNGQPENNYK	-	-	0.95	0	0	84.2	43.5	0	0	34	13	0	2	2544.13	0	0	FALSE	IPI00930072,IPI00785084,IPI00876888,IPI00784842,IPI00384938,IPI00645363,IPI00423463,IPI00930124,IPI00426051,IPI00399007
Human_exosome_121_091511	in-gel - LTQ - 3 reps	human exosomes - #121	121-10.RAW (F006850)	Tax_Id=9606 Gene_Symbol=- Putative uncharacterized protein ENSP00000374988 (Fragment)	IPI00736860		0	0.929	1	1	2	7.53e-05	0	GLPAPIEK	-	-	0.938	0	0	44.3	45.8	0	2	0	0	0	2	824.488	0	0	FALSE	IPI00930072,IPI00426051,IPI00399007
Human_exosome_121_091511	in-gel - LTQ - 3 reps	human exosomes - #121	121-10.RAW (F006850)	Tax_Id=9606 Gene_Symbol=- Putative uncharacterized protein ENSP00000374988 (Fragment)	IPI00736860		0	0.929	1	1	2	7.53e-05	0	TTPPMLDSNGSFFLYSK	-	-	0.95	0	0	74.7	44.8	0	0	2	0	0	2	1920.9	0	0	TRUE
Human_exosome_121_091511	in-gel - LTQ - 3 reps	human exosomes - #121	121-10.RAW (F006850)	Tax_Id=9606 Gene_Symbol=LOC100290352 hypothetical protein XP_002347695, partial	REVERSE_IPI00936783-R		0	0.929	1	1	1	3.76e-05	0	LSALTLCSRPR	-	-	0.95	0	0	57.3	46.1	0	0	1	0	0	2	1216.68	0	0	TRUE
Human_exosome_121_091511	in-gel - LTQ - 3 reps	human exosomes - #121	121-10.RAW (F006850)	Tax_Id=9606 Gene_Symbol=HRG Histidine-rich glycoprotein	IPI00022371		0	0.998	2	2	5	0.000188	0	ADLFYDVEALDLESPK	-	-	0.95	0	0	71.7	44.8	0	0	3	0	0	2	1824.89	0	0	TRUE
Human_exosome_121_091511	in-gel - LTQ - 3 reps	human exosomes - #121	121-10.RAW (F006850)	Tax_Id=9606 Gene_Symbol=HRG Histidine-rich glycoprotein	IPI00022371		0	0.998	2	2	5	0.000188	0	DSPVLIDFFEDTER	-	-	0.95	0	0	78.2	45.2	0	0	2	0	0	2	1682.79	0	0	TRUE
Human_exosome_121_091511	in-gel - LTQ - 3 reps	human exosomes - #121	121-10.RAW (F006850)	Tax_Id=9606 Gene_Symbol=C6 Complement component 6 precursor	IPI00879709		0	0.929	1	1	1	3.76e-05	0	VPANLENVGFEVQTAEDDLKTDFYK	-	-	0.95	0	0	76.2	43.1	0	0	0	1	0	2	2842.38	0	0	TRUE
Human_exosome_121_091511	in-gel - LTQ - 3 reps	human exosomes - #121	121-10.RAW (F006850)	hypothetical protein Rv0804 [Mycobacterium tuberculosis H37Rv] [MASS=21628]	gi|15607944|ref|NP_215319.1|	TB_ver3_reverse.fasta	21629	0.929	1	1	1	3.76e-05	0.139	LWAGLRLGWAAGAAAATAIAATTPVPMVR	R	L	0.95	0	0	51.1	43.1	0	0	0	1	0	2	2863.58	54	82	TRUE
Human_exosome_121_091511	in-gel - LTQ - 3 reps	human exosomes - #121	121-10.RAW (F006850)	Tax_Id=9606 Gene_Symbol=FAM125B Isoform 2 of Multivesicular body subunit 12B	IPI00022918,IPI00552643,IPI00922942		0	0.929	1	1	1	3.76e-05	0	NHDSSQPTTPSQSSAASTPAPNLPR	-	-	0.95	0	0	56.4	43.5	0	0	0	1	0	2	2548.2	0	0	TRUE
Human_exosome_121_091511	in-gel - LTQ - 3 reps	human exosomes - #121	121-10.RAW (F006850)	Tax_Id=9606 Gene_Symbol=KRTAP5-7 Keratin-associated protein 5-7	REVERSE_IPI00437999-R		0	0.861	1	1	1	3.76e-05	0	CCCVPVCCSSGCGGCGSGCGGCGSGCGGCGSGCGESCGCCGM	-	-	0.9	0	0	42.5	41.6	0	0	0	1	0	2	3553.96	0	0	TRUE
Human_exosome_121_091511	in-gel - LTQ - 3 reps	human exosomes - #121	121-10.RAW (F006850)	Tax_Id=9606 Gene_Symbol=BMP2K Isoform 1 of BMP-2-inducible protein kinase	IPI00337426,IPI00412057		0	0.988	1	1	1	3.76e-05	0	MPKSEGGSGGGAAGGGAGGAGAGAGCGSGGSSVGVR	-	-	0.903	0	0	44.3	43.1	0	0	0	1	0	2	2865.26	0	0	TRUE
Human_exosome_121_091511	in-gel - LTQ - 3 reps	human exosomes - #121	121-10.RAW (F006850)	Tax_Id=9606 Gene_Symbol=DNAI2 Dynein, axonemal, intermediate polypeptide 2, isoform CRA_b	IPI00642760		0	0.929	1	1	4	0.000151	0	MRTTLTPSCSSALDPQEIK	-	-	0.95	0	0	50.8	44.5	0	0	4	0	0	2	2135.05	0	0	TRUE
Human_exosome_121_091511	in-gel - LTQ - 3 reps	human exosomes - #121	121-10.RAW (F006850)	Tax_Id=9606 Gene_Symbol=SALL3 Isoform 3 of Sal-like protein 3	REVERSE_IPI00074943-R,REVERSE_IPI00218121-R,REVERSE_IPI00218122-R,REVERSE_IPI00218124-R		0	0.905	1	1	1	3.76e-05	0	RPPPALMPALGPGMVTQPGAPVQVGAPLPPGEGLAMAK	-	-	0.933	0	0	45	41.3	0	0	0	1	0	2	3702.95	0	0	TRUE
Human_exosome_121_091511	in-gel - LTQ - 3 reps	human exosomes - #121	121-10.RAW (F006850)	Tax_Id=9606 Gene_Symbol=PNPLA3 13 kDa protein	IPI00925300		0	0.903	1	1	1	3.76e-05	0	DARMLFGASAGALHCVGVLSGIPLDSAGPLR	-	-	0.931	0	0	46.2	42.6	0	0	0	1	0	2	3051.59	0	0	TRUE
Human_exosome_121_091511	in-gel - LTQ - 3 reps	human exosomes - #121	121-10.RAW (F006850)	Tax_Id=9606 Gene_Symbol=- Putative uncharacterized protein ENSP00000392404 (Fragment)	IPI00942103		0	0.967	1	1	1	3.76e-05	0	GSGRDGGGGGGSGGGDGGGGGGDGDGDGGVGDGDGGGGGGGR	-	-	0.916	0	0	44.7	42.5	0	0	0	1	0	2	3120.19	0	0	TRUE
Human_exosome_121_091511	in-gel - LTQ - 3 reps	human exosomes - #121	121-10.RAW (F006850)	Tax_Id=9606 Gene_Symbol=KRTAP5-1 Keratin-associated protein 5-1	REVERSE_IPI00418171-R		0	0.996	1	1	1	3.76e-05	0	SGACSGCSSCSCCCVPVGCGSGCGGCGSGCGGKSGGCSGCGGK	-	-	0.902	0	0	42.4	41.3	0	0	0	1	0	2	3744.24	0	0	TRUE
Human_exosome_121_091511	in-gel - LTQ - 3 reps	human exosomes - #121	121-10.RAW (F006850)	Tax_Id=9606 Gene_Symbol=SLC12A9 Putative uncharacterized protein SLC12A9	IPI00925980		0	0.979	1	1	1	3.76e-05	0	NFASVFAVLFNGCTGIMAGANMSGPCCRK	-	-	0.906	0	0	44	42.6	0	0	0	1	0	2	3112.39	0	0	TRUE
Human_exosome_121_091511	in-gel - LTQ - 3 reps	human exosomes - #121	121-10.RAW (F006850)	Tax_Id=9606 Gene_Symbol=ADAMTSL4 Isoform 1 of ADAMTS-like protein 4	IPI00374068,IPI00896415		0	0.929	1	1	1	3.76e-05	0	RSVVCLGSGAALGPGQGEAGAGTGQSCPTGSRPPDMR	-	-	0.95	0	0	49.9	41.6	0	0	0	1	0	2	3557.66	0	0	TRUE
Human_exosome_121_091511	in-gel - LTQ - 3 reps	human exosomes - #121	121-10.RAW (F006850)	Tax_Id=9606 Gene_Symbol=LOC100132738 similar to hCG1817845	IPI00887518		0	0.929	1	1	1	3.76e-05	0	MPDLGTPGLGGTLTPDSLGDAPAAEMTAHRAFSATELGAR	-	-	0.95	0	0	53.5	40.8	0	0	0	1	0	2	3952.92	0	0	TRUE
Human_exosome_121_091511	in-gel - LTQ - 3 reps	human exosomes - #121	121-10.RAW (F006850)	Tax_Id=9606 Gene_Symbol=ONECUT3 One cut domain family member 3	REVERSE_IPI00556491-R		0	0.929	1	1	1	3.76e-05	0	FDAGGGASGAGGAGGAGGGGGGGGGDLLSAMGAVLGPR	-	-	0.95	0	0	55.7	42.6	0	0	0	1	0	2	2989.38	0	0	TRUE
Human_exosome_121_091511	in-gel - LTQ - 3 reps	human exosomes - #121	121-10.RAW (F006850)	Tax_Id=9606 Gene_Symbol=CACNG8 Voltage-dependent calcium channel gamma-8 subunit	IPI00103604		0	0.986	1	1	2	7.53e-05	0	DPSKGSVAAGLAGAGGGGGGAVGAFGGAAGGAGGGGGGGGGAGAER	-	-	0.95	0	0	54.2	41.8	0	0	0	2	0	2	3426.61	0	0	TRUE
Human_exosome_121_091511	in-gel - LTQ - 3 reps	human exosomes - #121	121-10.RAW (F006850)	Tax_Id=9606 Gene_Symbol=SLC39A5 solute carrier family 39 (metal ion transporter), member 5	IPI00747708,IPI00927805		0	0.976	1	1	1	3.76e-05	0	HAGPGGLPEKDLGPGLSVLGGLFLLFVLENMLGLLR	-	-	0.931	0	0	44.9	41.4	0	0	0	1	0	2	3716.06	0	0	TRUE
Human_exosome_121_091511	in-gel - LTQ - 3 reps	human exosomes - #121	121-10.RAW (F006850)	Tax_Id=9606 Gene_Symbol=LOC730429 similar to ubiquitin protein ligase E3 component n-recognin 5 isoform 1	IPI00741894,IPI00935432		0	0.977	1	1	1	3.76e-05	0	TEMGPPPSPASTCSDASSIASSASMPYKR	-	-	0.921	0	0	45.5	43	0	0	0	1	0	2	2945.3	0	0	TRUE
Human_exosome_121_091511	in-gel - LTQ - 3 reps	human exosomes - #121	121-10.RAW (F006850)	Tax_Id=9606 Gene_Symbol=ZNF281 Zinc finger protein 281	REVERSE_IPI00032563-R		0	0.929	1	1	1	3.76e-05	0	RGSSGGGGGGGSGGGGSGSGGSSGTGGGGSLFGSGIK	-	-	0.95	0	0	67.4	43	0	0	0	1	0	2	2815.26	0	0	TRUE
Human_exosome_121_091511	in-gel - LTQ - 3 reps	human exosomes - #121	121-10.RAW (F006850)	Tax_Id=9606 Gene_Symbol=GFPT1 Isoform 1 of Glucosamine--fructose-6-phosphate aminotransferase [isomerizing] 1	REVERSE_IPI00217952-R,REVERSE_IPI00299506-R		0	0.927	1	1	1	3.76e-05	0	MIIMIVPMLK	-	-	0.948	0	0	51.4	45.8	0	0	0	1	0	2	1236.68	0	0	TRUE
Human_exosome_121_091511	in-gel - LTQ - 3 reps	human exosomes - #121	121-10.RAW (F006850)	Tax_Id=9606 Gene_Symbol=TET1 Methylcytosine dioxygenase TET1	REVERSE_IPI00303112-R		0	0.955	1	1	1	3.76e-05	0	TGELPGPLIEAAPGSHTPINIK	-	-	0.896	0	0	44.8	44.1	0	0	0	1	0	2	2212.2	0	0	TRUE
Human_exosome_121_091511	in-gel - LTQ - 3 reps	human exosomes - #121	121-10.RAW (F006850)	PE-PGRS FAMILY PROTEIN [Mycobacterium tuberculosis H37Rv] [MASS=133123]	gi|57116996|ref|YP_177887.1|	TB_ver3_reverse.fasta	133120	0.959	1	1	1	3.76e-05	0.0265	GGDGGAGGAGGDAPAGRAGSQGVGGDGGAGGAGGAPGNGGSGGR	R	G	0.918	0	0	44.3	42	0	0	0	1	0	2	3322.45	583	626	TRUE
Human_exosome_121_091511	in-gel - LTQ - 3 reps	human exosomes - #121	121-10.RAW (F006850)	Tax_Id=9606 Gene_Symbol=DHX57 Isoform 1 of Putative ATP-dependent RNA helicase DHX57	IPI00168885,IPI00749029		0	0.921	1	1	1	3.76e-05	0	SHGSGGGGGGGGGGGGGNR	-	-	0.944	0	0	45.6	45.7	0	0	1	0	0	2	1398.59	0	0	TRUE
Human_exosome_121_091511	in-gel - LTQ - 3 reps	human exosomes - #121	121-10.RAW (F006850)	Tax_Id=9606 Gene_Symbol=COL3A1 Isoform 1 of Collagen alpha-1(III) chain	REVERSE_IPI00021033-R		0	0.994	1	1	1	3.76e-05	0	VGQPGPSGRPGPMGPPGALGRAGTIGAIGLPGPAGPPGQAGPSGK	-	-	0.906	0	0	42	40.7	0	0	0	1	0	2	3951.08	0	0	TRUE
Human_exosome_121_091511	in-gel - LTQ - 3 reps	human exosomes - #121	121-10.RAW (F006850)	Tax_Id=9606 Gene_Symbol=UBAP2L Isoform 2 of Ubiquitin-associated protein 2-like	REVERSE_IPI00029019-R,REVERSE_IPI00181306-R,REVERSE_IPI00514856-R,REVERSE_IPI00946257-R		0	0.913	1	1	1	3.76e-05	0	SPLPSSPPPPAATSTAVAPSKEQLFVEMMTSSPTFAQR	-	-	0.938	0	0	45.1	40.7	0	0	0	1	0	2	3958.96	0	0	TRUE
Human_exosome_121_091511	in-gel - LTQ - 3 reps	human exosomes - #121	121-10.RAW (F006850)	Tax_Id=9606 Gene_Symbol=PAPD5 PAP associated domain containing 5 isoform b	IPI00301922		0	0.91	1	1	1	3.76e-05	0	TPSGGASGGGGSSSSSSTATGGSGSSTGSPGGAASAPAPAPAGMYR	-	-	0.936	0	0	45.1	41	0	0	0	1	0	2	3815.66	0	0	TRUE
Human_exosome_121_091511	in-gel - LTQ - 3 reps	human exosomes - #121	121-10.RAW (F006850)	Tax_Id=9606 Gene_Symbol=NINL Isoform 1 of Ninein-like protein	REVERSE_IPI00294173-R		0	0.855	1	1	1	3.76e-05	0	KLVEIEK	-	-	0.895	0	0	44.2	47.1	0	0	1	0	0	2	858.53	0	0	TRUE
Human_exosome_121_091511	in-gel - LTQ - 3 reps	human exosomes - #121	121-10.RAW (F006850)	Tax_Id=9606 Gene_Symbol=MPDZ Isoform 2 of Multiple PDZ domain protein	IPI00015980,IPI00553004		0	0.88	1	1	1	3.76e-05	0	RPSQSSQVSEGSLSSFTFPLSGSSTSESLESSSKK	-	-	0.914	0	0	43.6	41.6	0	0	0	1	0	2	3622.74	0	0	TRUE
Human_exosome_121_091511	in-gel - LTQ - 3 reps	human exosomes - #121	121-10.RAW (F006850)	Tax_Id=9606 Gene_Symbol=SLC35A2 cDNA FLJ59970, highly similar to UDP-galactose translocator	REVERSE_IPI00644304-R		0	0.923	1	1	1	3.76e-05	0	SSPCVTEGASATGPELAGASVAGPGPAATSGGAGVAAM	-	-	0.946	0	0	47.7	42.4	0	0	0	1	0	2	3214.5	0	0	TRUE
Human_exosome_121_091511	in-gel - LTQ - 3 reps	human exosomes - #121	121-10.RAW (F006850)	Tax_Id=9606 Gene_Symbol=ARHGAP6 Rho GTPase activating protein 6 isoform 1 variant (Fragment)	IPI00942333		0	0.916	1	1	1	3.76e-05	0	CSPAEMSAQSLLHSVFSCSSPASSSAASAKGFSK	-	-	0.941	0	0	46.3	41.7	0	0	0	1	0	2	3477.57	0	0	TRUE
Human_exosome_121_091511	in-gel - LTQ - 3 reps	human exosomes - #121	121-10.RAW (F006850)	Tax_Id=9606 Gene_Symbol=- 126 kDa protein	IPI00927762		0	0.858	1	1	1	3.76e-05	0	VMDICVTIDVK	-	-	0.898	0	0	43.1	45.8	0	0	1	0	0	2	1251.63	0	0	TRUE
Human_exosome_121_091511	in-gel - LTQ - 3 reps	human exosomes - #121	121-10.RAW (F006850)	Tax_Id=9606 Gene_Symbol=IGHG2 Putative uncharacterized protein DKFZp686E23209	IPI00930072		0	0.826	0	0	0	0	0	EPQVYTLPPSREEMTK	-	-	0.95	0	0	81.9	44.8	0	0	12	0	0	2	1920.94	0	0	FALSE	IPI00827754,IPI00418153,IPI00930124,IPI00426051,IPI00399007
Human_exosome_121_091511	in-gel - LTQ - 3 reps	human exosomes - #121	121-10.RAW (F006850)	Tax_Id=9606 Gene_Symbol=IGHG2 Putative uncharacterized protein DKFZp686E23209	IPI00930072		0	0.826	0	0	0	0	0	GFYPSDIAVEWESNGQPENNYK	-	-	0.95	0	0	84.2	43.5	0	0	34	13	0	2	2544.13	0	0	FALSE	IPI00785084,IPI00876888,IPI00784842,IPI00384938,IPI00736860,IPI00645363,IPI00423463,IPI00930124,IPI00426051,IPI00399007
Human_exosome_121_091511	in-gel - LTQ - 3 reps	human exosomes - #121	121-10.RAW (F006850)	Tax_Id=9606 Gene_Symbol=IGHG2 Putative uncharacterized protein DKFZp686E23209	IPI00930072		0	0.826	0	0	0	0	0	GLPAPIEK	-	-	0.938	0	0	44.3	45.8	0	2	0	0	0	2	824.488	0	0	FALSE	IPI00736860,IPI00426051,IPI00399007
Human_exosome_121_091511	in-gel - LTQ - 3 reps	human exosomes - #121	121-10.RAW (F006850)	Tax_Id=9606 Gene_Symbol=IGHG2 Putative uncharacterized protein DKFZp686E23209	IPI00930072		0	0.826	0	0	0	0	0	VVSVLTVVHQDWLNGK	-	-	0.95	0	0	56.7	45.1	0	0	5	1	0	2	1793.99	0	0	FALSE	IPI00930442,IPI00426051,IPI00399007
Human_exosome_121_091511	in-gel - LTQ - 3 reps	human exosomes - #121	121-10.RAW (F006850)	Tax_Id=9606 Gene_Symbol=IGHG2 Putative uncharacterized protein DKFZp686E23209	IPI00930072		0	0.826	0	0	0	0	0	VVSVLTVVHQDWLNGKEYK	-	-	0.95	0	0	73.3	44.1	0	0	4	1	0	2	2214.19	0	0	FALSE	IPI00930442,IPI00426051,IPI00399007
Human_exosome_121_091511	in-gel - LTQ - 3 reps	human exosomes - #121	121-10.RAW (F006850)	Tax_Id=9606 Gene_Symbol=DUSP7 dual specificity phosphatase 7	IPI00944963		0	0.929	1	1	1	3.76e-05	0	AHMSTSGAAAAGGTRAGSEPGAGSGSGAGTGAGAATGAGAMPCK	-	-	0.95	0	0	52.3	41.4	0	0	0	1	0	2	3664.61	0	0	TRUE
Human_exosome_121_091511	in-gel - LTQ - 3 reps	human exosomes - #121	121-10.RAW (F006850)	hypothetical protein Rv1794 [Mycobacterium tuberculosis H37Rv] [MASS=32399]	gi|15608931|ref|NP_216310.1|	TB_ver3_reverse.fasta	32398.8	0.929	1	1	1	3.76e-05	0.0933	RMGISAATVAALGQALSDPAAEVAVYAR	R	Q	0.95	0	0	53.3	43.1	0	0	0	1	0	2	2775.45	201	228	TRUE
Human_exosome_121_091511	in-gel - LTQ - 3 reps	human exosomes - #121	121-10.RAW (F006850)	Tax_Id=9606 Gene_Symbol=ANKS1A Ankyrin repeat and SAM domain-containing protein 1A	IPI00395663		0	0.929	1	1	2	7.53e-05	0	LSSGFGGGGGGGSGGGGGGSGGGGGGLGSSSHPLSSLLSMWR	-	-	0.95	0	0	49	41.7	0	0	0	2	0	2	3522.61	0	0	TRUE
Human_exosome_121_091511	in-gel - LTQ - 3 reps	human exosomes - #121	121-10.RAW (F006850)	Tax_Id=9606 Gene_Symbol=SOX3 Transcription factor SOX-3	REVERSE_IPI00240510-R		0	0.929	1	1	1	3.76e-05	0	VRDQDTGGGGGSAGGSSGGGSNAGGAANASSK	-	-	0.95	0	0	51.9	43.5	0	0	0	1	0	2	2651.16	0	0	TRUE
Human_exosome_121_091511	in-gel - LTQ - 3 reps	human exosomes - #121	121-10.RAW (F006850)	Tax_Id=9606 Gene_Symbol=PBRM1 169 kDa protein	IPI00916875		0	0.915	1	1	1	3.76e-05	0	AEYEGMMGGYPPGLPPLQGPVDGLVSMGSMQPLHPGG	-	-	0.94	0	0	45.8	41.2	0	0	0	1	0	2	3723.73	0	0	TRUE
Human_exosome_121_091511	in-gel - LTQ - 3 reps	human exosomes - #121	121-10.RAW (F006850)	POSSIBLE FORMATE HYDROGENASE HYCE (FHL) [Mycobacterium tuberculosis H37Rv] [MASS=53489]	gi|15607229|ref|NP_214601.1|	TB_ver3_reverse.fasta	53490.3	0.929	1	1	1	3.76e-05	0.0163	MMSASWLR	-	H	0.95	0	0	49	46.2	0	0	1	0	0	2	1013.45	1	8	TRUE
Human_exosome_121_091511	in-gel - LTQ - 3 reps	human exosomes - #121	121-10.RAW (F006850)	Tax_Id=9606 Gene_Symbol=SSPO Putative uncharacterized protein SSPO	IPI00843797		0	0.989	1	1	1	3.76e-05	0	ACPVPGGWSR	-	-	0.942	0	0	46.3	46.5	0	0	1	0	0	2	1029.49	0	0	TRUE
Human_exosome_121_091511	in-gel - LTQ - 3 reps	human exosomes - #121	121-10.RAW (F006850)	Tax_Id=9606 Gene_Symbol=PRMT8 Isoform 1 of Protein arginine N-methyltransferase 8	REVERSE_IPI00549813-R		0	0.92	1	1	1	3.76e-05	0	AGAKAAFMSLIGTGSGVDLVVK	-	-	0.944	0	0	49.7	44.7	0	0	0	1	0	2	2108.14	0	0	TRUE
Human_exosome_121_091511	in-gel - LTQ - 3 reps	human exosomes - #121	121-10.RAW (F006850)	Tax_Id=9606 Gene_Symbol=ZNF276 Isoform 1 of Zinc finger protein 276	IPI00847391		0	0.899	1	1	1	3.76e-05	0	AWGPVGSCGDAGEDGADEAGAGRALAMGHCR	-	-	0.928	0	0	45.9	42.6	0	0	0	1	0	2	3074.29	0	0	TRUE
Human_exosome_121_091511	in-gel - LTQ - 3 reps	human exosomes - #121	121-10.RAW (F006850)	Tax_Id=9606 Gene_Symbol=KHSRP Isoform 2 of Far upstream element-binding protein 2	REVERSE_IPI00855957-R		0	0.976	1	1	1	3.76e-05	0	DGAGPPGPPPGGGAGGAGGGGGAPPPPGPPPGGTSYDSM	-	-	0.95	0	0	53.2	42.4	0	0	0	1	0	2	3195.41	0	0	TRUE
Human_exosome_121_091511	in-gel - LTQ - 3 reps	human exosomes - #121	121-10.RAW (F006850)	Tax_Id=9606 Gene_Symbol=LOC100290165;LOC100287642;LOC100293971 hypothetical protein XP_002342666	REVERSE_IPI00936105-R		0	0.963	1	1	1	3.76e-05	0	RCFSACGGGGCGGDSLLVTDLPSSGAPGWPSAATSSCAK	-	-	0.912	0	0	43.1	41.2	0	0	0	1	0	2	3687.63	0	0	TRUE
Human_exosome_121_091511	in-gel - LTQ - 3 reps	human exosomes - #121	121-10.RAW (F006850)	Tax_Id=9606 Gene_Symbol=KIAA0892 R29828_1 (Fragment)	IPI00935784		0	0.964	1	1	1	3.76e-05	0	LVTGHKATALQEGLYCVSVNCMDNAEAQFTTALR	-	-	0.9	0	0	42.2	41.3	0	0	0	1	0	2	3727.79	0	0	TRUE
Human_exosome_121_091511	in-gel - LTQ - 3 reps	human exosomes - #121	121-10.RAW (F006850)	Tax_Id=9606 Gene_Symbol=IGFBPL1 Insulin-like growth factor-binding protein-like 1	IPI00291987		0	0.886	1	1	1	3.76e-05	0	RPKCGPCRPEGCPAPAPCPAPGISALDECGCCAR	-	-	0.919	0	0	44.3	41.9	0	0	0	1	0	2	3439.51	0	0	TRUE
Human_exosome_121_091511	in-gel - LTQ - 3 reps	human exosomes - #121	121-10.RAW (F006850)	Tax_Id=9606 Gene_Symbol=KIAA1324L Putative uncharacterized protein KIAA1324L	IPI00927530		0	0.929	1	1	1	3.76e-05	0	EDAVPRPGAGTGQGLGAAGGGSPPRALAALEPR	-	-	0.95	0	0	51.2	42.6	0	0	0	1	0	2	3053.59	0	0	TRUE
Human_exosome_121_091511	in-gel - LTQ - 3 reps	human exosomes - #121	121-10.RAW (F006850)	Tax_Id=9606 Gene_Symbol=CELF6 Isoform 1 of CUG-BP- and ETR-3-like factor 6	IPI00171103,IPI00909307		0	0.929	1	1	1	3.76e-05	0	MAAAPGGSAQPAGPGPRLGFSTADSGVGMSGLNPGPAVPMK	-	-	0.95	0	0	47.5	41.1	0	0	0	1	0	2	3795.83	0	0	TRUE
Human_exosome_121_091511	in-gel - LTQ - 3 reps	human exosomes - #121	121-10.RAW (F006850)	Tax_Id=9606 Gene_Symbol=- hypothetical protein XP_002342895	REVERSE_IPI00937344-R		0	0.909	1	1	1	3.76e-05	0	YCSHPCCCGRPGSLDSALAHLVCSHSSLRVR	-	-	0.935	0	0	45.7	41.7	0	0	0	1	0	2	3485.59	0	0	TRUE
Human_exosome_121_091511	in-gel - LTQ - 3 reps	human exosomes - #121	121-10.RAW (F006850)	Tax_Id=9606 Gene_Symbol=ALX1 ALX homeobox protein 1	IPI00018956		0	0.918	1	1	1	3.76e-05	0	AMDNCNSLRMSPVK	-	-	0.942	0	0	44.8	45.2	0	0	1	0	0	2	1638.74	0	0	TRUE
Human_exosome_121_091511	in-gel - LTQ - 3 reps	human exosomes - #121	121-10.RAW (F006850)	Tax_Id=9606 Gene_Symbol=LOC100133089 Conserved hypothetical protein	IPI00921483		0	0.929	1	1	1	3.76e-05	0	MGFHHVGQAGLELPTSGDPPSSASQSARITGVSHR	-	-	0.95	0	0	54.5	41.6	0	0	0	1	0	2	3587.74	0	0	TRUE
Human_exosome_121_091511	in-gel - LTQ - 3 reps	human exosomes - #121	121-10.RAW (F006850)	IS1533 transposase [Mycobacterium tuberculosis H37Rv] [MASS=25567]	REVERSE_gi|15610081|ref|NP_217460.1|-R		0	0.929	1	1	1	3.76e-05	0	VVMPSGPQCKGSCAPPWTNK	-	-	0.95	0	0	54.4	44.4	0	0	0	1	0	2	2102.98	0	0	TRUE
Human_exosome_121_091511	in-gel - LTQ - 3 reps	human exosomes - #121	121-10.RAW (F006850)	Tax_Id=9606 Gene_Symbol=AMZ2 Archaemetzincin-2	REVERSE_IPI00010239-R,REVERSE_IPI00873803-R		0	0.886	1	1	1	3.76e-05	0	IYEESIIR	-	-	0.919	0	0	44.4	46.2	0	0	1	0	0	2	1022.55	0	0	TRUE
Human_exosome_121_091511	in-gel - LTQ - 3 reps	human exosomes - #121	121-10.RAW (F006850)	Tax_Id=9606 Gene_Symbol=- Ig kappa chain V-III region B6	IPI00387113		0	0.998	2	2	18	0.000677	0	EIVLTZSPGTLSLSPGZR	-	-	0.95	0	0	125	44.8	0	0	10	0	0	2	1883.02	0	0	TRUE
Human_exosome_121_091511	in-gel - LTQ - 3 reps	human exosomes - #121	121-10.RAW (F006850)	Tax_Id=9606 Gene_Symbol=- Ig kappa chain V-III region B6	IPI00387113		0	0.998	2	2	18	0.000677	0	QIVLTZSPGTLSLSPGZR	-	-	0.95	0	0	89	44.8	0	0	8	0	0	2	1882.04	0	0	TRUE
Human_exosome_121_091511	in-gel - LTQ - 3 reps	human exosomes - #121	121-10.RAW (F006850)	Tax_Id=9606 Gene_Symbol=THOC2 THO complex subunit 2	IPI00158615		0	0.855	1	1	1	3.76e-05	0	ENVKGGEK	-	-	0.895	0	0	44.2	47.1	0	0	1	0	0	2	860.447	0	0	TRUE
Human_exosome_121_091511	in-gel - LTQ - 3 reps	human exosomes - #121	121-10.RAW (F006850)	Tax_Id=9606 Gene_Symbol=AGAP5 Arf-GAP with GTPase, ANK repeat and PH domain-containing protein 5	IPI00413998,IPI00741010,IPI00941598		0	0.929	1	1	1	3.76e-05	0	DMDTGLGDSICFSPSISSTTSPKLNPPPSPHANK	-	-	0.95	0	0	53.9	41.6	0	0	0	1	0	2	3571.67	0	0	TRUE
Human_exosome_121_091511	in-gel - LTQ - 3 reps	human exosomes - #121	121-10.RAW (F006850)	Tax_Id=9606 Gene_Symbol=C11orf54 Isoform 1 of Ester hydrolase C11orf54	REVERSE_IPI00072044-R,REVERSE_IPI00760666-R,REVERSE_IPI00761072-R		0	0.87	1	1	1	3.76e-05	0	QIIFTGGMGIPK	-	-	0.906	0	0	47.4	45.9	0	0	0	1	0	2	1277.69	0	0	TRUE
Human_exosome_121_091511	in-gel - LTQ - 3 reps	human exosomes - #121	121-10.RAW (F006850)	Tax_Id=9606 Gene_Symbol=FBXL22 F-box/LRR-repeat protein 22	REVERSE_IPI00402258-R		0	0.9	1	1	1	3.76e-05	0	GEEQKVSIVVPAGPPPPGWSVGPAPPTESPR	-	-	0.929	0	0	46	42.7	0	0	0	1	0	2	3119.62	0	0	TRUE
Human_exosome_121_091511	in-gel - LTQ - 3 reps	human exosomes - #121	121-10.RAW (F006850)	Tax_Id=9606 Gene_Symbol=COL4A4 164 kDa protein	REVERSE_IPI00944490-R		0	0.929	1	1	1	3.76e-05	0	WTQPCPPISQDQSHVAVAQAPAECVACR	-	-	0.95	0	0	49.9	42.4	0	0	0	1	0	2	3106.43	0	0	TRUE
Human_exosome_121_091511	in-gel - LTQ - 3 reps	human exosomes - #121	121-10.RAW (F006850)	Tax_Id=9606 Gene_Symbol=GABBR1 Isoform 1A of Gamma-aminobutyric acid type B receptor subunit 1	REVERSE_IPI00002756-R,REVERSE_IPI00218740-R,REVERSE_IPI00218741-R,REVERSE_IPI00296373-R,REVERSE_IPI00893592-R,REVERSE_IPI00893825-R,REVERSE_IPI00941978-R		0	0.988	1	1	1	3.76e-05	0	SNVDELAMEVAPQCAQGGPWGGSMPFLAGIYVAR	-	-	0.914	0	0	43.8	41.7	0	0	0	1	0	2	3594.68	0	0	TRUE
Human_exosome_121_091511	in-gel - LTQ - 3 reps	human exosomes - #121	121-10.RAW (F006850)	Tax_Id=9606 Gene_Symbol=LOC338667 hypothetical protein LOC338667	REVERSE_IPI00249970-R,REVERSE_IPI00888773-R		0	0.893	1	1	1	3.76e-05	0	AAYQFVLLSAVTAVVMGTGAAGLVAPYASFPPDAPIK	-	-	0.924	0	0	44.3	41.4	0	0	0	1	0	2	3679.94	0	0	TRUE
Human_exosome_121_091511	in-gel - LTQ - 3 reps	human exosomes - #121	121-10.RAW (F006850)	Tax_Id=9606 Gene_Symbol=COL14A1 Isoform 1 of Collagen alpha-1(XIV) chain	IPI00176193,IPI00402215,IPI00550918		0	0.928	1	1	1	3.76e-05	0	GEIGLPGPQGPPGPQGPSGLSIQGMPGMPGEK	-	-	0.949	0	0	48.3	42.5	0	0	0	1	0	2	3040.49	0	0	TRUE
Human_exosome_121_091511	in-gel - LTQ - 3 reps	human exosomes - #121	121-10.RAW (F006850)	Tax_Id=9606 Gene_Symbol=FOXD3 Forkhead box protein D3	IPI00007164		0	0.909	1	1	1	3.76e-05	0	KAAAFGSQLGPGLQLQLNSLGAAAAAAGTAGAAGTTASLIK	-	-	0.935	0	0	45.5	41.4	0	0	0	1	0	2	3696.01	0	0	TRUE
Human_exosome_121_091511	in-gel - LTQ - 3 reps	human exosomes - #121	121-10.RAW (F006850)	Tax_Id=9606 Gene_Symbol=ATHL1 Isoform 1 of Acid trehalase-like protein 1	REVERSE_IPI00152739-R,REVERSE_IPI00747166-R,REVERSE_IPI00917437-R		0	0.929	1	1	1	3.76e-05	0	FRPGELTHLFSGTNTDLAFTETLQEGMGAPAELR	-	-	0.95	0	0	50.3	41.2	0	0	0	1	0	2	3722.81	0	0	TRUE
Human_exosome_121_091511	in-gel - LTQ - 3 reps	human exosomes - #121	121-10.RAW (F006850)	Tax_Id=9606 Gene_Symbol=CAPNS1 Calpain small subunit 1	IPI00025084		0	0.904	1	1	1	3.76e-05	0	GGGGGGGGGGGLGGGLGNVLGGLISGAGGGGGGGGGGGGGGGGGGGGTAMR	-	-	0.932	0	0	45.2	41.6	0	0	0	1	0	2	3581.66	0	0	TRUE
Human_exosome_121_091511	in-gel - LTQ - 3 reps	human exosomes - #121	121-10.RAW (F006850)	Tax_Id=9606 Gene_Symbol=POLR2J4 Putative uncharacterized protein POLR2J4	REVERSE_IPI00454977-R		0	0.929	1	1	1	3.76e-05	0	KMIQGSSPPLPNPQHWQVGWAPCFASSQR	-	-	0.95	0	0	51.2	42.5	0	0	0	1	0	2	3250.57	0	0	TRUE
Human_exosome_121_091511	in-gel - LTQ - 3 reps	human exosomes - #121	121-10.RAW (F006850)	Tax_Id=9606 Gene_Symbol=KRTAP5-11 Putative uncharacterized protein KRTAP5-11	REVERSE_IPI00437997-R,REVERSE_IPI00938254-R		0	0.929	1	2	3	0.000113	0	CCCIPVCCSSGCGGCGSGCGGSGSGCGGCGSGCGGSCGCCGM	-	-	0.95	0	0	47	40.7	0	0	0	3	0	2	3952.15	0	0	TRUE
Human_exosome_121_091511	in-gel - LTQ - 3 reps	human exosomes - #121	121-10.RAW (F006850)	Tax_Id=9606 Gene_Symbol=MUC7 Mucin-7	IPI00152154		0	0.92	1	1	1	3.76e-05	0	LPPSPNNPPKFPNPHQPPK	-	-	0.943	0	0	49.5	44.5	0	0	0	1	0	2	2103.11	0	0	FALSE	IPI00965100
Human_exosome_121_091511	in-gel - LTQ - 3 reps	human exosomes - #121	121-10.RAW (F006850)	Tax_Id=9606 Gene_Symbol=CBLN1 Cerebellin-1	IPI00011605		0	0.929	1	1	2	7.53e-05	0	VAFSAIR	-	-	0.95	0	0	52.1	47.4	0	0	2	0	0	2	763.446	0	0	TRUE
Human_exosome_121_091511	in-gel - LTQ - 3 reps	human exosomes - #121	121-10.RAW (F006850)	Tax_Id=9606 Gene_Symbol=PALM Isoform 1 of Paralemmin	REVERSE_IPI00301023-R		0	0.855	1	1	1	3.76e-05	0	ELVEIEK	-	-	0.895	0	0	44.2	47.1	0	0	1	0	0	2	859.477	0	0	TRUE
Human_exosome_121_091511	in-gel - LTQ - 3 reps	human exosomes - #121	121-10.RAW (F006850)	Tax_Id=9606 Gene_Symbol=HOXB3 Homeobox protein Hox-B3	IPI00027259,IPI00947155		0	0.929	1	1	1	3.76e-05	0	LKNNSPGTAEGCGGGGGGGGGGGSGGSGGGGGGGGGGDK	-	-	0.95	0	0	60.6	42.7	0	0	0	1	0	2	2976.25	0	0	TRUE
Human_exosome_121_091511	in-gel - LTQ - 3 reps	human exosomes - #121	121-10.RAW (F006850)	Tax_Id=9606 Gene_Symbol=OR2T34 Similar to Olfactory receptor Olfr329	IPI00169184,IPI00470602		0	0.929	1	1	1	3.76e-05	0	LHTPMYFFISQLALMDLMYLCVTVPK	-	-	0.95	0	0	49.4	42.4	0	0	0	1	0	2	3163.57	0	0	TRUE
Human_exosome_121_091511	in-gel - LTQ - 3 reps	human exosomes - #121	121-10.RAW (F006850)	Tax_Id=9606 Gene_Symbol=IGHV4-31;LOC100294459;IGHG1;LOC100290320 Putative uncharacterized protein DKFZp686C11235	IPI00930124		0	0.929	1	2	12	0.000452	0	EPQVYTLPPSREEMTK	-	-	0.95	0	0	81.9	44.8	0	0	12	0	0	2	1920.94	0	0	TRUE	IPI00930072,IPI00827754,IPI00418153,IPI00426051,IPI00399007
Human_exosome_121_091511	in-gel - LTQ - 3 reps	human exosomes - #121	121-10.RAW (F006850)	Tax_Id=9606 Gene_Symbol=IGHV4-31;LOC100294459;IGHG1;LOC100290320 Putative uncharacterized protein DKFZp686C11235	IPI00930124		0	0.929	1	2	12	0.000452	0	FNWYVDGVEVHNAK	-	-	0.95	0	0	86.1	45.3	0	1	38	42	0	2	1677.8	0	0	FALSE	IPI00785084,IPI00876888,IPI00784842,IPI00384938,IPI00736860,IPI00645363,IPI00423463,IPI00399007
Human_exosome_121_091511	in-gel - LTQ - 3 reps	human exosomes - #121	121-10.RAW (F006850)	Tax_Id=9606 Gene_Symbol=IGHV4-31;LOC100294459;IGHG1;LOC100290320 Putative uncharacterized protein DKFZp686C11235	IPI00930124		0	0.929	1	2	12	0.000452	0	GFYPSDIAVEWESNGQPENNYK	-	-	0.95	0	0	84.2	43.5	0	0	34	13	0	2	2544.13	0	0	FALSE	IPI00930072,IPI00785084,IPI00876888,IPI00784842,IPI00384938,IPI00736860,IPI00645363,IPI00423463,IPI00426051,IPI00399007
Human_exosome_121_091511	in-gel - LTQ - 3 reps	human exosomes - #121	121-10.RAW (F006850)	Tax_Id=9606 Gene_Symbol=IGHV4-31;LOC100294459;IGHG1;LOC100290320 Putative uncharacterized protein DKFZp686C11235	IPI00930124		0	0.929	1	2	12	0.000452	0	GPSVFPLAPSSK	-	-	0.95	0	0	59.8	46.2	0	6	36	0	0	2	1186.65	0	0	FALSE	IPI00785084,IPI00876888,IPI00784842,IPI00384938,IPI00645363,IPI00423463
Human_exosome_121_091511	in-gel - LTQ - 3 reps	human exosomes - #121	121-10.RAW (F006850)	Tax_Id=9606 Gene_Symbol=IGHV4-31;LOC100294459;IGHG1;LOC100290320 Putative uncharacterized protein DKFZp686C11235	IPI00930124		0	0.929	1	2	12	0.000452	0	THTCPPCPAPELLGGPSVFLFPPKPK	-	-	0.95	0	0	57.6	43.2	0	0	0	1	0	2	2730.42	0	0	FALSE	IPI00785084,IPI00876888,IPI00784842,IPI00384938,IPI00645363,IPI00423463
Human_exosome_121_091511	in-gel - LTQ - 3 reps	human exosomes - #121	121-10.RAW (F006850)	Tax_Id=9606 Gene_Symbol=IGHV4-31;LOC100294459;IGHG1;LOC100290320 Putative uncharacterized protein DKFZp686C11235	IPI00930124		0	0.929	1	2	12	0.000452	0	TTPPVLDSDGSFFLYSK	-	-	0.95	0	0	86	44.8	0	5	84	0	0	2	1873.92	0	0	FALSE	IPI00785084,IPI00876888,IPI00784842,IPI00384938,IPI00645363,IPI00423463
Human_exosome_121_091511	in-gel - LTQ - 3 reps	human exosomes - #121	121-10.RAW (F006850)	Tax_Id=9606 Gene_Symbol=IGHV4-31;LOC100294459;IGHG1;LOC100290320 Putative uncharacterized protein DKFZp686C11235	IPI00930124		0	0.929	1	2	12	0.000452	0	VVSVLTVLHQDWLNGK	-	-	0.95	0	0	87.2	45	0	0	5	3	0	2	1808.01	0	0	FALSE	IPI00785084,IPI00827754,IPI00876888,IPI00784842,IPI00418153,IPI00384938,IPI00645363,IPI00423463
Human_exosome_121_091511	in-gel - LTQ - 3 reps	human exosomes - #121	121-10.RAW (F006850)	Tax_Id=9606 Gene_Symbol=IGHV4-31;LOC100294459;IGHG1;LOC100290320 Putative uncharacterized protein DKFZp686C11235	IPI00930124		0	0.929	1	2	12	0.000452	0	VVSVLTVLHQDWLNGKEYK	-	-	0.95	0	0	76.2	44.2	0	0	4	5	0	2	2228.21	0	0	FALSE	IPI00785084,IPI00827754,IPI00876888,IPI00784842,IPI00418153,IPI00384938,IPI00645363,IPI00423463
Human_exosome_121_091511	in-gel - LTQ - 3 reps	human exosomes - #121	121-10.RAW (F006850)	POLYPHOSPHATE GLUCOKINASE PPGK (POLYPHOSPHATE-GLUCOSE PHOSPHOTRANSFERASE) [Mycobacterium tuberculosis H37Rv] [MASS=27429]	gi|15609839|ref|NP_217218.1|	TB_ver3_reverse.fasta	27429	0.929	1	1	1	3.76e-05	0.102	TPVVPAALQNTAGIVGAAMASVADTTH	R	-	0.95	0	0	58	43.6	0	0	0	1	0	2	2579.31	239	265	TRUE
Human_exosome_121_091511	in-gel - LTQ - 3 reps	human exosomes - #121	121-10.RAW (F006850)	Tax_Id=9606 Gene_Symbol=FGA Isoform 1 of Fibrinogen alpha chain	REVERSE_IPI00021885-R,REVERSE_IPI00029717-R		0	0.929	1	1	1	3.76e-05	0	FNGPVLDPVPK	-	-	0.95	0	0	52.4	46	0	0	1	0	0	2	1182.65	0	0	TRUE
Human_exosome_121_091511	in-gel - LTQ - 3 reps	human exosomes - #121	121-10.RAW (F006850)	molybdopterin-guanine dinucleotide biosynthesis protein A [Mycobacterium tuberculosis H37Rv] [MASS=21084]	gi|15609590|ref|NP_216969.1|	TB_ver3_reverse.fasta	21084.4	0.929	1	1	1	3.76e-05	0.189	MSALVDASDALRIVMADSRPLTNVNSAAGLHAPMQPGR	K	-	0.95	0	0	49.8	40.7	0	0	0	1	0	2	3964.98	164	201	TRUE
Human_exosome_121_091511	in-gel - LTQ - 3 reps	human exosomes - #121	121-10.RAW (F006850)	Tax_Id=9606 Gene_Symbol=- Conserved hypothetical protein	IPI00921561		0	0.864	1	1	1	3.76e-05	0	LGACTCGSSSCSASSSMGVGPGTSLSLGRGGGSGEGDR	-	-	0.902	0	0	42.9	41.8	0	0	0	1	0	2	3522.5	0	0	TRUE
Human_exosome_121_091511	in-gel - LTQ - 3 reps	human exosomes - #121	121-10.RAW (F006850)	Tax_Id=9606 Gene_Symbol=PARP8 Isoform 1 of Poly [ADP-ribose] polymerase 8	IPI00171012		0	0.929	1	1	1	3.76e-05	0	LQLHGAMYGSGIYLSPMSSISFGYSGMNK	-	-	0.95	0	0	49.4	42.4	0	0	0	1	0	2	3128.45	0	0	TRUE
Human_exosome_121_091511	in-gel - LTQ - 3 reps	human exosomes - #121	121-10.RAW (F006850)	Tax_Id=9606 Gene_Symbol=KRTAP5-4 Putative uncharacterized protein KRTAP5-4	REVERSE_IPI00940350-R		0	0.929	1	2	2	7.53e-05	0	CCCIPVCCSSGCGGCGSGCGGCGSGCGGCGSGCGGSCGCCGM	-	-	0.95	0	0	73.6	41.5	0	0	0	2	0	2	3626	0	0	TRUE
Human_exosome_121_091511	in-gel - LTQ - 3 reps	human exosomes - #121	121-10.RAW (F006850)	Tax_Id=9606 Gene_Symbol=HOXB3 cDNA, FLJ79144, highly similar to Homeobox protein Hox-B3	REVERSE_IPI00947155-R		0	0.995	2	2	2	7.53e-05	0	DGGGGGGGGGGSGGSGGGGGGGGGGGCGEATGPSNNK	-	-	0.936	0	0	42.6	43.3	0	0	1	0	0	2	2678.05	0	0	TRUE
Human_exosome_121_091511	in-gel - LTQ - 3 reps	human exosomes - #121	121-10.RAW (F006850)	Tax_Id=9606 Gene_Symbol=HOXB3 cDNA, FLJ79144, highly similar to Homeobox protein Hox-B3	REVERSE_IPI00947155-R		0	0.995	2	2	2	7.53e-05	0	DGGGGGGGGGGSGGSGGGGGGGGGGGCGEATGPSNNKLK	-	-	0.915	0	0	45.1	43	0	0	0	1	0	2	2919.23	0	0	TRUE
Human_exosome_121_091511	in-gel - LTQ - 3 reps	human exosomes - #121	121-10.RAW (F006850)	Tax_Id=9606 Gene_Symbol=- Conserved hypothetical protein	IPI00043519		0	0.929	1	1	1	3.76e-05	0	VVKEEGKPGAGGGDLVSQCACVSPASPFSPLPSATPR	-	-	0.95	0	0	53.6	41.6	0	0	0	1	0	2	3595.79	0	0	TRUE
Human_exosome_121_091511	in-gel - LTQ - 3 reps	human exosomes - #121	121-10.RAW (F006850)	Tax_Id=9606 Gene_Symbol=TRA2A Isoform Long of Transformer-2 protein homolog alpha	REVERSE_IPI00013891-R		0	0.929	1	1	1	3.76e-05	0	RGGGGGGGGGGGGGGGGSHTPR	-	-	0.95	0	0	51.3	45.3	0	0	0	1	0	2	1665.76	0	0	TRUE
Human_exosome_121_091511	in-gel - LTQ - 3 reps	human exosomes - #121	121-10.RAW (F006850)	IPI00009865	IPI00009865		0	1	3	3	3	0.000113	0	ADLEMQIESLTEELAYLKK	-	-	0.937	0	0	48.4	44.2	0	0	0	1	0	2	2240.14	0	0	TRUE
Human_exosome_121_091511	in-gel - LTQ - 3 reps	human exosomes - #121	121-10.RAW (F006850)	IPI00009865	IPI00009865		0	1	3	3	3	0.000113	0	GSLGGGFSSGGFSGGSFSR	-	-	0.95	0	0	54.7	45.3	0	0	1	0	0	2	1707.77	0	0	TRUE
Human_exosome_121_091511	in-gel - LTQ - 3 reps	human exosomes - #121	121-10.RAW (F006850)	IPI00009865	IPI00009865		0	1	3	3	3	0.000113	0	TIDDLKNQILNLTTDNANILLQIDNAR	-	-	0.95	0	0	65.5	42.6	0	0	0	1	0	2	3052.63	0	0	TRUE
Human_exosome_121_091511	in-gel - LTQ - 3 reps	human exosomes - #121	121-10.RAW (F006850)	IPI00854644	IPI00854644		0	0.929	1	1	2	7.53e-05	0	FSGSGSGTDFTLTISR	-	-	0.95	0	0	94.8	45.4	0	0	2	0	0	2	1632.79	0	0	FALSE	IPI00889156,IPI00784985,IPI00916434,IPI00387115,IPI00385252
Human_exosome_121_091511	in-gel - LTQ - 3 reps	human exosomes - #121	121-10.RAW (F006850)	IPI00854644	IPI00854644		0	0.929	1	1	2	7.53e-05	0	LLIYDASSR	-	-	0.95	0	0	57.8	46.1	0	0	2	0	0	2	1037.56	0	0	TRUE
Human_exosome_121_091511	in-gel - LTQ - 3 reps	human exosomes - #121	121-10.RAW (F006850)	IPI00876888	IPI00876888		0	1	8	15	283	0.0106	0	EPQVYTLPPSRDELTK	-	-	0.95	0	0	76	44.8	0	0	6	0	0	2	1872.97	0	0	TRUE	IPI00785084,IPI00784842,IPI00384938,IPI00645363,IPI00423463
Human_exosome_121_091511	in-gel - LTQ - 3 reps	human exosomes - #121	121-10.RAW (F006850)	IPI00876888	IPI00876888		0	1	8	15	283	0.0106	0	FNWYVDGVEVHNAK	-	-	0.95	0	0	86.1	45.3	0	1	38	42	0	2	1677.8	0	0	TRUE	IPI00785084,IPI00784842,IPI00384938,IPI00736860,IPI00645363,IPI00423463,IPI00930124,IPI00399007
Human_exosome_121_091511	in-gel - LTQ - 3 reps	human exosomes - #121	121-10.RAW (F006850)	IPI00876888	IPI00876888		0	1	8	15	283	0.0106	0	GFYPSDIAVEWESNGQPENNYK	-	-	0.95	0	0	84.2	43.5	0	0	34	13	0	2	2544.13	0	0	TRUE	IPI00930072,IPI00785084,IPI00784842,IPI00384938,IPI00736860,IPI00645363,IPI00423463,IPI00930124,IPI00426051,IPI00399007
Human_exosome_121_091511	in-gel - LTQ - 3 reps	human exosomes - #121	121-10.RAW (F006850)	IPI00876888	IPI00876888		0	1	8	15	283	0.0106	0	GPSVFPLAPSSK	-	-	0.95	0	0	59.8	46.2	0	6	36	0	0	2	1186.65	0	0	TRUE	IPI00785084,IPI00784842,IPI00384938,IPI00645363,IPI00423463,IPI00930124
Human_exosome_121_091511	in-gel - LTQ - 3 reps	human exosomes - #121	121-10.RAW (F006850)	IPI00876888	IPI00876888		0	1	8	15	283	0.0106	0	THTCPPCPAPELLGGPSVFLFPPKPK	-	-	0.95	0	0	57.6	43.2	0	0	0	1	0	2	2730.42	0	0	TRUE	IPI00785084,IPI00784842,IPI00384938,IPI00645363,IPI00423463,IPI00930124
Human_exosome_121_091511	in-gel - LTQ - 3 reps	human exosomes - #121	121-10.RAW (F006850)	IPI00876888	IPI00876888		0	1	8	15	283	0.0106	0	TTPPVLDSDGSFFLYSK	-	-	0.95	0	0	86	44.8	0	5	84	0	0	2	1873.92	0	0	TRUE	IPI00785084,IPI00784842,IPI00384938,IPI00645363,IPI00423463,IPI00930124
Human_exosome_121_091511	in-gel - LTQ - 3 reps	human exosomes - #121	121-10.RAW (F006850)	IPI00876888	IPI00876888		0	1	8	15	283	0.0106	0	VVSVLTVLHQDWLNGK	-	-	0.95	0	0	87.2	45	0	0	5	3	0	2	1808.01	0	0	TRUE	IPI00785084,IPI00827754,IPI00784842,IPI00418153,IPI00384938,IPI00645363,IPI00423463,IPI00930124
Human_exosome_121_091511	in-gel - LTQ - 3 reps	human exosomes - #121	121-10.RAW (F006850)	IPI00876888	IPI00876888		0	1	8	15	283	0.0106	0	VVSVLTVLHQDWLNGKEYK	-	-	0.95	0	0	76.2	44.2	0	0	4	5	0	2	2228.21	0	0	TRUE	IPI00785084,IPI00827754,IPI00784842,IPI00418153,IPI00384938,IPI00645363,IPI00423463,IPI00930124
Human_exosome_121_091511	in-gel - LTQ - 3 reps	human exosomes - #121	121-10.RAW (F006850)	IPI00386879	IPI00386879		0	1	5	7	26	0.000978	0	DASGVTFTWTPSSGK	-	-	0.95	0	0	87.4	45.4	0	3	4	0	0	2	1540.73	0	0	TRUE
Human_exosome_121_091511	in-gel - LTQ - 3 reps	human exosomes - #121	121-10.RAW (F006850)	IPI00386879	IPI00386879		0	1	5	7	26	0.000978	0	QEPSQGTTTFAVTSILR	-	-	0.95	0	0	103	45.1	0	0	10	1	0	2	1835.95	0	0	TRUE	IPI00784950
Human_exosome_121_091511	in-gel - LTQ - 3 reps	human exosomes - #121	121-10.RAW (F006850)	IPI00386879	IPI00386879		0	1	5	7	26	0.000978	0	TPLTATLSK	-	-	0.95	0	0	55.2	46.7	0	0	3	0	0	2	931.546	0	0	TRUE
Human_exosome_121_091511	in-gel - LTQ - 3 reps	human exosomes - #121	121-10.RAW (F006850)	IPI00386879	IPI00386879		0	1	5	7	26	0.000978	0	WLQGSQELPR	-	-	0.95	0	0	68.5	46	0	0	4	0	0	2	1213.63	0	0	TRUE	IPI00893853,IPI00784950,IPI00423461
Human_exosome_121_091511	in-gel - LTQ - 3 reps	human exosomes - #121	121-10.RAW (F006850)	IPI00386879	IPI00386879		0	1	5	7	26	0.000978	0	YLTWASR	-	-	0.928	0	0	44.5	45.7	0	0	1	0	0	2	896.462	0	0	TRUE	IPI00893853,IPI00784950
Human_exosome_121_091511	in-gel - LTQ - 3 reps	human exosomes - #121	121-10.RAW (F006850)	IPI00785084	IPI00785084		0	0.929	1	1	1	3.76e-05	0	EPQVYTLPPSRDELTK	-	-	0.95	0	0	76	44.8	0	0	6	0	0	2	1872.97	0	0	FALSE	IPI00876888,IPI00784842,IPI00384938,IPI00645363,IPI00423463
Human_exosome_121_091511	in-gel - LTQ - 3 reps	human exosomes - #121	121-10.RAW (F006850)	IPI00785084	IPI00785084		0	0.929	1	1	1	3.76e-05	0	FNWYVDGVEVHNAK	-	-	0.95	0	0	86.1	45.3	0	1	38	42	0	2	1677.8	0	0	FALSE	IPI00876888,IPI00784842,IPI00384938,IPI00736860,IPI00645363,IPI00423463,IPI00930124,IPI00399007
Human_exosome_121_091511	in-gel - LTQ - 3 reps	human exosomes - #121	121-10.RAW (F006850)	IPI00785084	IPI00785084		0	0.929	1	1	1	3.76e-05	0	GFYPSDIAVEWESNGQPENNYK	-	-	0.95	0	0	84.2	43.5	0	0	34	13	0	2	2544.13	0	0	FALSE	IPI00930072,IPI00876888,IPI00784842,IPI00384938,IPI00736860,IPI00645363,IPI00423463,IPI00930124,IPI00426051,IPI00399007
Human_exosome_121_091511	in-gel - LTQ - 3 reps	human exosomes - #121	121-10.RAW (F006850)	IPI00785084	IPI00785084		0	0.929	1	1	1	3.76e-05	0	GLEWIGR	-	-	0.95	0	0	51.7	47.1	0	0	1	0	0	2	830.452	0	0	TRUE	IPI00941961,IPI00827891
Human_exosome_121_091511	in-gel - LTQ - 3 reps	human exosomes - #121	121-10.RAW (F006850)	IPI00785084	IPI00785084		0	0.929	1	1	1	3.76e-05	0	GPSVFPLAPSSK	-	-	0.95	0	0	59.8	46.2	0	6	36	0	0	2	1186.65	0	0	FALSE	IPI00876888,IPI00784842,IPI00384938,IPI00645363,IPI00423463,IPI00930124
Human_exosome_121_091511	in-gel - LTQ - 3 reps	human exosomes - #121	121-10.RAW (F006850)	IPI00785084	IPI00785084		0	0.929	1	1	1	3.76e-05	0	THTCPPCPAPELLGGPSVFLFPPKPK	-	-	0.95	0	0	57.6	43.2	0	0	0	1	0	2	2730.42	0	0	FALSE	IPI00876888,IPI00784842,IPI00384938,IPI00645363,IPI00423463,IPI00930124
Human_exosome_121_091511	in-gel - LTQ - 3 reps	human exosomes - #121	121-10.RAW (F006850)	IPI00785084	IPI00785084		0	0.929	1	1	1	3.76e-05	0	TTPPVLDSDGSFFLYSK	-	-	0.95	0	0	86	44.8	0	5	84	0	0	2	1873.92	0	0	FALSE	IPI00876888,IPI00784842,IPI00384938,IPI00645363,IPI00423463,IPI00930124
Human_exosome_121_091511	in-gel - LTQ - 3 reps	human exosomes - #121	121-10.RAW (F006850)	IPI00785084	IPI00785084		0	0.929	1	1	1	3.76e-05	0	VVSVLTVLHQDWLNGK	-	-	0.95	0	0	87.2	45	0	0	5	3	0	2	1808.01	0	0	FALSE	IPI00827754,IPI00876888,IPI00784842,IPI00418153,IPI00384938,IPI00645363,IPI00423463,IPI00930124
Human_exosome_121_091511	in-gel - LTQ - 3 reps	human exosomes - #121	121-10.RAW (F006850)	IPI00785084	IPI00785084		0	0.929	1	1	1	3.76e-05	0	VVSVLTVLHQDWLNGKEYK	-	-	0.95	0	0	76.2	44.2	0	0	4	5	0	2	2228.21	0	0	FALSE	IPI00827754,IPI00876888,IPI00784842,IPI00418153,IPI00384938,IPI00645363,IPI00423463,IPI00930124
Human_exosome_121_091511	in-gel - LTQ - 3 reps	human exosomes - #121	121-10.RAW (F006850)	IPI00387106	IPI00387106		0	0.929	1	1	2	7.53e-05	0	LLIYDASNLETGVPSR	-	-	0.95	0	0	89.7	45.1	0	0	2	0	0	2	1747.92	0	0	TRUE
Human_exosome_121_091511	in-gel - LTQ - 3 reps	human exosomes - #121	121-10.RAW (F006850)	IPI00021727	IPI00021727,IPI00872510		0	0.929	1	1	1	3.76e-05	0	LSLEIEQLELQR	-	-	0.95	0	0	66.5	45.5	0	0	1	0	0	2	1470.82	0	0	TRUE
Human_exosome_121_091511	in-gel - LTQ - 3 reps	human exosomes - #121	121-10.RAW (F006850)	IPI00385264	IPI00385264		0	0.998	2	2	5	0.000188	0	DGFFGNPR	-	-	0.95	0	0	48.8	45.8	0	0	2	0	0	2	909.421	0	0	FALSE	IPI00946337,IPI00941961
Human_exosome_121_091511	in-gel - LTQ - 3 reps	human exosomes - #121	121-10.RAW (F006850)	IPI00385264	IPI00385264		0	0.998	2	2	5	0.000188	0	GVALHRPDVYLLPPAR	-	-	0.95	0	0	72.1	45.1	0	0	4	1	0	2	1774.01	0	0	FALSE	IPI00946337,IPI00941961
Human_exosome_121_091511	in-gel - LTQ - 3 reps	human exosomes - #121	121-10.RAW (F006850)	IPI00385264	IPI00385264		0	0.998	2	2	5	0.000188	0	QIEVSWLR	-	-	0.95	0	0	56.7	46.4	0	0	2	0	0	2	1030.57	0	0	TRUE
Human_exosome_121_091511	in-gel - LTQ - 3 reps	human exosomes - #121	121-10.RAW (F006850)	IPI00385264	IPI00385264		0	0.998	2	2	5	0.000188	0	QVGSGVTTDEVEAEAK	-	-	0.95	0	0	77.5	45.4	0	0	3	0	0	2	1619.78	0	0	TRUE
Human_exosome_121_091511	in-gel - LTQ - 3 reps	human exosomes - #121	121-10.RAW (F006850)	IPI00385264	IPI00385264		0	0.998	2	2	5	0.000188	0	VFAIPPSFASIFLTK	-	-	0.95	0	0	108	45.2	0	0	13	3	0	2	1637.93	0	0	FALSE	IPI00946337,IPI00941961
Human_exosome_121_091511	in-gel - LTQ - 3 reps	human exosomes - #121	121-10.RAW (F006850)	IPI00385264	IPI00385264		0	0.998	2	2	5	0.000188	0	VSVFVPPR	-	-	0.903	0	0	44.4	46.8	0	0	1	0	0	2	900.53	0	0	FALSE	IPI00946337,IPI00941961
Human_exosome_121_091511	in-gel - LTQ - 3 reps	human exosomes - #121	121-10.RAW (F006850)	IPI00385264	IPI00385264		0	0.998	2	2	5	0.000188	0	VSVFVPPRDGFFGNPR	-	-	0.906	0	0	46.5	45.1	0	0	0	1	0	2	1790.93	0	0	FALSE	IPI00946337,IPI00941961
Human_exosome_121_091511	in-gel - LTQ - 3 reps	human exosomes - #121	121-10.RAW (F006850)	IPI00385264	IPI00385264		0	0.998	2	2	5	0.000188	0	YVTSAPMPEPQAPGR	-	-	0.95	0	0	75.7	45.3	0	0	4	0	0	2	1616.77	0	0	FALSE	IPI00946337,IPI00941961
Human_exosome_121_091511	in-gel - LTQ - 3 reps	human exosomes - #121	121-10.RAW (F006850)	IPI00555812	IPI00555812		0	1	3	3	8	0.000301	0	LAQKVPTADLEDVLPLAEDITNILSK	-	-	0.95	0	0	74.2	43.2	0	0	0	5	0	2	2806.55	0	0	TRUE
Human_exosome_121_091511	in-gel - LTQ - 3 reps	human exosomes - #121	121-10.RAW (F006850)	IPI00555812	IPI00555812		0	1	3	3	8	0.000301	0	RTHLPEVFLSK	-	-	0.924	0	0	48.6	45.7	0	0	0	1	0	2	1326.75	0	0	TRUE
Human_exosome_121_091511	in-gel - LTQ - 3 reps	human exosomes - #121	121-10.RAW (F006850)	IPI00555812	IPI00555812		0	1	3	3	8	0.000301	0	VPTADLEDVLPLAEDITNILSK	-	-	0.95	0	0	81.7	43.8	0	0	2	0	0	2	2366.27	0	0	TRUE
Human_exosome_121_091511	in-gel - LTQ - 3 reps	human exosomes - #121	121-10.RAW (F006850)	IPI00017696	IPI00017696,IPI00749179		0	0.929	1	1	5	0.000188	0	SNALDIIFQTDLTGQK	-	-	0.95	0	0	89.8	45.2	0	0	5	0	0	2	1763.92	0	0	TRUE
Human_exosome_121_091511	in-gel - LTQ - 3 reps	human exosomes - #121	121-10.RAW (F006850)	IPI00784985	IPI00784985		0	1	6	11	129	0.00485	0	DSTYSLSSTLTLSK	-	-	0.95	0	0	73.1	45.6	0	2	22	0	0	2	1502.76	0	0	TRUE	IPI00942387,IPI00939805,IPI00889156,IPI00940952,IPI00909649,IPI00550731,IPI00941650,IPI00969456,IPI00940069,IPI00784865
Human_exosome_121_091511	in-gel - LTQ - 3 reps	human exosomes - #121	121-10.RAW (F006850)	IPI00784985	IPI00784985		0	1	6	11	129	0.00485	0	FSGSGSGTDFTLTISR	-	-	0.95	0	0	94.8	45.4	0	0	2	0	0	2	1632.79	0	0	TRUE	IPI00889156,IPI00854644,IPI00916434,IPI00387115,IPI00385252
Human_exosome_121_091511	in-gel - LTQ - 3 reps	human exosomes - #121	121-10.RAW (F006850)	IPI00784985	IPI00784985		0	1	6	11	129	0.00485	0	RTVAAPSVFIFPPSDEQLK	-	-	0.95	0	0	84.9	44.3	0	0	5	2	0	2	2102.13	0	0	TRUE	IPI00942387,IPI00939805,IPI00889156,IPI00940952,IPI00909649,IPI00550731,IPI00941650,IPI00969456,IPI00940069,IPI00556287,IPI00784865
Human_exosome_121_091511	in-gel - LTQ - 3 reps	human exosomes - #121	121-10.RAW (F006850)	IPI00784985	IPI00784985		0	1	6	11	129	0.00485	0	TVAAPSVFIFPPSDEQLK	-	-	0.95	0	0	92.2	44.6	0	3	46	0	0	2	1946.03	0	0	TRUE	IPI00942387,IPI00939805,IPI00889156,IPI00940952,IPI00909649,IPI00550731,IPI00941650,IPI00969456,IPI00940069,IPI00556287,IPI00784865
Human_exosome_121_091511	in-gel - LTQ - 3 reps	human exosomes - #121	121-10.RAW (F006850)	IPI00784985	IPI00784985		0	1	6	11	129	0.00485	0	VDNALQSGNSQESVTEQDSK	-	-	0.95	0	0	128	44.5	0	0	5	4	0	2	2135.97	0	0	TRUE	IPI00942387,IPI00939805,IPI00889156,IPI00940952,IPI00909649,IPI00550731,IPI00941650,IPI00969456,IPI00940069,IPI00784865
Human_exosome_121_091511	in-gel - LTQ - 3 reps	human exosomes - #121	121-10.RAW (F006850)	IPI00784985	IPI00784985		0	1	6	11	129	0.00485	0	VDNALQSGNSQESVTEQDSKDSTYSLSSTLTLSK	-	-	0.95	0	0	136	41.6	0	0	1	37	0	2	3619.71	0	0	TRUE	IPI00942387,IPI00939805,IPI00889156,IPI00940952,IPI00909649,IPI00550731,IPI00941650,IPI00969456,IPI00940069,IPI00784865
Human_exosome_121_091511	in-gel - LTQ - 3 reps	human exosomes - #121	121-10.RAW (F006850)	IPI00178926	IPI00178926		0	0.929	1	1	2	7.53e-05	0	SSEDPNEDIVER	-	-	0.95	0	0	66.8	45.8	0	0	2	0	0	2	1389.61	0	0	FALSE	IPI00964840,IPI00964000
Human_exosome_121_091511	in-gel - LTQ - 3 reps	human exosomes - #121	121-10.RAW (F006850)	Tax_Id=9606 Gene_Symbol=CT45A4;CT45A6 cancer/testis antigen family 45, member A6	IPI00431697,IPI00938350,IPI00943841		0	0.912	1	1	1	3.76e-05	0	DGMMQKPGSNAPVGGNVTSNFSGDDLECRGIASSPK	-	-	0.938	0	0	45.8	41.5	0	0	0	1	0	2	3655.64	0	0	TRUE
Human_exosome_121_091511	in-gel - LTQ - 3 reps	human exosomes - #121	121-10.RAW (F006850)	IPI00654755	IPI00654755		0	0.999	2	2	6	0.000226	0	FFESFGDLSTPDAVMGNPK	-	-	0.95	0	0	115	44.5	0	0	5	0	0	2	2074.94	0	0	TRUE
Human_exosome_121_091511	in-gel - LTQ - 3 reps	human exosomes - #121	121-10.RAW (F006850)	IPI00654755	IPI00654755		0	0.999	2	2	6	0.000226	0	VLGAFSDGLAHLDNLK	-	-	0.95	0	0	71.8	45.3	0	0	1	0	0	2	1669.89	0	0	TRUE
Human_exosome_121_091511	in-gel - LTQ - 3 reps	human exosomes - #121	121-10.RAW (F006850)	IPI00017601	IPI00017601		0	1	9	11	26	0.000978	0	ALYLQYTDETFR	-	-	0.95	0	0	70.5	45.6	0	0	3	0	0	2	1519.74	0	0	TRUE
Human_exosome_121_091511	in-gel - LTQ - 3 reps	human exosomes - #121	121-10.RAW (F006850)	IPI00017601	IPI00017601		0	1	9	11	26	0.000978	0	DVDKEFYLFPTVFDENESLLLEDNIR	-	-	0.95	0	0	63.9	42.3	0	0	0	1	0	2	3160.54	0	0	TRUE
Human_exosome_121_091511	in-gel - LTQ - 3 reps	human exosomes - #121	121-10.RAW (F006850)	IPI00017601	IPI00017601		0	1	9	11	26	0.000978	0	GAYPLSIEPIGVR	-	-	0.95	0	0	63.9	45.7	0	0	2	0	0	2	1371.76	0	0	TRUE
Human_exosome_121_091511	in-gel - LTQ - 3 reps	human exosomes - #121	121-10.RAW (F006850)	IPI00017601	IPI00017601		0	1	9	11	26	0.000978	0	GPEEEHLGILGPVIWAEVGDTIR	-	-	0.95	0	0	64.9	43.7	0	0	0	1	0	2	2487.29	0	0	TRUE
Human_exosome_121_091511	in-gel - LTQ - 3 reps	human exosomes - #121	121-10.RAW (F006850)	IPI00017601	IPI00017601		0	1	9	11	26	0.000978	0	GVYSSDVFDIFPGTYQTLEMFPR	-	-	0.95	0	0	78.8	43.5	0	0	5	2	0	2	2685.25	0	0	TRUE
Human_exosome_121_091511	in-gel - LTQ - 3 reps	human exosomes - #121	121-10.RAW (F006850)	IPI00017601	IPI00017601		0	1	9	11	26	0.000978	0	HYYIGIIETTWDYASDHGEKK	-	-	0.9	0	0	44.5	43.6	0	0	0	1	0	2	2526.19	0	0	TRUE
Human_exosome_121_091511	in-gel - LTQ - 3 reps	human exosomes - #121	121-10.RAW (F006850)	IPI00017601	IPI00017601		0	1	9	11	26	0.000978	0	MFTTAPDQVDKEDEDFQESNK	-	-	0.95	0	0	56.5	43.7	0	0	0	2	0	2	2490.06	0	0	TRUE
Human_exosome_121_091511	in-gel - LTQ - 3 reps	human exosomes - #121	121-10.RAW (F006850)	IPI00017601	IPI00017601		0	1	9	11	26	0.000978	0	MYYSAVDPTKDIFTGLIGPMK	-	-	0.95	0	0	81.4	43.9	0	0	3	5	0	2	2379.16	0	0	TRUE
Human_exosome_121_091511	in-gel - LTQ - 3 reps	human exosomes - #121	121-10.RAW (F006850)	IPI00017601	IPI00017601		0	1	9	11	26	0.000978	0	TTIEKPVWLGFLGPIIK	-	-	0.923	0	0	43.1	44.6	0	0	1	0	0	2	1912.13	0	0	TRUE
Human_exosome_121_091511	in-gel - LTQ - 3 reps	human exosomes - #121	121-10.RAW (F006850)	IPI00550991	IPI00550991,IPI00847635		0	1	8	8	22	0.000828	0	AVLDVFEEGTEASAATAVK	-	-	0.95	0	0	113	44.8	0	0	5	0	0	2	1907.96	0	0	TRUE
Human_exosome_121_091511	in-gel - LTQ - 3 reps	human exosomes - #121	121-10.RAW (F006850)	IPI00550991	IPI00550991,IPI00847635		0	1	8	8	22	0.000828	0	DYNLNDILLQLGIEEAFTSK	-	-	0.95	0	0	150	44.1	0	0	4	0	0	2	2296.17	0	0	TRUE
Human_exosome_121_091511	in-gel - LTQ - 3 reps	human exosomes - #121	121-10.RAW (F006850)	IPI00550991	IPI00550991,IPI00847635		0	1	8	8	22	0.000828	0	FNRPFLMIIVPTDTQNIFFMSK	-	-	0.95	0	0	78.8	43.3	0	0	0	4	0	2	2691.37	0	0	TRUE
Human_exosome_121_091511	in-gel - LTQ - 3 reps	human exosomes - #121	121-10.RAW (F006850)	IPI00550991	IPI00550991,IPI00847635		0	1	8	8	22	0.000828	0	GTHVDLGLASANVDFAFSLYK	-	-	0.95	0	0	72.9	44.2	0	0	1	0	0	2	2225.12	0	0	TRUE
Human_exosome_121_091511	in-gel - LTQ - 3 reps	human exosomes - #121	121-10.RAW (F006850)	IPI00550991	IPI00550991,IPI00847635		0	1	8	8	22	0.000828	0	ITDLIKDLDSQTMMVLVNYIFFK	-	-	0.95	0	0	50.3	43.3	0	0	0	1	0	2	2779.43	0	0	TRUE
Human_exosome_121_091511	in-gel - LTQ - 3 reps	human exosomes - #121	121-10.RAW (F006850)	IPI00550991	IPI00550991,IPI00847635		0	1	8	8	22	0.000828	0	ITLLSALVETR	-	-	0.95	0	0	66.4	46.1	0	0	2	0	0	2	1215.73	0	0	TRUE
Human_exosome_121_091511	in-gel - LTQ - 3 reps	human exosomes - #121	121-10.RAW (F006850)	IPI00550991	IPI00550991,IPI00847635		0	1	8	8	22	0.000828	0	LYGSEAFATDFQDSAAAK	-	-	0.95	0	0	126	44.8	0	0	3	0	0	2	1891.87	0	0	TRUE
Human_exosome_121_091511	in-gel - LTQ - 3 reps	human exosomes - #121	121-10.RAW (F006850)	IPI00550991	IPI00550991,IPI00847635		0	1	8	8	22	0.000828	0	NLAVSQVVHK	-	-	0.95	0	0	56.3	46	0	0	2	0	0	2	1094.63	0	0	TRUE
Human_exosome_121_091511	in-gel - LTQ - 3 reps	human exosomes - #121	121-10.RAW (F006850)	IPI00744128	IPI00744128		0	0.929	1	1	1	3.76e-05	0	VGPMRGQSLACALTSLLCVTWETNGCPYSTASMPHAK	-	-	0.95	0	0	46.9	40.7	0	0	0	1	0	2	3953.85	0	0	TRUE
Human_exosome_121_091511	in-gel - LTQ - 3 reps	human exosomes - #121	121-10.RAW (F006850)	IPI00298971	IPI00298971		0	0.929	1	1	3	0.000113	0	DVWGIEGPIDAAFTR	-	-	0.95	0	0	72	45.4	0	0	3	0	0	2	1646.82	0	0	TRUE
Human_exosome_121_091511	in-gel - LTQ - 3 reps	human exosomes - #121	121-10.RAW (F006850)	IPI00745872	IPI00745872		0	1	17	23	48	0.00181	0	AVMDDFAAFVEK	-	-	0.95	0	0	82.6	45.9	0	0	4	0	0	2	1358.63	0	0	TRUE	IPI00908876
Human_exosome_121_091511	in-gel - LTQ - 3 reps	human exosomes - #121	121-10.RAW (F006850)	IPI00745872	IPI00745872		0	1	17	23	48	0.00181	0	DVFLGMFLYEYAR	-	-	0.95	0	0	85.7	45.1	0	0	5	0	0	2	1639.78	0	0	TRUE	IPI00908876
Human_exosome_121_091511	in-gel - LTQ - 3 reps	human exosomes - #121	121-10.RAW (F006850)	IPI00745872	IPI00745872		0	1	17	23	48	0.00181	0	FKDLGEENFK	-	-	0.95	0	0	49.7	45.9	0	0	1	0	0	2	1226.61	0	0	TRUE	IPI00908876
Human_exosome_121_091511	in-gel - LTQ - 3 reps	human exosomes - #121	121-10.RAW (F006850)	IPI00745872	IPI00745872		0	1	17	23	48	0.00181	0	FQNALLVR	-	-	0.95	0	0	56	46.8	0	0	3	0	0	2	960.562	0	0	TRUE	IPI00908876
Human_exosome_121_091511	in-gel - LTQ - 3 reps	human exosomes - #121	121-10.RAW (F006850)	IPI00745872	IPI00745872		0	1	17	23	48	0.00181	0	HPYFYAPELLFFAK	-	-	0.95	0	0	64.9	44.9	0	0	0	2	0	2	1742.89	0	0	TRUE	IPI00908876
Human_exosome_121_091511	in-gel - LTQ - 3 reps	human exosomes - #121	121-10.RAW (F006850)	IPI00745872	IPI00745872		0	1	17	23	48	0.00181	0	KQTALVELVK	-	-	0.95	0	0	52.8	46.3	0	0	4	2	0	2	1128.7	0	0	TRUE	IPI00908876
Human_exosome_121_091511	in-gel - LTQ - 3 reps	human exosomes - #121	121-10.RAW (F006850)	IPI00745872	IPI00745872		0	1	17	23	48	0.00181	0	KVPQVSTPTLVEVSR	-	-	0.95	0	0	94.2	45.1	0	0	2	3	0	2	1639.94	0	0	TRUE	IPI00908876
Human_exosome_121_091511	in-gel - LTQ - 3 reps	human exosomes - #121	121-10.RAW (F006850)	IPI00745872	IPI00745872		0	1	17	23	48	0.00181	0	KYLYEIAR	-	-	0.95	0	0	57.2	46.4	0	0	3	0	0	2	1055.59	0	0	TRUE	IPI00908876
Human_exosome_121_091511	in-gel - LTQ - 3 reps	human exosomes - #121	121-10.RAW (F006850)	IPI00745872	IPI00745872		0	1	17	23	48	0.00181	0	LKECCEKPLLEK	-	-	0.95	0	0	48	45.7	0	0	1	0	0	2	1432.75	0	0	TRUE	IPI00908876
Human_exosome_121_091511	in-gel - LTQ - 3 reps	human exosomes - #121	121-10.RAW (F006850)	IPI00745872	IPI00745872		0	1	17	23	48	0.00181	0	LVAASQAALGL	-	-	0.95	0	0	89.2	46.2	0	0	2	0	0	2	1013.6	0	0	TRUE	IPI00908876
Human_exosome_121_091511	in-gel - LTQ - 3 reps	human exosomes - #121	121-10.RAW (F006850)	IPI00745872	IPI00745872		0	1	17	23	48	0.00181	0	LVNEVTEFAK	-	-	0.95	0	0	62.4	46.3	0	0	3	0	0	2	1149.62	0	0	TRUE
Human_exosome_121_091511	in-gel - LTQ - 3 reps	human exosomes - #121	121-10.RAW (F006850)	IPI00745872	IPI00745872		0	1	17	23	48	0.00181	0	QTALVELVK	-	-	0.95	0	0	50.7	46.5	0	0	1	0	0	2	1000.6	0	0	TRUE	IPI00908876
Human_exosome_121_091511	in-gel - LTQ - 3 reps	human exosomes - #121	121-10.RAW (F006850)	IPI00745872	IPI00745872		0	1	17	23	48	0.00181	0	RHPDYSVVLLLR	-	-	0.95	0	0	66.2	45.5	0	0	2	1	0	2	1467.84	0	0	TRUE	IPI00908876
Human_exosome_121_091511	in-gel - LTQ - 3 reps	human exosomes - #121	121-10.RAW (F006850)	IPI00745872	IPI00745872		0	1	17	23	48	0.00181	0	RHPYFYAPELLFFAK	-	-	0.95	0	0	61.5	44.6	0	0	2	3	0	2	1899	0	0	TRUE	IPI00908876
Human_exosome_121_091511	in-gel - LTQ - 3 reps	human exosomes - #121	121-10.RAW (F006850)	IPI00745872	IPI00745872		0	1	17	23	48	0.00181	0	SHCIAEVENDEMPADLPSLAADFVESK	-	-	0.95	0	0	51.1	42.6	0	0	0	1	0	2	2990.34	0	0	TRUE
Human_exosome_121_091511	in-gel - LTQ - 3 reps	human exosomes - #121	121-10.RAW (F006850)	IPI00745872	IPI00745872		0	1	17	23	48	0.00181	0	VFDEFKPLVEEPQNLIK	-	-	0.95	0	0	68.2	44.6	0	0	1	1	0	2	2045.1	0	0	TRUE	IPI00908876
Human_exosome_121_091511	in-gel - LTQ - 3 reps	human exosomes - #121	121-10.RAW (F006850)	IPI00745872	IPI00745872		0	1	17	23	48	0.00181	0	VPQVSTPTLVEVSR	-	-	0.95	0	0	84.8	45.3	0	0	1	0	0	2	1511.84	0	0	TRUE	IPI00908876
Human_exosome_121_091511	in-gel - LTQ - 3 reps	human exosomes - #121	121-10.RAW (F006850)	IPI00029739	IPI00029739		0	0.929	1	1	2	7.53e-05	0	SSNLIILEEHLK	-	-	0.95	0	0	70.3	45.5	0	0	2	0	0	2	1395.78	0	0	TRUE
Human_exosome_121_091511	in-gel - LTQ - 3 reps	human exosomes - #121	121-10.RAW (F006850)	IPI00783987	IPI00783987		0	1	42	55	131	0.00493	0	AAVYHHFISDGVR	-	-	0.95	0	0	93.1	45.5	0	0	2	0	0	2	1471.74	0	0	TRUE
Human_exosome_121_091511	in-gel - LTQ - 3 reps	human exosomes - #121	121-10.RAW (F006850)	IPI00783987	IPI00783987		0	1	42	55	131	0.00493	0	AGDFLEANYMNLQR	-	-	0.95	0	0	73.7	45.2	0	0	4	0	0	2	1657.76	0	0	TRUE
Human_exosome_121_091511	in-gel - LTQ - 3 reps	human exosomes - #121	121-10.RAW (F006850)	IPI00783987	IPI00783987		0	1	42	55	131	0.00493	0	AYYENSPQQVFSTEFEVK	-	-	0.95	0	0	69.2	44.3	0	0	4	0	0	2	2166	0	0	TRUE
Human_exosome_121_091511	in-gel - LTQ - 3 reps	human exosomes - #121	121-10.RAW (F006850)	IPI00783987	IPI00783987		0	1	42	55	131	0.00493	0	DYAGVFSDAGLTFTSSSGQQTAQR	-	-	0.95	0	0	107	43.5	0	0	1	0	0	2	2494.15	0	0	TRUE
Human_exosome_121_091511	in-gel - LTQ - 3 reps	human exosomes - #121	121-10.RAW (F006850)	IPI00783987	IPI00783987		0	1	42	55	131	0.00493	0	EGVQKEDIPPADLSDQVPDTESETR	-	-	0.95	0	0	70.2	43.2	0	0	0	2	0	2	2755.29	0	0	TRUE
Human_exosome_121_091511	in-gel - LTQ - 3 reps	human exosomes - #121	121-10.RAW (F006850)	IPI00783987	IPI00783987		0	1	42	55	131	0.00493	0	EPGQDLVVLPLSITTDFIPSFR	-	-	0.95	0	0	87.9	43.8	0	0	5	0	0	2	2444.31	0	0	TRUE
Human_exosome_121_091511	in-gel - LTQ - 3 reps	human exosomes - #121	121-10.RAW (F006850)	IPI00783987	IPI00783987		0	1	42	55	131	0.00493	0	EYVLPSFEVIVEPTEK	-	-	0.95	0	0	85.5	44.8	0	0	3	0	0	2	1878.97	0	0	TRUE
Human_exosome_121_091511	in-gel - LTQ - 3 reps	human exosomes - #121	121-10.RAW (F006850)	IPI00783987	IPI00783987		0	1	42	55	131	0.00493	0	GYTQQLAFR	-	-	0.95	0	0	74.4	46.2	0	0	1	0	0	2	1083.56	0	0	TRUE
Human_exosome_121_091511	in-gel - LTQ - 3 reps	human exosomes - #121	121-10.RAW (F006850)	IPI00783987	IPI00783987		0	1	42	55	131	0.00493	0	ILLQGTPVAQMTEDAVDAER	-	-	0.95	0	0	114	44.3	0	0	5	1	0	2	2173.08	0	0	TRUE
Human_exosome_121_091511	in-gel - LTQ - 3 reps	human exosomes - #121	121-10.RAW (F006850)	IPI00783987	IPI00783987		0	1	42	55	131	0.00493	0	ILLQGTPVAQMTEDAVDAERLK	-	-	0.95	0	0	65.1	43.9	0	0	0	4	0	2	2414.26	0	0	TRUE
Human_exosome_121_091511	in-gel - LTQ - 3 reps	human exosomes - #121	121-10.RAW (F006850)	IPI00783987	IPI00783987		0	1	42	55	131	0.00493	0	IPIEDGSGEVVLSR	-	-	0.95	0	0	117	45.5	0	0	5	0	0	2	1470.78	0	0	TRUE
Human_exosome_121_091511	in-gel - LTQ - 3 reps	human exosomes - #121	121-10.RAW (F006850)	IPI00783987	IPI00783987		0	1	42	55	131	0.00493	0	ISLPESLKR	-	-	0.95	0	0	56.7	46.5	0	0	1	0	0	2	1042.63	0	0	TRUE
Human_exosome_121_091511	in-gel - LTQ - 3 reps	human exosomes - #121	121-10.RAW (F006850)	IPI00783987	IPI00783987		0	1	42	55	131	0.00493	0	LESEETMVLEAHDAQGDVPVTVTVHDFPGK	-	-	0.95	0	0	103	42.3	0	0	0	3	0	2	3266.55	0	0	TRUE
Human_exosome_121_091511	in-gel - LTQ - 3 reps	human exosomes - #121	121-10.RAW (F006850)	IPI00783987	IPI00783987		0	1	42	55	131	0.00493	0	LMNIFLK	-	-	0.95	0	0	59.7	46	0	0	2	0	0	2	894.512	0	0	TRUE
Human_exosome_121_091511	in-gel - LTQ - 3 reps	human exosomes - #121	121-10.RAW (F006850)	IPI00783987	IPI00783987		0	1	42	55	131	0.00493	0	LSINTHPSQKPLSITVR	-	-	0.95	0	0	74	44.8	0	0	3	1	0	2	1891.08	0	0	TRUE
Human_exosome_121_091511	in-gel - LTQ - 3 reps	human exosomes - #121	121-10.RAW (F006850)	IPI00783987	IPI00783987		0	1	42	55	131	0.00493	0	LVAYYTLIGASGQR	-	-	0.95	0	0	95.9	45.4	0	0	2	0	0	2	1511.82	0	0	TRUE
Human_exosome_121_091511	in-gel - LTQ - 3 reps	human exosomes - #121	121-10.RAW (F006850)	IPI00783987	IPI00783987		0	1	42	55	131	0.00493	0	LVKVQLSNDFDEYIMAIEQTIK	-	-	0.95	0	0	62.3	43.4	0	0	0	5	0	2	2613.35	0	0	TRUE
Human_exosome_121_091511	in-gel - LTQ - 3 reps	human exosomes - #121	121-10.RAW (F006850)	IPI00783987	IPI00783987		0	1	42	55	131	0.00493	0	NNNEKDMALTAFVLISLQEAK	-	-	0.95	0	0	55.7	43.8	0	0	0	2	0	2	2365.21	0	0	TRUE
Human_exosome_121_091511	in-gel - LTQ - 3 reps	human exosomes - #121	121-10.RAW (F006850)	IPI00783987	IPI00783987		0	1	42	55	131	0.00493	0	QDSLSSQNQLGVLPLSWDIPELVNMGQWK	-	-	0.95	0	0	67.9	42.4	0	0	0	1	0	2	3298.64	0	0	TRUE
Human_exosome_121_091511	in-gel - LTQ - 3 reps	human exosomes - #121	121-10.RAW (F006850)	IPI00783987	IPI00783987		0	1	42	55	131	0.00493	0	QGALELIK	-	-	0.95	0	0	48.5	46.3	0	0	1	0	0	2	871.525	0	0	TRUE
Human_exosome_121_091511	in-gel - LTQ - 3 reps	human exosomes - #121	121-10.RAW (F006850)	IPI00783987	IPI00783987		0	1	42	55	131	0.00493	0	QKPDGVFQEDAPVIHQEMIGGLR	-	-	0.95	0	0	61.2	43.5	0	0	0	2	0	2	2580.29	0	0	TRUE
Human_exosome_121_091511	in-gel - LTQ - 3 reps	human exosomes - #121	121-10.RAW (F006850)	IPI00783987	IPI00783987		0	1	42	55	131	0.00493	0	QLYNVEATSYALLALLQLK	-	-	0.95	0	0	165	44.3	0	0	6	1	0	2	2151.21	0	0	TRUE
Human_exosome_121_091511	in-gel - LTQ - 3 reps	human exosomes - #121	121-10.RAW (F006850)	IPI00783987	IPI00783987		0	1	42	55	131	0.00493	0	QLYNVEATSYALLALLQLKDFDFVPPVVR	-	-	0.95	0	0	102	42.1	0	0	0	4	0	2	3322.81	0	0	TRUE
Human_exosome_121_091511	in-gel - LTQ - 3 reps	human exosomes - #121	121-10.RAW (F006850)	IPI00783987	IPI00783987		0	1	42	55	131	0.00493	0	QPSSAFAAFVK	-	-	0.928	0	0	44.8	46	0	0	1	0	0	2	1152.6	0	0	TRUE
Human_exosome_121_091511	in-gel - LTQ - 3 reps	human exosomes - #121	121-10.RAW (F006850)	IPI00783987	IPI00783987		0	1	42	55	131	0.00493	0	QVREPGQDLVVLPLSITTDFIPSFR	-	-	0.95	0	0	78.2	43	0	0	0	4	0	2	2827.54	0	0	TRUE
Human_exosome_121_091511	in-gel - LTQ - 3 reps	human exosomes - #121	121-10.RAW (F006850)	IPI00783987	IPI00783987		0	1	42	55	131	0.00493	0	RIPIEDGSGEVVLSR	-	-	0.95	0	0	90.9	45.2	0	0	2	0	0	2	1626.88	0	0	TRUE
Human_exosome_121_091511	in-gel - LTQ - 3 reps	human exosomes - #121	121-10.RAW (F006850)	IPI00783987	IPI00783987		0	1	42	55	131	0.00493	0	SEETKENEGFTVTAEGK	-	-	0.95	0	0	52.5	44.9	0	0	1	0	0	2	1855.86	0	0	TRUE
Human_exosome_121_091511	in-gel - LTQ - 3 reps	human exosomes - #121	121-10.RAW (F006850)	IPI00783987	IPI00783987		0	1	42	55	131	0.00493	0	SGIPIVTSPYQIHFTK	-	-	0.95	0	0	56.8	45.2	0	0	1	0	0	2	1787.97	0	0	TRUE
Human_exosome_121_091511	in-gel - LTQ - 3 reps	human exosomes - #121	121-10.RAW (F006850)	IPI00783987	IPI00783987		0	1	42	55	131	0.00493	0	SLYVSATVILHSGSDMVQAER	-	-	0.95	0	0	59.7	44.1	0	0	0	2	0	2	2279.13	0	0	TRUE
Human_exosome_121_091511	in-gel - LTQ - 3 reps	human exosomes - #121	121-10.RAW (F006850)	IPI00783987	IPI00783987		0	1	42	55	131	0.00493	0	SNLDEDIIAEENIVSR	-	-	0.95	0	0	108	45	0	0	4	1	0	2	1816.89	0	0	TRUE
Human_exosome_121_091511	in-gel - LTQ - 3 reps	human exosomes - #121	121-10.RAW (F006850)	IPI00783987	IPI00783987		0	1	42	55	131	0.00493	0	SSLSVPYVIVPLK	-	-	0.922	0	0	42.8	45.7	0	1	0	0	0	2	1401.84	0	0	TRUE
Human_exosome_121_091511	in-gel - LTQ - 3 reps	human exosomes - #121	121-10.RAW (F006850)	IPI00783987	IPI00783987		0	1	42	55	131	0.00493	0	TELRPGETLNVNFLLR	-	-	0.95	0	0	69.7	44.8	0	0	0	1	0	2	1872.03	0	0	TRUE
Human_exosome_121_091511	in-gel - LTQ - 3 reps	human exosomes - #121	121-10.RAW (F006850)	IPI00783987	IPI00783987		0	1	42	55	131	0.00493	0	TGLQEVEVK	-	-	0.95	0	0	76.3	46.6	0	0	3	0	0	2	1002.55	0	0	TRUE
Human_exosome_121_091511	in-gel - LTQ - 3 reps	human exosomes - #121	121-10.RAW (F006850)	IPI00783987	IPI00783987		0	1	42	55	131	0.00493	0	TMQALPYSTVGNSNNYLHLSVLR	-	-	0.95	0	0	80.3	43.6	0	0	0	5	0	2	2594.3	0	0	TRUE
Human_exosome_121_091511	in-gel - LTQ - 3 reps	human exosomes - #121	121-10.RAW (F006850)	IPI00783987	IPI00783987		0	1	42	55	131	0.00493	0	TVMVNIENPEGIPVK	-	-	0.936	0	0	44.4	45.2	0	0	1	0	0	2	1655.87	0	0	TRUE
Human_exosome_121_091511	in-gel - LTQ - 3 reps	human exosomes - #121	121-10.RAW (F006850)	IPI00783987	IPI00783987		0	1	42	55	131	0.00493	0	VLLDGVQNPR	-	-	0.95	0	0	60.8	46.1	0	0	1	0	0	2	1110.63	0	0	TRUE
Human_exosome_121_091511	in-gel - LTQ - 3 reps	human exosomes - #121	121-10.RAW (F006850)	IPI00783987	IPI00783987		0	1	42	55	131	0.00493	0	VPVAVQGEDTVQSLTQGDGVAK	-	-	0.95	0	0	125	44.2	0	0	3	1	0	2	2198.13	0	0	TRUE
Human_exosome_121_091511	in-gel - LTQ - 3 reps	human exosomes - #121	121-10.RAW (F006850)	IPI00783987	IPI00783987		0	1	42	55	131	0.00493	0	VQLSNDFDEYIMAIEQTIK	-	-	0.95	0	0	135	44.1	0	0	8	4	0	2	2273.1	0	0	TRUE
Human_exosome_121_091511	in-gel - LTQ - 3 reps	human exosomes - #121	121-10.RAW (F006850)	IPI00783987	IPI00783987		0	1	42	55	131	0.00493	0	YFKPGMPFDLMVFVTNPDGSPAYR	-	-	0.95	0	0	52.4	43.2	0	0	1	7	0	2	2765.31	0	0	TRUE
Human_exosome_121_091511	in-gel - LTQ - 3 reps	human exosomes - #121	121-10.RAW (F006850)	IPI00783987	IPI00783987		0	1	42	55	131	0.00493	0	YRGDQDATMSILDISMMTGFAPDTDDLK	-	-	0.95	0	0	57.8	42.4	0	0	0	2	0	2	3155.39	0	0	TRUE
Human_exosome_121_091511	in-gel - LTQ - 3 reps	human exosomes - #121	121-10.RAW (F006850)	IPI00783987	IPI00783987		0	1	42	55	131	0.00493	0	YYGGGYGSTQATFMVFQALAQYQK	-	-	0.95	0	0	93.6	43.4	0	0	2	2	0	2	2695.25	0	0	TRUE
Human_exosome_121_091511	in-gel - LTQ - 3 reps	human exosomes - #121	121-10.RAW (F006850)	IPI00783987	IPI00783987		0	1	42	55	131	0.00493	0	YYTYLIMNK	-	-	0.95	0	0	53.8	45.9	0	0	2	0	0	2	1224.6	0	0	TRUE
Human_exosome_121_091511	in-gel - LTQ - 3 reps	human exosomes - #121	121-10.RAW (F006850)	IPI00556287	IPI00556287		0	0.929	1	1	1	3.76e-05	0	LLIYDASDLETGVPSR	-	-	0.95	0	0	93.4	45.1	0	0	1	0	0	2	1748.91	0	0	TRUE
Human_exosome_121_091511	in-gel - LTQ - 3 reps	human exosomes - #121	121-10.RAW (F006850)	IPI00556287	IPI00556287		0	0.929	1	1	1	3.76e-05	0	RTVAAPSVFIFPPSDEQLK	-	-	0.95	0	0	84.9	44.3	0	0	5	2	0	2	2102.13	0	0	FALSE	IPI00942387,IPI00939805,IPI00889156,IPI00940952,IPI00784985,IPI00909649,IPI00550731,IPI00941650,IPI00969456,IPI00940069,IPI00784865
Human_exosome_121_091511	in-gel - LTQ - 3 reps	human exosomes - #121	121-10.RAW (F006850)	IPI00556287	IPI00556287		0	0.929	1	1	1	3.76e-05	0	TVAAPSVFIFPPSDEQLK	-	-	0.95	0	0	92.2	44.6	0	3	46	0	0	2	1946.03	0	0	FALSE	IPI00942387,IPI00939805,IPI00889156,IPI00940952,IPI00784985,IPI00909649,IPI00550731,IPI00941650,IPI00969456,IPI00940069,IPI00784865
Human_exosome_121_091511	in-gel - LTQ - 3 reps	human exosomes - #121	121-10.RAW (F006850)	IPI00553177	IPI00553177		0	1	9	11	20	0.000753	0	ELDRDTVFALVNYIFFK	-	-	0.95	0	0	63.7	44.5	0	0	1	0	0	2	2090.1	0	0	TRUE
Human_exosome_121_091511	in-gel - LTQ - 3 reps	human exosomes - #121	121-10.RAW (F006850)	IPI00553177	IPI00553177		0	1	9	11	20	0.000753	0	FNKPFVFLMIEQNTK	-	-	0.95	0	0	82.9	44.9	0	0	2	1	0	2	1855.98	0	0	TRUE
Human_exosome_121_091511	in-gel - LTQ - 3 reps	human exosomes - #121	121-10.RAW (F006850)	IPI00553177	IPI00553177		0	1	9	11	20	0.000753	0	GTEAAGAMFLEAIPMSIPPEVK	-	-	0.95	0	0	55.3	44	0	0	2	0	0	2	2291.13	0	0	TRUE
Human_exosome_121_091511	in-gel - LTQ - 3 reps	human exosomes - #121	121-10.RAW (F006850)	IPI00553177	IPI00553177		0	1	9	11	20	0.000753	0	ITPNLAEFAFSLYR	-	-	0.95	0	0	60.6	45.1	0	0	1	3	0	2	1641.86	0	0	TRUE
Human_exosome_121_091511	in-gel - LTQ - 3 reps	human exosomes - #121	121-10.RAW (F006850)	IPI00553177	IPI00553177		0	1	9	11	20	0.000753	0	LSITGTYDLK	-	-	0.949	0	0	46.2	45.9	0	0	1	0	0	2	1110.6	0	0	TRUE
Human_exosome_121_091511	in-gel - LTQ - 3 reps	human exosomes - #121	121-10.RAW (F006850)	IPI00553177	IPI00553177		0	1	9	11	20	0.000753	0	LYHSEAFTVNFGDTEEAKK	-	-	0.95	0	0	67.2	44.1	0	0	0	3	0	2	2186.04	0	0	TRUE
Human_exosome_121_091511	in-gel - LTQ - 3 reps	human exosomes - #121	121-10.RAW (F006850)	IPI00553177	IPI00553177		0	1	9	11	20	0.000753	0	SVLGQLGITK	-	-	0.95	0	0	60.2	46.7	0	0	1	0	0	2	1015.61	0	0	TRUE
Human_exosome_121_091511	in-gel - LTQ - 3 reps	human exosomes - #121	121-10.RAW (F006850)	IPI00553177	IPI00553177		0	1	9	11	20	0.000753	0	TLNQPDSQLQLTTGNGLFLSEGLK	-	-	0.95	0	0	82	43.6	0	0	2	0	0	2	2574.34	0	0	TRUE
Human_exosome_121_091511	in-gel - LTQ - 3 reps	human exosomes - #121	121-10.RAW (F006850)	IPI00553177	IPI00553177		0	1	9	11	20	0.000753	0	VFSNGADLSGVTEEAPLK	-	-	0.95	0	0	105	45.1	0	0	3	0	0	2	1833.92	0	0	TRUE
Human_exosome_121_091511	in-gel - LTQ - 3 reps	human exosomes - #121	121-10.RAW (F006850)	IPI00291866	IPI00291866		0	0.998	2	2	3	0.000113	0	KVETNMAFSPFSIASLLTQVLLGAGENTK	-	-	0.95	0	0	55.3	42.5	0	0	0	1	0	2	3082.61	0	0	TRUE
Human_exosome_121_091511	in-gel - LTQ - 3 reps	human exosomes - #121	121-10.RAW (F006850)	IPI00291866	IPI00291866		0	0.998	2	2	3	0.000113	0	VETNMAFSPFSIASLLTQVLLGAGENTK	-	-	0.95	0	0	58.6	42.8	0	0	0	2	0	2	2954.52	0	0	TRUE
Human_exosome_121_091511	in-gel - LTQ - 3 reps	human exosomes - #121	121-10.RAW (F006850)	IPI00909649	IPI00909649		0	0.929	1	1	1	3.76e-05	0	DSTYSLSSTLTLSK	-	-	0.95	0	0	73.1	45.6	0	2	22	0	0	2	1502.76	0	0	FALSE	IPI00942387,IPI00939805,IPI00889156,IPI00940952,IPI00784985,IPI00550731,IPI00941650,IPI00969456,IPI00940069,IPI00784865
Human_exosome_121_091511	in-gel - LTQ - 3 reps	human exosomes - #121	121-10.RAW (F006850)	IPI00909649	IPI00909649		0	0.929	1	1	1	3.76e-05	0	GTVAAPSVFIFPPSDEQLK	-	-	0.95	0	0	47.3	44.5	0	0	1	0	0	2	2003.05	0	0	TRUE
Human_exosome_121_091511	in-gel - LTQ - 3 reps	human exosomes - #121	121-10.RAW (F006850)	IPI00909649	IPI00909649		0	0.929	1	1	1	3.76e-05	0	VDNALQSGNSQESVTEQDSK	-	-	0.95	0	0	128	44.5	0	0	5	4	0	2	2135.97	0	0	FALSE	IPI00942387,IPI00939805,IPI00889156,IPI00940952,IPI00784985,IPI00550731,IPI00941650,IPI00969456,IPI00940069,IPI00784865
Human_exosome_121_091511	in-gel - LTQ - 3 reps	human exosomes - #121	121-10.RAW (F006850)	IPI00909649	IPI00909649		0	0.929	1	1	1	3.76e-05	0	VDNALQSGNSQESVTEQDSKDSTYSLSSTLTLSK	-	-	0.95	0	0	136	41.6	0	0	1	37	0	2	3619.71	0	0	FALSE	IPI00942387,IPI00939805,IPI00889156,IPI00940952,IPI00784985,IPI00550731,IPI00941650,IPI00969456,IPI00940069,IPI00784865
Human_exosome_121_091511	in-gel - LTQ - 3 reps	human exosomes - #121	121-10.RAW (F006850)	Tax_Id=9606 Gene_Symbol=HSF5 HSF5 protein (Fragment)	IPI00297953,IPI00807457,IPI00893018		0	0.898	1	1	1	3.76e-05	0	ENILPSEQMGFLISEMGPASKPSEDTGLATPAR	-	-	0.928	0	0	45.1	41.9	0	0	0	1	0	2	3505.68	0	0	TRUE
Human_exosome_121_091511	in-gel - LTQ - 3 reps	human exosomes - #121	121-10.RAW (F006850)	IPI00021841	IPI00021841		0	1	2	2	4	0.000151	0	LLDNWDSVTSTFSK	-	-	0.95	0	0	99.7	45.4	0	0	3	0	0	2	1612.79	0	0	TRUE
Human_exosome_121_091511	in-gel - LTQ - 3 reps	human exosomes - #121	121-10.RAW (F006850)	IPI00021841	IPI00021841		0	1	2	2	4	0.000151	0	VSFLSALEEYTK	-	-	0.95	0	0	65.9	45.7	0	0	1	0	0	2	1386.72	0	0	TRUE
Human_exosome_121_091511	in-gel - LTQ - 3 reps	human exosomes - #121	121-10.RAW (F006850)	IPI00220327	IPI00220327		0	1	2	2	2	7.53e-05	0	FLEQQNQVLQTK	-	-	0.95	0	0	87.7	45.6	0	0	1	0	0	2	1475.79	0	0	TRUE	IPI00376379,IPI00021304
Human_exosome_121_091511	in-gel - LTQ - 3 reps	human exosomes - #121	121-10.RAW (F006850)	IPI00220327	IPI00220327		0	1	2	2	2	7.53e-05	0	WELLQQVDTSTR	-	-	0.95	0	0	80.3	45.6	0	0	1	0	0	2	1475.75	0	0	TRUE
Human_exosome_121_091511	in-gel - LTQ - 3 reps	human exosomes - #121	121-10.RAW (F006850)	IPI00426051	IPI00426051		0	1	6	9	35	0.00132	0	CCVECPPCPAPPVAGPSVFLFPPKPK	-	-	0.95	0	0	57.3	43.2	0	0	0	2	0	2	2680.32	0	0	TRUE	IPI00399007
Human_exosome_121_091511	in-gel - LTQ - 3 reps	human exosomes - #121	121-10.RAW (F006850)	IPI00426051	IPI00426051		0	1	6	9	35	0.00132	0	EPQVYTLPPSREEMTK	-	-	0.95	0	0	81.9	44.8	0	0	12	0	0	2	1920.94	0	0	FALSE	IPI00930072,IPI00827754,IPI00418153,IPI00930124,IPI00399007
Human_exosome_121_091511	in-gel - LTQ - 3 reps	human exosomes - #121	121-10.RAW (F006850)	IPI00426051	IPI00426051		0	1	6	9	35	0.00132	0	GFYPSDIAVEWESNGQPENNYK	-	-	0.95	0	0	84.2	43.5	0	0	34	13	0	2	2544.13	0	0	FALSE	IPI00930072,IPI00785084,IPI00876888,IPI00784842,IPI00384938,IPI00736860,IPI00645363,IPI00423463,IPI00930124,IPI00399007
Human_exosome_121_091511	in-gel - LTQ - 3 reps	human exosomes - #121	121-10.RAW (F006850)	IPI00426051	IPI00426051		0	1	6	9	35	0.00132	0	GLPAPIEK	-	-	0.938	0	0	44.3	45.8	0	2	0	0	0	2	824.488	0	0	TRUE	IPI00930072,IPI00736860,IPI00399007
Human_exosome_121_091511	in-gel - LTQ - 3 reps	human exosomes - #121	121-10.RAW (F006850)	IPI00426051	IPI00426051		0	1	6	9	35	0.00132	0	KCCVECPPCPAPPVAGPSVFLFPPKPK	-	-	0.95	0	0	50.7	43.2	0	0	0	1	0	2	2808.41	0	0	TRUE	IPI00399007
Human_exosome_121_091511	in-gel - LTQ - 3 reps	human exosomes - #121	121-10.RAW (F006850)	IPI00426051	IPI00426051		0	1	6	9	35	0.00132	0	TTPPMLDSDGSFFLYSK	-	-	0.95	0	0	80.5	44.8	0	0	19	0	0	2	1921.89	0	0	TRUE	IPI00827754,IPI00418153,IPI00399007
Human_exosome_121_091511	in-gel - LTQ - 3 reps	human exosomes - #121	121-10.RAW (F006850)	IPI00426051	IPI00426051		0	1	6	9	35	0.00132	0	VVSVLTVVHQDWLNGK	-	-	0.95	0	0	56.7	45.1	0	0	5	1	0	2	1793.99	0	0	TRUE	IPI00930072,IPI00930442,IPI00399007
Human_exosome_121_091511	in-gel - LTQ - 3 reps	human exosomes - #121	121-10.RAW (F006850)	IPI00426051	IPI00426051		0	1	6	9	35	0.00132	0	VVSVLTVVHQDWLNGKEYK	-	-	0.95	0	0	73.3	44.1	0	0	4	1	0	2	2214.19	0	0	TRUE	IPI00930072,IPI00930442,IPI00399007
Human_exosome_121_091511	in-gel - LTQ - 3 reps	human exosomes - #121	121-10.RAW (F006850)	IPI00021304	IPI00021304		0	0.998	2	2	3	0.000113	0	FLEQQNQVLQTK	-	-	0.95	0	0	87.7	45.6	0	0	1	0	0	2	1475.79	0	0	FALSE	IPI00376379,IPI00220327
Human_exosome_121_091511	in-gel - LTQ - 3 reps	human exosomes - #121	121-10.RAW (F006850)	IPI00021304	IPI00021304		0	0.998	2	2	3	0.000113	0	NLDLDSIIAEVK	-	-	0.95	0	0	55.9	45.9	0	0	1	0	0	2	1329.73	0	0	TRUE	IPI00293665,IPI00300725,IPI00939892
Human_exosome_121_091511	in-gel - LTQ - 3 reps	human exosomes - #121	121-10.RAW (F006850)	IPI00021304	IPI00021304		0	0.998	2	2	3	0.000113	0	VDLLNQEIEFLK	-	-	0.95	0	0	66.1	45.7	0	0	2	0	0	2	1460.8	0	0	TRUE
Human_exosome_121_091511	in-gel - LTQ - 3 reps	human exosomes - #121	121-10.RAW (F006850)	IPI00300725	IPI00300725		0	0.929	1	1	3	0.000113	0	FLEQQNKVLETK	-	-	0.95	0	0	87.7	45.6	0	0	3	0	0	2	1476.81	0	0	TRUE	IPI00477227,IPI00939892
Human_exosome_121_091511	in-gel - LTQ - 3 reps	human exosomes - #121	121-10.RAW (F006850)	IPI00300725	IPI00300725		0	0.929	1	1	3	0.000113	0	NLDLDSIIAEVK	-	-	0.95	0	0	55.9	45.9	0	0	1	0	0	2	1329.73	0	0	FALSE	IPI00293665,IPI00939892,IPI00021304
Human_exosome_121_091511	in-gel - LTQ - 3 reps	human exosomes - #121	121-10.RAW (F006850)	IPI00915820	IPI00915820		0	0.929	1	1	3	0.000113	0	QVQLVESGGGLVQPGR	-	-	0.95	0	0	80.5	45.3	0	0	3	0	0	2	1623.88	0	0	TRUE
Human_exosome_121_091511	in-gel - LTQ - 3 reps	human exosomes - #121	121-10.RAW (F006850)	IPI00022463	IPI00022463		0	1	4	4	8	0.000301	0	HSTIFENLANK	-	-	0.95	0	0	50.9	46	0	0	2	0	0	2	1273.65	0	0	TRUE
Human_exosome_121_091511	in-gel - LTQ - 3 reps	human exosomes - #121	121-10.RAW (F006850)	IPI00022463	IPI00022463		0	1	4	4	8	0.000301	0	IMNGEADAMSLDGGFVYIAGK	-	-	0.948	0	0	44.5	44.3	0	0	1	0	0	2	2191	0	0	TRUE
Human_exosome_121_091511	in-gel - LTQ - 3 reps	human exosomes - #121	121-10.RAW (F006850)	IPI00022463	IPI00022463		0	1	4	4	8	0.000301	0	MYLGYEYVTAIR	-	-	0.95	0	0	80.2	45.5	0	0	3	0	0	2	1494.73	0	0	TRUE
Human_exosome_121_091511	in-gel - LTQ - 3 reps	human exosomes - #121	121-10.RAW (F006850)	IPI00022463	IPI00022463		0	1	4	4	8	0.000301	0	SMGGKEDLIWELLNQAQEHFGK	-	-	0.95	0	0	55.6	43.5	0	0	0	2	0	2	2546.23	0	0	TRUE
Human_exosome_121_091511	in-gel - LTQ - 3 reps	human exosomes - #121	121-10.RAW (F006850)	IPI00478003	IPI00478003		0	1	19	23	60	0.00226	0	AFQPFFVELTMPYSVIR	-	-	0.95	0	0	75.5	44.5	0	0	3	1	0	2	2061.05	0	0	TRUE	IPI00884981
Human_exosome_121_091511	in-gel - LTQ - 3 reps	human exosomes - #121	121-10.RAW (F006850)	IPI00478003	IPI00478003		0	1	19	23	60	0.00226	0	AIGYLNTGYQR	-	-	0.95	0	0	64.8	45.9	0	0	2	0	0	2	1255.64	0	0	TRUE
Human_exosome_121_091511	in-gel - LTQ - 3 reps	human exosomes - #121	121-10.RAW (F006850)	IPI00478003	IPI00478003		0	1	19	23	60	0.00226	0	ALLAYAFALAGNQDKR	-	-	0.95	0	0	79.1	45.3	0	0	1	0	0	2	1721.93	0	0	TRUE
Human_exosome_121_091511	in-gel - LTQ - 3 reps	human exosomes - #121	121-10.RAW (F006850)	IPI00478003	IPI00478003		0	1	19	23	60	0.00226	0	DTVIKPLLVEPEGLEK	-	-	0.95	0	0	75.1	45.2	0	0	3	0	0	2	1780.01	0	0	TRUE
Human_exosome_121_091511	in-gel - LTQ - 3 reps	human exosomes - #121	121-10.RAW (F006850)	IPI00478003	IPI00478003		0	1	19	23	60	0.00226	0	FEVQVTVPK	-	-	0.95	0	0	68.9	46.6	0	0	3	0	0	2	1046.59	0	0	TRUE
Human_exosome_121_091511	in-gel - LTQ - 3 reps	human exosomes - #121	121-10.RAW (F006850)	IPI00478003	IPI00478003		0	1	19	23	60	0.00226	0	GGVEDEVTLSAYITIALLEIPLTVTHPVVR	-	-	0.95	0	0	57.1	42.1	0	0	0	2	0	2	3205.77	0	0	TRUE
Human_exosome_121_091511	in-gel - LTQ - 3 reps	human exosomes - #121	121-10.RAW (F006850)	IPI00478003	IPI00478003		0	1	19	23	60	0.00226	0	HYDGSYSTFGER	-	-	0.95	0	0	62.8	45.8	0	0	6	0	0	2	1418.6	0	0	TRUE
Human_exosome_121_091511	in-gel - LTQ - 3 reps	human exosomes - #121	121-10.RAW (F006850)	IPI00478003	IPI00478003		0	1	19	23	60	0.00226	0	IAQWQSFQLEGGLK	-	-	0.95	0	0	83.8	45.4	0	0	3	0	0	2	1604.84	0	0	TRUE
Human_exosome_121_091511	in-gel - LTQ - 3 reps	human exosomes - #121	121-10.RAW (F006850)	IPI00478003	IPI00478003		0	1	19	23	60	0.00226	0	LLLQQVSLPELPGEYSMK	-	-	0.95	0	0	77.7	44.4	0	0	4	0	0	2	2061.09	0	0	TRUE
Human_exosome_121_091511	in-gel - LTQ - 3 reps	human exosomes - #121	121-10.RAW (F006850)	IPI00478003	IPI00478003		0	1	19	23	60	0.00226	0	LPPNVVEESAR	-	-	0.95	0	0	75.4	45.8	0	0	3	0	0	2	1210.64	0	0	TRUE
Human_exosome_121_091511	in-gel - LTQ - 3 reps	human exosomes - #121	121-10.RAW (F006850)	IPI00478003	IPI00478003		0	1	19	23	60	0.00226	0	MVSGFIPLKPTVK	-	-	0.95	0	0	70	45.6	0	0	1	0	0	2	1432.82	0	0	TRUE	IPI00884981
Human_exosome_121_091511	in-gel - LTQ - 3 reps	human exosomes - #121	121-10.RAW (F006850)	IPI00478003	IPI00478003		0	1	19	23	60	0.00226	0	NQGNTWLTAFVLK	-	-	0.95	0	0	85.2	45.5	0	0	6	0	0	2	1491.8	0	0	TRUE	IPI00884981
Human_exosome_121_091511	in-gel - LTQ - 3 reps	human exosomes - #121	121-10.RAW (F006850)	IPI00478003	IPI00478003		0	1	19	23	60	0.00226	0	QFSFPLSSEPFQGSYK	-	-	0.95	0	0	91.5	45	0	0	4	0	0	2	1848.88	0	0	TRUE
Human_exosome_121_091511	in-gel - LTQ - 3 reps	human exosomes - #121	121-10.RAW (F006850)	IPI00478003	IPI00478003		0	1	19	23	60	0.00226	0	QQNAQGGFSSTQDTVVALHALSK	-	-	0.95	0	0	80.7	43.6	0	0	0	3	0	2	2387.2	0	0	TRUE
Human_exosome_121_091511	in-gel - LTQ - 3 reps	human exosomes - #121	121-10.RAW (F006850)	IPI00478003	IPI00478003		0	1	19	23	60	0.00226	0	QTVSWAVTPK	-	-	0.95	0	0	66.7	46.5	0	0	2	0	0	2	1116.6	0	0	TRUE
Human_exosome_121_091511	in-gel - LTQ - 3 reps	human exosomes - #121	121-10.RAW (F006850)	IPI00478003	IPI00478003		0	1	19	23	60	0.00226	0	SGGRTEHPFTVEEFVLPK	-	-	0.95	0	0	65	44.5	0	0	0	1	0	2	2030.03	0	0	TRUE
Human_exosome_121_091511	in-gel - LTQ - 3 reps	human exosomes - #121	121-10.RAW (F006850)	IPI00478003	IPI00478003		0	1	19	23	60	0.00226	0	SSSNEEVMFLTVQVK	-	-	0.95	0	0	76.9	45.1	0	0	3	0	0	2	1713.84	0	0	TRUE
Human_exosome_121_091511	in-gel - LTQ - 3 reps	human exosomes - #121	121-10.RAW (F006850)	IPI00478003	IPI00478003		0	1	19	23	60	0.00226	0	TEHPFTVEEFVLPK	-	-	0.95	0	0	77.7	45.2	0	0	4	2	0	2	1672.86	0	0	TRUE
Human_exosome_121_091511	in-gel - LTQ - 3 reps	human exosomes - #121	121-10.RAW (F006850)	IPI00478003	IPI00478003		0	1	19	23	60	0.00226	0	VGFYESDVMGR	-	-	0.95	0	0	74.3	45.9	0	0	3	0	0	2	1275.57	0	0	TRUE
Human_exosome_121_091511	in-gel - LTQ - 3 reps	human exosomes - #121	121-10.RAW (F006850)	IPI00645702	IPI00645702		0	0.903	1	1	1	3.76e-05	0	VPVDGNKEEPQICVIELGGTIGDIEGMPFVEAFR	-	-	0.931	0	0	45	41.5	0	0	0	1	0	2	3715.84	0	0	TRUE
Human_exosome_121_091511	in-gel - LTQ - 3 reps	human exosomes - #121	121-10.RAW (F006850)	IPI00019359	IPI00019359		0	1	2	2	3	0.000113	0	DIENQYETQITQIEHEVSSSGQEVQSSAK	-	-	0.95	0	0	61.9	42.3	0	0	0	1	0	2	3264.51	0	0	TRUE
Human_exosome_121_091511	in-gel - LTQ - 3 reps	human exosomes - #121	121-10.RAW (F006850)	IPI00019359	IPI00019359		0	1	2	2	3	0.000113	0	NYSPYYNTIDDLKDQIVDLTVGNNK	-	-	0.924	0	0	45.7	42.9	0	0	0	2	0	2	2902.41	0	0	TRUE
Human_exosome_121_091511	in-gel - LTQ - 3 reps	human exosomes - #121	121-10.RAW (F006850)	IPI00063878	IPI00063878		0	0.909	1	1	1	3.76e-05	0	VLMDIVANILCIIMAAIGPVILIHQILQQTERTSGK	-	-	0.935	0	0	44.8	40.7	0	0	0	1	0	2	3988.22	0	0	TRUE
Human_exosome_121_091511	in-gel - LTQ - 3 reps	human exosomes - #121	121-10.RAW (F006850)	Tax_Id=9606 Gene_Symbol=ABCG1 Isoform 7 of ATP-binding cassette sub-family G member 1	REVERSE_IPI00024089-R,REVERSE_IPI00220758-R,REVERSE_IPI00220759-R,REVERSE_IPI00220760-R,REVERSE_IPI00220762-R,REVERSE_IPI00333761-R,REVERSE_IPI00335646-R,REVERSE_IPI00414196-R		0	0.929	1	1	1	3.76e-05	0	LHASVMMAEQVTLHPLLMDDQMIYCSVKR	-	-	0.95	0	0	50.1	41.8	0	0	0	1	0	2	3448.66	0	0	TRUE
Human_exosome_121_091511	in-gel - LTQ - 3 reps	human exosomes - #121	121-10.RAW (F006850)	IPI00218192	IPI00218192		0	1	3	3	6	0.000226	0	DQFNLIVFSTEATQWRPSLVPASAENVNK	-	-	0.95	0	0	76.1	42.3	0	0	0	3	0	2	3261.65	0	0	TRUE
Human_exosome_121_091511	in-gel - LTQ - 3 reps	human exosomes - #121	121-10.RAW (F006850)	IPI00218192	IPI00218192		0	1	3	3	6	0.000226	0	LALDNGGLAR	-	-	0.95	0	0	54.1	46.4	0	0	1	0	0	2	999.558	0	0	TRUE
Human_exosome_121_091511	in-gel - LTQ - 3 reps	human exosomes - #121	121-10.RAW (F006850)	IPI00218192	IPI00218192		0	1	3	3	6	0.000226	0	LGVYELLLK	-	-	0.95	0	0	55.2	46.6	0	0	2	0	0	2	1047.64	0	0	TRUE
Human_exosome_121_091511	in-gel - LTQ - 3 reps	human exosomes - #121	121-10.RAW (F006850)	IPI00479116	IPI00479116		0	0.929	1	1	2	7.53e-05	0	TLNLAQNLLAQLPEELFHPLTSLQTLK	-	-	0.95	0	0	74.3	42.6	0	0	0	2	0	2	3045.7	0	0	TRUE
Human_exosome_121_091511	in-gel - LTQ - 3 reps	human exosomes - #121	121-10.RAW (F006850)	IPI00643525	IPI00643525,IPI00843913		0	0.914	1	1	1	3.76e-05	0	AEFQDALEKLNMGITDLQGLR	-	-	0.95	0	0	66.1	43.7	0	0	0	3	0	2	2362.21	0	0	FALSE	IPI00892604,IPI00887154,IPI00418163
Human_exosome_121_091511	in-gel - LTQ - 3 reps	human exosomes - #121	121-10.RAW (F006850)	IPI00643525	IPI00643525,IPI00843913		0	0.914	1	1	1	3.76e-05	0	ALEILQEEDLIDEDDIPVR	-	-	0.95	0	0	134	44.2	0	0	3	0	0	2	2225.12	0	0	FALSE	IPI00892604,IPI00887154,IPI00418163
Human_exosome_121_091511	in-gel - LTQ - 3 reps	human exosomes - #121	121-10.RAW (F006850)	IPI00643525	IPI00643525,IPI00843913		0	0.914	1	1	1	3.76e-05	0	ASAGLLGAHAAAITAYALTLTK	-	-	0.95	0	0	104	44.6	0	0	1	0	0	2	2085.17	0	0	FALSE	IPI00892604,IPI00922744,IPI00887154,IPI00418163
Human_exosome_121_091511	in-gel - LTQ - 3 reps	human exosomes - #121	121-10.RAW (F006850)	IPI00643525	IPI00643525,IPI00843913		0	0.914	1	1	1	3.76e-05	0	DFALLSLQVPLKDAK	-	-	0.95	0	0	67.8	45.2	0	0	2	0	0	2	1657.95	0	0	FALSE	IPI00892604,IPI00887154,IPI00418163
Human_exosome_121_091511	in-gel - LTQ - 3 reps	human exosomes - #121	121-10.RAW (F006850)	IPI00643525	IPI00643525,IPI00843913		0	0.914	1	1	1	3.76e-05	0	DSSTWLTAFVLK	-	-	0.939	0	0	45.1	45.6	0	0	1	0	0	2	1367.72	0	0	TRUE	IPI00922744
Human_exosome_121_091511	in-gel - LTQ - 3 reps	human exosomes - #121	121-10.RAW (F006850)	IPI00643525	IPI00643525,IPI00843913		0	0.914	1	1	1	3.76e-05	0	EMSGSPASGIPVK	-	-	0.95	0	0	51.1	45.8	0	0	2	0	0	2	1275.63	0	0	FALSE	IPI00892604,IPI00887154,IPI00418163
Human_exosome_121_091511	in-gel - LTQ - 3 reps	human exosomes - #121	121-10.RAW (F006850)	IPI00643525	IPI00643525,IPI00843913		0	0.914	1	1	1	3.76e-05	0	EVYMPSSIFQDDFVIPDISEPGTWK	-	-	0.95	0	0	72.3	43	0	0	3	0	0	2	2916.37	0	0	FALSE	IPI00892604,IPI00887154,IPI00418163
Human_exosome_121_091511	in-gel - LTQ - 3 reps	human exosomes - #121	121-10.RAW (F006850)	IPI00643525	IPI00643525,IPI00843913		0	0.914	1	1	1	3.76e-05	0	FGLLDEDGKK	-	-	0.95	0	0	56.8	46.2	0	0	3	0	0	2	1121.58	0	0	FALSE	IPI00892604,IPI00887154,IPI00418163
Human_exosome_121_091511	in-gel - LTQ - 3 reps	human exosomes - #121	121-10.RAW (F006850)	IPI00643525	IPI00643525,IPI00843913		0	0.914	1	1	1	3.76e-05	0	GPEVQLVAHSPWLK	-	-	0.95	0	0	71.9	45.5	0	0	2	0	0	2	1560.85	0	0	FALSE	IPI00892604,IPI00887154,IPI00418163
Human_exosome_121_091511	in-gel - LTQ - 3 reps	human exosomes - #121	121-10.RAW (F006850)	IPI00643525	IPI00643525,IPI00843913		0	0.914	1	1	1	3.76e-05	0	GPEVQLVAHSPWLKDSLSR	-	-	0.913	0	0	46.3	44.4	0	0	0	1	0	2	2119.13	0	0	FALSE	IPI00892604,IPI00887154,IPI00418163
Human_exosome_121_091511	in-gel - LTQ - 3 reps	human exosomes - #121	121-10.RAW (F006850)	IPI00643525	IPI00643525,IPI00843913		0	0.914	1	1	1	3.76e-05	0	GSFEFPVGDAVSK	-	-	0.95	0	0	66.5	45.7	0	0	2	0	0	2	1339.65	0	0	FALSE	IPI00892604,IPI00887154,IPI00418163
Human_exosome_121_091511	in-gel - LTQ - 3 reps	human exosomes - #121	121-10.RAW (F006850)	IPI00643525	IPI00643525,IPI00843913		0	0.914	1	1	1	3.76e-05	0	HLVPGAPFLLQALVR	-	-	0.95	0	0	79.7	45.3	0	0	0	5	0	2	1630.98	0	0	FALSE	IPI00892604,IPI00887154,IPI00418163
Human_exosome_121_091511	in-gel - LTQ - 3 reps	human exosomes - #121	121-10.RAW (F006850)	IPI00643525	IPI00643525,IPI00843913		0	0.914	1	1	1	3.76e-05	0	ITPGKPYILTVPGHLDEMQLDIQAR	-	-	0.95	0	0	55.6	43	0	0	0	3	0	2	2821.49	0	0	FALSE	IPI00892604,IPI00887154,IPI00418163
Human_exosome_121_091511	in-gel - LTQ - 3 reps	human exosomes - #121	121-10.RAW (F006850)	IPI00643525	IPI00643525,IPI00843913		0	0.914	1	1	1	3.76e-05	0	LHLETDSLALVALGALDTALYAAGSK	-	-	0.95	0	0	139	43.3	0	0	4	13	0	2	2613.41	0	0	FALSE	IPI00892604,IPI00887154,IPI00418163
Human_exosome_121_091511	in-gel - LTQ - 3 reps	human exosomes - #121	121-10.RAW (F006850)	IPI00643525	IPI00643525,IPI00843913		0	0.914	1	1	1	3.76e-05	0	LLLFSPSVVHLGVPLSVGVQLQDVPR	-	-	0.95	0	0	99.8	43.1	0	0	0	4	0	2	2769.6	0	0	FALSE	IPI00892604,IPI00887154,IPI00418163
Human_exosome_121_091511	in-gel - LTQ - 3 reps	human exosomes - #121	121-10.RAW (F006850)	IPI00643525	IPI00643525,IPI00843913		0	0.914	1	1	1	3.76e-05	0	LNMGITDLQGLR	-	-	0.95	0	0	77.2	45.9	0	0	3	0	0	2	1346.71	0	0	FALSE	IPI00892604,IPI00887154,IPI00418163
Human_exosome_121_091511	in-gel - LTQ - 3 reps	human exosomes - #121	121-10.RAW (F006850)	IPI00643525	IPI00643525,IPI00843913		0	0.914	1	1	1	3.76e-05	0	LVNGQSHISLSK	-	-	0.95	0	0	78.1	45.7	0	0	2	0	0	2	1282.71	0	0	FALSE	IPI00892604,IPI00887154,IPI00418163
Human_exosome_121_091511	in-gel - LTQ - 3 reps	human exosomes - #121	121-10.RAW (F006850)	IPI00643525	IPI00643525,IPI00843913		0	0.914	1	1	1	3.76e-05	0	MRPSTDTITVMVENSHGLR	-	-	0.95	0	0	70.6	44.3	0	0	0	4	0	2	2176.05	0	0	FALSE	IPI00892604,IPI00887154,IPI00418163
Human_exosome_121_091511	in-gel - LTQ - 3 reps	human exosomes - #121	121-10.RAW (F006850)	IPI00643525	IPI00643525,IPI00843913		0	0.914	1	1	1	3.76e-05	0	STQDTVIALDALSAYWIASHTTEER	-	-	0.95	0	0	59.4	43.3	0	0	0	1	0	2	2778.36	0	0	FALSE	IPI00892604,IPI00887154,IPI00418163
Human_exosome_121_091511	in-gel - LTQ - 3 reps	human exosomes - #121	121-10.RAW (F006850)	IPI00643525	IPI00643525,IPI00843913		0	0.914	1	1	1	3.76e-05	0	TTNIQGINLLFSSR	-	-	0.95	0	0	93.9	45.5	0	0	2	0	0	2	1563.85	0	0	FALSE	IPI00892604,IPI00887154,IPI00418163
Human_exosome_121_091511	in-gel - LTQ - 3 reps	human exosomes - #121	121-10.RAW (F006850)	IPI00643525	IPI00643525,IPI00843913		0	0.914	1	1	1	3.76e-05	0	VGDTLNLNLR	-	-	0.95	0	0	79.3	46.4	0	0	3	0	0	2	1114.62	0	0	FALSE	IPI00892604,IPI00887154,IPI00418163
Human_exosome_121_091511	in-gel - LTQ - 3 reps	human exosomes - #121	121-10.RAW (F006850)	IPI00643525	IPI00643525,IPI00843913		0	0.914	1	1	1	3.76e-05	0	VGLSGMAIADVTLLSGFHALR	-	-	0.95	0	0	76	44.4	0	0	0	1	0	2	2144.15	0	0	FALSE	IPI00892604,IPI00887154,IPI00418163
Human_exosome_121_091511	in-gel - LTQ - 3 reps	human exosomes - #121	121-10.RAW (F006850)	IPI00643525	IPI00643525,IPI00843913		0	0.914	1	1	1	3.76e-05	0	VTASDPLDTLGSEGALSPGGVASLLR	-	-	0.95	0	0	132	43.6	0	0	4	0	0	2	2483.3	0	0	FALSE	IPI00892604,IPI00922744,IPI00887154,IPI00418163
Human_exosome_121_091511	in-gel - LTQ - 3 reps	human exosomes - #121	121-10.RAW (F006850)	IPI00643525	IPI00643525,IPI00843913		0	0.914	1	1	1	3.76e-05	0	YIYGKPVQGVAYVR	-	-	0.95	0	0	68.3	45.4	0	0	3	0	0	2	1612.88	0	0	FALSE	IPI00892604,IPI00887154,IPI00418163
[truncated: 23,991 more rows]

## Sheet: Patients #2,3 & 4
human_exo_patient1+2+3_ingel_quick_Condensed, Peptide report created on 09/23/2013
[truncated: 11,014 more rows]

## Sheet: Patient #5
HumanExo_638, Peptide report created on 09/23/2013
[truncated: 8,033 more rows]

[truncated: 3 more sheets: Patient #6, Patient #7, Patient #8]
